# Supplementary material for: Novel phage infecting the Roseobacter CHUG lineage reveals a diverse and globally distributed phage family
Source: mSphere. 2024 Jun 27;9(7):e00458-24. doi: 10.1128/msphere.00458-24 (PMC11288001; doi:10.1128/msphere.00458-24)
Supplement: Table S1 — Genome annotation of CRP-810. [file msphere.00458-24-s0002.xlsx]

## Sheet: table S1
TABLE S1 Genome annotation of CRP-810.
Phage and ORF #	start	stop	Length	Strand	Predicted function	Significant hit in NCBI-nr database (accession no., identity %, bitscore)	Significant hit in NCBI-nr virus database (accession no., identity %, bitscore)	PFAM (accession, E-value)
CRP_810_gp01	1	405	134	+	hypothetical protein	hypothetical protein[Marivivens sp.](NBQ50124, 44.248, 47.4)
CRP_810_gp02	479	691	70	+	hypothetical protein	hypothetical protein[Caudoviricetes sp.](DAT24738, 38.776, 41.6)	hypothetical protein [uncultured Caudovirales phage](CAB4134891, 40.909, 38.5)
CRP_810_gp03	695	817	40	+	hypothetical protein
CRP_810_gp04	929	1201	90	+	hypothetical protein	hypothetical protein[Acidithiobacillus ferridurans](MBU2719040, 41.860, 68.9)	hypothetical protein[uncultured Caudovirales phage](CAB4121908, 40.984, 47.0)
CRP_810_gp05	1205	1582	125	+	hypothetical protein	hypothetical protein[Synechococcus phage S-RSM4](YP_003097398, 35.294, 43.9)	hypothetical protein[Synechococcus phage S-RSM4](YP_003097398, 35.294, 43.9)
CRP_810_gp06	1827	3680	617	+	cobaltochelatase subunit CobS	cobaltochelatase CobS[Erythrobacter litoralis](AOL24097, 33.443, 190)	cobaltochelatase subunit CobS[uncultured marine virus](BCU97068, 28.897, 92.0)	ATPase family associated with various cellular activities (AAA)（PF07726.14,4.4e-05）
CRP_810_gp07	3693	5645	650	+	cobaltochelatase subunit CobT	cobaltochelatase subunit CobT[Stella vacuolata](BBK45104, 28.767, 182)	cobalamin biosynthesis protein CobT[Vibrio phage ICP2_2006_A](ADX87791, 26.953, 104)	Cobalamin biosynthesis protein CobT VWA domain(PF11775.11,9.9e-39)
CRP_810_gp08	5804	6034	76	+	hypothetical protein
CRP_810_gp09	6037	6531	164	+	pyrimidine dimer DNA glycosylase/endonuclease V	pyrimidine dimer DNA glycosylase/endonuclease V[Vibrio fluvialis](MBY7816068, 36.585, 96.3)	DNA binding protein[Vibrio phage 191E37-1](CAH9012426, 41.406, 87.8)	Pyrimidine dimer DNA glycosylase(PF03013.17,6.2e-05)
CRP_810_gp10	6567	6737	56	+	hypothetical protein
CRP_810_gp11	6730	7245	171	+	hypothetical protein	hypothetical protein[Alphaproteobacteria bacterium](MAS48167, 34.568, 81.6)
CRP_810_gp12	7257	7709	150	+	hypothetical protein	hypothetical protein[Alphaproteobacteria bacterium](MAS48159, 36.250, 47.8)
CRP_810_gp13	7867	8331	154	+	LuxR family transcriptional regulator	LuxR family transcriptional regulator[uncultured Caudovirales phage](CAB4158869, 34.783, 85.1)	Transcription regulator LuxR, C-terminal[uncultured Caudovirales phage](CAB4158869, 34.783, 85.1)	Bacterial regulatory proteins, luxR family(PF00196.22,8.1e-12)
CRP_810_gp14	8300	9319	339	+	site-specific integrase	Integrase[Candidatus Brocadiaceae bacterium](CAG0939035, 33.036, 116)	integrase[Shigella phage SfX](AAD10295, 25.714, 98.2)	Phage integrase family(PF00589.25, 8e-30)
CRP_810_gp15	9626	9895	89	+	hypothetical protein
CRP_810_gp16	9892	10167	91	+	hypothetical protein	hypothetical protein[Marivivens sp.](NCW67088, 35.714, 60.8)
CRP_810_gp17	10169	10321	50	+	hypothetical protein			IclR helix-turn-helix domain(PF09339.13,0.00092)
CRP_810_gp18	10347	11411	354	-	D-alanyl-D-alanine carboxypeptidase family protein	D-alanyl-D-alanine carboxypeptidase family protein[Sinorhizobium meliloti](WP_088200343.1,37.838,153)	unknown[Sinorhizobium phage PBC5](AAL49565, 33.121, 75.5)	D-alanyl-D-alanine carboxypeptidase(PF02557.20,4.7e-16)
CRP_810_gp19	11408	12196	262	-	class I SAM-dependent methyltransferase	class I SAM-dependent methyltransferase[Acidimicrobiaceae bacterium](MDE0321886.1,32.639,65.5)	MAG TPA: 23S rRNA methyltransferase[Caudoviricetes sp.](DAV80732, 37.143, 45.1)	Methyltransferase domain(PF13649.9,1.7e-08)
CRP_810_gp20	12535	13107	190	-	hypothetical protein	hypothetical protein[Marivivens sp.](NCW67091.1,46.196,182)	Hypothetical-Protein | belonging to T4-LIKE GC: 824[uncultured Mediterranean phage uvMED](BAR17880, 30.864, 66.2)
CRP_810_gp21	13077	13643	188	-	2OG-Fe(II) oxygenase	2OG-FeII oxygenase superfamily protein[Catovirus CTV1](ARF08263, 32.984, 99.0)	2OG-Fe(II) oxygenase[Synechococcus phage ACG-2014a](AIX17131, 30.357, 55.8)	2OG-Fe(II) oxygenase superfamily(PF13640.9,1.7e-13)
CRP_810_gp22	13640	14020	126	-	Holliday junction resolvase homologous recombination	Holliday junction resolvase homologous recombination[Caudoviricetes sp.](DAF14315, 37.963, 65.1)	Holliday junction resolvase, partial[Caudoviricetes sp.](CAI9750978, 43.956, 60.8)
CRP_810_gp23	14818	16737	639	-	bifunctional DNA primase/polymerase	bifunctional DNA primase/polymerase[uncultured Caudovirales phage](CAB4159071, 34.540, 377)	TOPRIM domain-containing protein[Alteromonas phage PB15](APC46560, 27.451, 63.2)	Bifunctional DNA primase/polymerase(PF09250.14,8.4e-29)
CRP_810_gp24	16706	16933	75	-	hypothetical protein	hypothetical protein[Porticoccaceae bacterium](MAE56331, 62.121, 87.0)
CRP_810_gp25	17046	17486	146	+	hypothetical protein	hypothetical protein[uncultured Caudovirales phage](CAB5220341, 33.813, 72.4)	hypothetical protein UFOVP235_42[uncultured Caudovirales phage](CAB5220341, 33.813, 72.4)
CRP_810_gp26	17479	18279	266	+	AAA family ATPase	AAA family ATPase [Poseidonocella sp. HB161398](WP_138465365.1,59.245,341)	AAA family ATPase[Lactococcus](AAX13199, 26.554, 45.8)	AAA domain(PF13479.9,1.4e-24)
CRP_810_gp27	18279	18743	154	+	hypothetical protein	hypothetical protein[Alphaproteobacteria bacterium](MAS48212.1,54.14,174)	Protein of unknown function DUF669, partial[uncultured Caudovirales phage](CAB4157834, 34.021, 43.1)
CRP_810_gp28	18789	19607	272	+	PD-(D/E)XK nuclease family protein	PD-(D/E)XK nuclease family protein[Burkholderiales bacterium](MCC6530955.1,33.846,153)	PD-(D/E)XK nuclease family protein[Moraxella catarrhalis](AKI27734, 31.395, 138)	YqaJ-like viral recombinase domain(PF09588.13,2.6e-06)
CRP_810_gp29	19609	19914	101	+	hypothetical protein	hypothetical protein[Porticoccaceae bacterium](MAE56336, 40.964, 55.8)
CRP_810_gp30	19904	20188	94	+	phosphofructokinase	phosphofructokinase[Gordonia phage Dardanus](YP_010050934.1,50,100)	Nucleotide modification associated domain 1[Caudoviricetes sp.](DAH38049, 50.000, 89.4)
CRP_810_gp31	20338	20856	172	-	glycoside hydrolase family 108 protein	glycoside hydrolase family 108 protein[Flavobacteriaceae bacterium](MDG1313930.1,64.118,237)	glycosyl hydrolase family protein[Tritonibacter mobilis](ANH49084, 45.783, 157)	Glycosyl hydrolase 108(PF05838.15,2.1e-29)
CRP_810_gp32	20870	21268	132	-	holin family protein	holin family protein[bacterium](MDB4358107.1,57.576,160)	holin[Vibrio phage 1.183.O._10N.286.48.B7](AUR93137, 38.462, 73.6)	Holin of 3TMs, for gene-transfer release(PF11351.11,1.9e-19)
CRP_810_gp33	21265	21567	100	-	hypothetical protein	hypothetical protein[bacterium](MDB4726163.1,55.556,124)	hypothetical protein[uncultured Mediterranean phage uvMED](BAQ89685, 60.215, 123)
CRP_810_gp34	21570	24089	839	-	hypothetical protein		putative internal virion protein D[uncultured Mediterranean phage uvMED](BAQ87172, 24.260, 52.0)
CRP_810_gp35	24061	30111	2016	-	hypothetical protein		reticulocyte binding/rhoptry protein[Caudoviricetes sp.](UOF82488, 25.000, 53.1)	ADP-Ribosyltransferase in polyvalent proteins(PF18760.4,0.00014)
CRP_810_gp36	30065	31210	381	-	internal virion protein D	internal virion protein D[Pelagibacter phage HTVC021P](AXH68352, 30.472, 82.8)	internal virion protein D[Pelagibacter phage HTVC021P](AXH68352, 30.472, 82.8)
CRP_810_gp37	31279	33216	645	-	hypothetical protein	hypothetical protein[Porticoccaceae bacterium](MAE55977, 22.059, 59.7)
CRP_810_gp38	33539	34996	485	-	hypothetical protein	hypothetical protein[uncultured Mediterranean phage uvMED](BAR33314, 27.101, 102)	hypothetical protein[uncultured Mediterranean phage uvMED](BAR33314, 27.101, 102)
CRP_810_gp39	35012	36877	621	-	hypothetical protein	hypothetical protein[uncultured Mediterranean phage uvMED](BAR33313, 25.150, 154)	hypothetical protein[uncultured Mediterranean phage uvMED](BAR33313, 25.150, 154)
CRP_810_gp40	36879	37337	152	-	GNAT family N-acetyltransferase	GNAT family N-acetyltransferase[uncultured Mediterranean phage uvDeep-CGR2-KM21-C368](ANS04050, 33.784, 103)	acetyltransferase[uncultured Mediterranean phage uvDeep-CGR2-KM21-C368](ANS04050, 33.784, 103)	Acetyltransferase (GNAT) family(PF00583.28,3.7e-08)
CRP_810_gp41	37340	38899	519	-	tail fiber protein	tail fiber protein[Caudoviricetes sp.](DAL96869.1,33.684,284)	MAG TPA: tail fiber protein[Caudoviricetes sp.](DAG09725, 34.375, 273)
CRP_810_gp42	38901	40412	503	-	stabilization protein	stabilization protein[Caudoviricetes sp.](DAG09726, 31.693, 244)	MAG TPA: stabilization protein[Caudoviricetes sp.](DAG09726, 31.693, 244)
CRP_810_gp43	40412	40873	153	-	hypothetical protein	hypothetical protein[uncultured Mediterranean phage uvMED](BAR33309, 61.486, 200)	hypothetical protein[uncultured Mediterranean phage uvMED](BAR33309, 61.486, 200)
CRP_810_gp44	40877	41176	99	-	hypothetical protein	hypothetical protein[Porticoccaceae bacterium](MAE55984, 70.690, 93.6)
CRP_810_gp45	41250	42437	395	-	major capsid protein	major capsid protein[Vibrio phage vB_VspS_VS-ABTNL-3](ATB52648, 30.941, 174)	major capsid protein[Pseudomonas phage PaMx33](ANA48864, 25.344, 98.2)
CRP_810_gp46	42662	43711	349	-	hypothetical protein	hypothetical protein[uncultured Mediterranean phage uvMED](BAR33306, 43.519, 246)	hypothetical protein[uncultured Mediterranean phage uvMED](BAR33306, 43.519, 246)
CRP_810_gp47	43742	44038	98	-	hypothetical protein	hypothetical protein[uncultured cyanophage](AAR19415, 85.417, 80.9)	hypothetical protein[uncultured Mediterranean phage uvMED](BAR33305, 44.444, 85.1)
CRP_810_gp48	44035	44172	45	-	hypothetical protein
CRP_810_gp49	44213	44371	52	-	ribonucleotide reductase A subunit	ribonucleotide reductase A subunit[Synechococcus phage S-B28](YP_009820955.1,94.872,76.3)	unknown[uncultured cyanophage](AAR19415, 85.417, 80.9)
CRP_810_gp50	44371	44622	83	-	hypothetical protein	hypothetical proteint[uncultured Mediterranean phage uvMED](BAQ85220, 68.831, 103)	unnamed protein product[uncultured Mediterranean phage uvMED](BAQ85220, 68.831, 103)
CRP_810_gp51	44624	45046	140	-	lysozyme	lysozyme[Roseobacter phage CRP-207](UAW58963, 35.751, 114)	putative lysozyme[Roseobacter phage CRP-207](UAW58963, 35.751, 114)
CRP_810_gp52	45046	45609	187	-	hypothetical protein	hypothetical protein[uncultured Caudovirales phage](CAB4151687, 43.503, 133)	hypothetical protein UFOVP589_31[uncultured Caudovirales phage](CAB4151687, 43.503, 133)
CRP_810_gp53	45677	46432	251	-	OmpA family protein	OmpA family protein[Terricaulis silvestris](WP_158766336, 40.659, 72.0)	hypothetical protein Varpa_3118[uncultured marine virus](AKH47735, 31.694, 67.0)
CRP_810_gp54	46650	46892	80	-	hypothetical protein	hypothetical protein[uncultured phage MedDCM-OCT-S09-C7](ADD95594, 45.714, 74.3)	hypothetical protein[uncultured phage MedDCM-OCT-S05-C113](ADD94394, 39.623, 39.7)
CRP_810_gp55	46896	47759	287	-	hypothetical protein	hypothetical protein[Deltaproteobacteria bacterium](MBM4345040, 30.822, 94.0)
CRP_810_gp56	48597	48956	119	-	hypothetical protein	uncharacterized protein[uncultured Mediterranean phage uvMED](BAR14385, 37.681, 49.7)	uncharacterized protein[uncultured Mediterranean phage uvMED](BAR14385, 37.681, 49.7)
CRP_810_gp57	48956	52714	1252	-	tail fiber protein	tail fiber protein[uncultured Alphaproteobacteria bacterium](ANO58057, 48.658, 227)	phage tail fiber protein[Pseudomonas simiae](AXH68353, 37.671, 64.3)
CRP_810_gp58	52714	52986	90	-	hypothetical protein	hypothetical protein[Alphaproteobacteria bacterium](MAS48188, 48.889, 79.0)		Viral A-type inclusion protein repeat(PF04508.15,0.00056)
CRP_810_gp59	52983	54947	654	-	Portal protein	portal protein[Vibrio phage VPp1](AII27507, 24.490, 59.3)	portal protein[Vibrio phage VPp1](AII27507, 24.490, 59.3)
CRP_810_gp60	54987	56606	539	-	terminase large subunit	terminase large subunit[uncultured Mediterranean phage uvMED](BAR33289, 62.684, 694)	putative terminase large subunit[uncultured Caudovirales phage](ASN69277, 33.987, 231)	Terminase RNaseH-like domain(PF17289.5,7.1e-18)
CRP_810_gp61	56599	56823	74	-	hypothetical protein	hypothetical protein[Porticoccaceae bacterium](MAE54583, 63.889, 100)
CRP_810_gp62	56813	57175	120	-	hypothetical protein	hypothetical protein[uncultured Mediterranean phage uvMED](BAR33288, 54.118, 97.4)	hypothetical protein[uncultured Mediterranean phage uvMED](BAR33288, 54.118, 97.4)
CRP_810_gp63	57299	57544	81	-	hypothetical protein
