# Supplementary material for: Novel phage infecting the Roseobacter CHUG lineage reveals a diverse and globally distributed phage family
Source: mSphere. 2024 Jun 27;9(7):e00458-24. doi: 10.1128/msphere.00458-24 (PMC11288001; doi:10.1128/msphere.00458-24)
Supplement: Table S2 — General features of the CRP-810-type genomes. [file msphere.00458-24-s0003.xlsx]

## Sheet: table S2
TABLE S2 General features of the CRP-810-type genomes.
contig_id	contig_length	gene_count	checkv_quality	completeness	contamination	completeness_method	G+C	Adjust length
ENA_VATA01000004.1	57938	53	High-quality	100	0	AAI-based (medium-confidence)	65.57	57938
IMGVR_UViG_3300026848_000008	62005	70	High-quality	100	0	AAI-based (medium-confidence)	64.25	62005
IMGVR_UViG_3300030222_000026	54646	60	High-quality	93.97	0	AAI-based (high-confidence)	60.88	58152.6
TARA_SAMEA2622112_78	59634	67	High-quality	100	0	AAI-based (high-confidence)	60.07	59634
IMGVR_UViG_3300047369_000561	50366	45	Medium-quality	87.69	0	AAI-based (high-confidence)	60	57436.4
Station100_SUR_87	59095	65	High-quality	100	0	AAI-based (high-confidence)	59.96	59095
IMGVR_UViG_3300048586_000294	64183	70	High-quality	100	0	AAI-based (medium-confidence)	57.84	64183
IMGVR_UViG_3300024348_000044	55654	57	High-quality	95.61	0	AAI-based (medium-confidence)	56.9	58209.4
ENA_PAZI01000049.1	58892	82	High-quality	100	0	AAI-based (high-confidence)	56.19	58892
IMGVR_UViG_3300025872_000061	59926	72	High-quality	100	0	AAI-based (high-confidence)	55.5	59926
Station76_DCM_264	56592	66	High-quality	98.74	0	AAI-based (high-confidence)	54.49	57314.2
IMGVR_UViG_3300033183_000090	59057	66	High-quality	100	0	AAI-based (high-confidence)	54.25	59057
TARA_SAMEA2621448_21	57651	66	Complete	100	0	DTR (high-confidence)	53.86	57651
Station205_SUR_386	56505	66	High-quality	97.65	0	AAI-based (medium-confidence)	53.83	57864.8
Station82_DCME_520	46049	41	Medium-quality	82.13	0	AAI-based (high-confidence)	53.71	56068.4
IMGVR_UViG_3300020185_000062	54042	66	High-quality	93.31	0	AAI-based (medium-confidence)	53.59	57916.6
IMGVR_UViG_3300008625_000015	52398	63	High-quality	90.54	0	AAI-based (high-confidence)	53.58	57872.8
TARA_SAMEA2620925_214	57546	69	High-quality	99.26	0	AAI-based (high-confidence)	53.57	57975
IMGVR_UViG_3300008954_000071	52867	65	High-quality	91.36	0	AAI-based (high-confidence)	53.54	57866.7
IMGVR_UViG_3300020187_000036	60010	67	High-quality	100	0	AAI-based (medium-confidence)	53.53	60010
Station67_SUR_157	58032	67	Complete	100	0	DTR (high-confidence)	53.51	58032
TARA_SAMEA2620980_453	57514	69	High-quality	99.2	0	AAI-based (high-confidence)	53.51	57977.8
IMGVR_UViG_3300034375_003786	49763	57	Medium-quality	86.44	0	AAI-based (high-confidence)	53.5	57569.4
TARA_SAMEA2620991_144	57540	65	High-quality	99.25	0	AAI-based (high-confidence)	53.47	57974.8
Station82_DCM_396	54702	61	High-quality	97.04	0	AAI-based (medium-confidence)	53.37	56370.6
IMGVR_UViG_3300029263_000485	55272	59	High-quality	98.7	0	AAI-based (medium-confidence)	52.99	56000
VTLG01002196.1	59191	64	High-quality	99.94	0	AAI-based (high-confidence)	52.94	59226.5
VTLG01009252.1	59038	64	High-quality	99.68	0	AAI-based (high-confidence)	52.94	59227.5
IMGVR_UViG_3300033183_000118	57309	65	High-quality	99.15	0	AAI-based (high-confidence)	52.93	57800.3
CRP-810	57692	70	High-quality	100	0	AAI-based (medium-confidence)	52.85	57692
Ga0209192_10000287	55647	60	High-quality	100	0	AAI-based (high-confidence)	52.83	55647
IMGVR_UViG_3300027687_000011	55633	61	Complete	100	0	DTR (high-confidence)	52.81	55633
IMGVR_UViG_3300007511_000030	53840	60	High-quality	93.61	0	AAI-based (medium-confidence)	52.8	57515.2
Station155_MES_867	63856	68	High-quality	100	0	AAI-based (high-confidence)	52.74	63856
IMGVR_UViG_3300007760_000022	52290	60	High-quality	90.77	0	AAI-based (medium-confidence)	52.67	57607.1
IMGVR_UViG_3300017709_000004	42237	49	Medium-quality	72.91	0	AAI-based (high-confidence)	52.64	57930.3
IMGVR_UViG_3300046167_000653	57646	76	High-quality	99.74	0	AAI-based (medium-confidence)	52.5	57796.3
IMGVR_UViG_3300017724_000003	57903	73	Complete	100	0	DTR (high-confidence)	52.45	57903
Station196_SUR_482	57095	67	High-quality	97.99	0	AAI-based (high-confidence)	52.29	58266.1
TARA_SAMEA4397815_395	58916	64	High-quality	100	0	AAI-based (high-confidence)	52.2	58916
TARA_SAMEA4398111_326	57510	66	Complete	100	0	DTR (high-confidence)	52.2	57510
TARA_SAMEA4398193_479	56697	62	High-quality	96.87	0	AAI-based (high-confidence)	52.2	58529
Station193_SUR_393	59186	65	High-quality	100	0	AAI-based (high-confidence)	52.15	59186
IMGVR_UViG_3300025276_000034	63440	70	High-quality	100	0	AAI-based (high-confidence)	52.14	63440
IMGVR_UViG_3300025652_000005	53289	62	Complete	100	0	DTR (high-confidence)	52.06	53289
DB3.3_NODE_180	53217	62	Complete	100	0	DTR (high-confidence)	52.06	53217
IMGVR_UViG_3300022178_002888	53322	62	High-quality	100	0	AAI-based (high-confidence)	52.05	53322
IMGVR_UViG_3300025806_000035	53301	62	High-quality	100	0	AAI-based (high-confidence)	52.04	53301
IMGVR_UViG_3300025570_000018	53289	62	Complete	100	0	DTR (high-confidence)	52.04	53289
IMGVR_UViG_3300006803_000002	53291	62	Complete	100	0	DTR (high-confidence)	52.02	53291
IMGVR_UViG_3300006920_000055	53030	63	High-quality	99.74	0	AAI-based (high-confidence)	52.02	53168.2
IMGVR_UViG_3300007276_000080	48708	60	Medium-quality	89.69	0	AAI-based (high-confidence)	52	54307.1
IMGVR_UViG_3300017912_002308	57379	72	Complete	100	0	DTR (high-confidence)	51.94	57379
IMGVR_UViG_3300017909_002551	57394	72	Complete	100	0	DTR (high-confidence)	51.94	57394
IMGVR_UViG_3300017916_000148	57377	73	Complete	100	0	DTR (high-confidence)	51.91	57377
IMGVR_UViG_3300017913_000450	58511	61	High-quality	100	0	AAI-based (high-confidence)	51.9	58511
Station208_SUR_426	59838	69	Complete	100	0	DTR (high-confidence)	51.9	59838
IMGVR_UViG_3300035070_001237	49782	52	Medium-quality	83.27	0	AAI-based (high-confidence)	51.87	59783.8
TARA_SAMEA4398111_316	58750	63	High-quality	100	0	AAI-based (high-confidence)	51.79	58750
IMGVR_UViG_3300034190_001473	53109	55	Medium-quality	88.84	0	AAI-based (high-confidence)	51.58	59780.5
Station85_DCM_321	57575	61	High-quality	98.3	0	AAI-based (high-confidence)	51.55	58570.7
IMGVR_UViG_3300030388_000794	54637	57	High-quality	93.32	0	AAI-based (high-confidence)	51.55	58548
Station23_DCM_34	57958	66	Complete	100	0	DTR (high-confidence)	51.4	57958
TARA_SAMEA4397196_501	52254	66	High-quality	95.56	0	AAI-based (high-confidence)	51.18	54681.9
TARA_SAMEA4397215_1211	47453	48	Medium-quality	86.72	0	AAI-based (high-confidence)	51.13	54719.8
IMGVR_UViG_3300003410_000003	57321	61	Complete	100	0	DTR (high-confidence)	51.07	57321
IMGVR_UViG_3300027612_000001	57327	62	Complete	100	0	DTR (high-confidence)	51.06	57327
IMGVR_UViG_3300025617_000002	57327	62	Complete	100	0	DTR (high-confidence)	51.06	57327
IMGVR_UViG_3300020436_000015	55142	63	High-quality	100	0	AAI-based (high-confidence)	50.81	55142
TARA_SAMEA2621132_100	55213	63	High-quality	100	0	AAI-based (high-confidence)	50.8	55213
IMGVR_UViG_3300046167_000363	56750	68	High-quality	100	0	AAI-based (high-confidence)	50.75	56750
IMGVR_UViG_3300017913_000464	39136	33	Medium-quality	69.25	0	AAI-based (high-confidence)	50.36	56514.1
IMGVR_UViG_3300033273_000069	55280	63	High-quality	99.09	0	AAI-based (high-confidence)	50.32	55787.7
IMGVR_UViG_3300017751_000038	45580	47	Medium-quality	80.72	0	AAI-based (high-confidence)	50.24	56466.8
IMGVR_UViG_3300028284_000283	54867	71	High-quality	94.97	0	AAI-based (medium-confidence)	50.18	57773
IMGVR_UViG_3300009507_000025	53147	70	High-quality	91.85	0	AAI-based (high-confidence)	50.13	57862.8
IMGVR_UViG_3300017751_000019	56405	74	High-quality	97.39	0	AAI-based (medium-confidence)	50.09	57916.6
IMGVR_UViG_3300017776_000019	50659	67	Medium-quality	87.73	0	AAI-based (medium-confidence)	50.09	57744.2
IMGVR_UViG_3300022933_000008	49656	53	Medium-quality	86.01	0	AAI-based (high-confidence)	50.01	57732.8
IMGVR_UViG_3300046163_000018	55403	60	High-quality	98.45	0	AAI-based (high-confidence)	49.99	56275.3
IMGVR_UViG_3300025671_000090	52771	58	High-quality	90.61	0	AAI-based (high-confidence)	49.88	58239.7
IMGVR_UViG_3300033183_000125	60205	65	Complete	100	0	DTR (high-confidence)	49.87	60205
IMGVR_UViG_3300001846_000075	57081	68	High-quality	98.35	0	AAI-based (medium-confidence)	49.81	58038.6
IMGVR_UViG_3300034374_003508	58952	68	High-quality	100	0	AAI-based (high-confidence)	49.79	58952
Station189_DCM_396	53927	58	High-quality	92.24	0	AAI-based (high-confidence)	49.78	58463.8
IMGVR_UViG_3300001827_000044	59487	73	High-quality	100	0	AAI-based (medium-confidence)	49.74	59487
TARA_SAMEA4397747_978	41746	57	Medium-quality	71.03	0	AAI-based (high-confidence)	49.4	58772.3
Station188_DCM_505	60167	74	High-quality	100	0	AAI-based (medium-confidence)	49.27	60167
IMGVR_UViG_3300048444_000079	47746	44	Medium-quality	84.78	0	AAI-based (high-confidence)	49.17	56317.5
TARA_SAMEA2623135_372	51872	67	Medium-quality	89.59	0	AAI-based (high-confidence)	48.94	57899.3
TARA_SAMEA2623426_159	57462	65	High-quality	98.7	0	AAI-based (medium-confidence)	48.75	58218.8
TARA_SAMEA2619678_375	62241	68	High-quality	100	0	AAI-based (high-confidence)	48.71	62241
TARA_SAMEA2619667_297	61639	67	High-quality	100	0	AAI-based (high-confidence)	48.67	61639
IMGVR_UViG_3300025769_000153	54119	66	High-quality	93.68	0	AAI-based (high-confidence)	48.65	57770.1
TARA_SAMEA4397157_454	46395	63	Medium-quality	80.6	0	AAI-based (high-confidence)	48.65	57562
DB11.3_NODE_125	58470	75	High-quality	100	0	AAI-based (high-confidence)	48.54	58470
IMGVR_UViG_3300046755_000129	57622	66	High-quality	98.99	0	AAI-based (medium-confidence)	48.53	58209.9
IMGVR_UViG_3300017735_000008	57585	66	Complete	100	0	DTR (high-confidence)	48.51	57585
IMGVR_UViG_3300048541_000085	57599	66	High-quality	98.93	0	AAI-based (medium-confidence)	48.51	58222
IMGVR_UViG_3300025759_000112	56862	71	High-quality	98.4	0	AAI-based (high-confidence)	48.51	57786.6
IMGVR_UViG_3300017752_000013	57585	66	Complete	100	0	DTR (high-confidence)	48.5	57585
Station85_MES_357	61188	70	High-quality	100	0	AAI-based (high-confidence)	48.45	61188
IMGVR_UViG_3300021185_001339	62455	80	High-quality	100	0	AAI-based (high-confidence)	48.39	62455
IMGVR_UViG_3300048130_000060	46344	45	Medium-quality	79.61	0	AAI-based (medium-confidence)	48.38	58213.8
Station206_SUR_506	56120	62	High-quality	97.44	0	AAI-based (high-confidence)	48.32	57594.4
TARA_SAMEA2622568_199	59680	66	Complete	100	0	DTR (high-confidence)	48.14	59680
IMGVR_UViG_3300020398_000001	59702	66	Complete	100	0	DTR (high-confidence)	48.14	59702
IMGVR_UViG_3300001472_000031	44637	54	Medium-quality	77.53	0	AAI-based (high-confidence)	48.14	57573.8
TARA_SAMEA2620882_167	59762	68	High-quality	100	0	AAI-based (high-confidence)	48.09	59762
IMGVR_UViG_3300008216_000013	59605	66	High-quality	99.97	0	AAI-based (high-confidence)	48.08	59622.9
IMGVR_UViG_3300025267_000009	59847	67	High-quality	100	0	AAI-based (high-confidence)	48.07	59847
IMGVR_UViG_3300020396_000007	56660	64	High-quality	100	0	AAI-based (high-confidence)	47.78	56660
TARA_SAMEA2621423_367	57822	68	High-quality	100	0	AAI-based (high-confidence)	47.77	57822
IMGVR_UViG_3300020358_000007	56636	64	High-quality	100	0	AAI-based (high-confidence)	47.76	56636
IMGVR_UViG_3300020335_000005	56687	64	High-quality	100	0	AAI-based (high-confidence)	47.75	56687
TARA_SAMEA2620542_179	54770	65	High-quality	95.01	0	AAI-based (medium-confidence)	47.64	57646.6
TARA_SAMEA2621839_493	57709	63	High-quality	100	0	AAI-based (high-confidence)	47.5	57709
VTLG01014451.1	60682	71	High-quality	100	0	AAI-based (high-confidence)	47.3	60682
PBNR01000023.1	60643	72	High-quality	100	0	AAI-based (high-confidence)	47.3	60643
TARA_SAMEA2622733_584	54562	64	High-quality	93.99	0	AAI-based (high-confidence)	47.3	58050.9
VTLG01012730.1	60698	71	High-quality	100	0	AAI-based (high-confidence)	47.28	60698
TARA_SAMEA2619952_191	54577	62	High-quality	94.8	0	AAI-based (high-confidence)	47.27	57570.7
BGEO_SAMN07136681_17	56151	62	High-quality	97.54	0	AAI-based (high-confidence)	47.25	57567.2
BGEO_SAMN07136680_22	57376	64	High-quality	99.66	0	AAI-based (high-confidence)	47.24	57571.7
TARA_SAMEA2620783_42	55397	61	High-quality	96.53	0	AAI-based (medium-confidence)	47.22	57388.4
Station102_DCM_123	59040	64	High-quality	100	0	AAI-based (medium-confidence)	47.2	59040
IMGVR_UViG_3300021197_001472	57858	69	High-quality	99.79	0	AAI-based (high-confidence)	47.14	57979.8
Station102_DCM_145	56163	64	High-quality	97.27	0	AAI-based (medium-confidence)	47.13	57739.3
TARA_SAMEA2619952_179	55324	64	High-quality	99.11	0	AAI-based (high-confidence)	46.9	55820.8
IMGVR_UViG_3300006352_000004	43425	45	Medium-quality	75.43	0	AAI-based (high-confidence)	46.88	57569.9
IMGVR_UViG_3300021368_000438	54566	54	High-quality	94.54	0	AAI-based (medium-confidence)	46.75	57717.4
TARA_SAMEA2623275_216	50945	60	High-quality	91.24	0	AAI-based (high-confidence)	46.41	55836.3
Station158_MES_1029	55786	58	High-quality	99.49	0	AAI-based (high-confidence)	46.2	56072
TARA_SAMEA4397023_1034	55852	57	High-quality	99.75	0	AAI-based (high-confidence)	46.19	55992
Station111_MES_465	63668	76	High-quality	100	0	AAI-based (high-confidence)	46.05	63668
TARA_SAMEA2620570_121	57239	66	High-quality	100	0	AAI-based (high-confidence)	46.03	57239
TARA_SAMEA2620542_149	57294	67	Complete	100	0	DTR (high-confidence)	46.02	57294
TARA_SAMEA2620230_102	56443	68	Complete	100	0	DTR (high-confidence)	45.9	56443
IMGVR_UViG_3300030332_001148	58061	71	High-quality	100	0	AAI-based (high-confidence)	45.8	58061
BGEO_SAMN07136689_18	55857	59	Complete	100	0	DTR (high-confidence)	45.69	55857
IMGVR_UViG_3300046752_000076	54973	64	High-quality	98.51	0	AAI-based (high-confidence)	45.41	55804.5
TARA_SAMEA4397157_349	52230	61	High-quality	94.25	0	AAI-based (high-confidence)	45.24	55416.4
IMGVR_UViG_3300020365_000029	46914	47	Medium-quality	84.08	0	AAI-based (high-confidence)	45.09	55796.9
TARA_SAMEA2619376_244	53894	62	Medium-quality	89.54	0	AAI-based (high-confidence)	44.78	60189.9
unculture_phage_83185	58884	67	High-quality	100	0	AAI-based (high-confidence)	44.69	58884
TARA_SAMEA2622119_327	59389	71	Complete	100	0	DTR (high-confidence)	44.67	59389
TARA_SAMEA2619531_623	58342	67	Complete	100	0	DTR (high-confidence)	44.67	58342
TARA_SAMEA2619399_143	60559	74	High-quality	100	0	AAI-based (high-confidence)	44.61	60559
ENA_NZYF01000024.1	60710	74	High-quality	100	0	AAI-based (high-confidence)	44.55	60710
unculture_phage_37302	53222	60	High-quality	93.08	0	AAI-based (high-confidence)	44.38	57178.8
IMGVR_UViG_3300030102_001765	55830	66	High-quality	100	0	AAI-based (high-confidence)	44.28	55830
Station32_SUR_118	51367	57	High-quality	92.37	0	AAI-based (high-confidence)	44.23	55610
IMGVR_UViG_3300020403_000002	57646	64	Complete	100	0	DTR (high-confidence)	44.11	57646
TARA_SAMEA2620081_113	57868	65	High-quality	100	0	AAI-based (high-confidence)	44.1	57868
IMGVR_UViG_3300020397_000118	54708	64	High-quality	94.99	0	AAI-based (high-confidence)	44.07	57593.4
TARA_SAMEA2620651_35	56046	63	High-quality	97.52	0	AAI-based (high-confidence)	43.92	57471.3
TARA_SAMEA2620734_65	56178	63	High-quality	97.75	0	AAI-based (high-confidence)	43.82	57471.1
TARA_SAMEA2623426_164	57106	67	High-quality	100	0	AAI-based (high-confidence)	43.72	57106
TARA_SAMEA2591084_79	59547	64	High-quality	100	0	AAI-based (medium-confidence)	43.68	59547
IMGVR_UViG_3300025101_000005	55708	64	Complete	100	0	DTR (high-confidence)	43.57	55708
TARA_SAMEA2620666_241	51987	60	High-quality	90.46	0	AAI-based (high-confidence)	43.55	57469.6
TARA_SAMEA2620230_100	56870	65	High-quality	100	0	AAI-based (high-confidence)	43.38	56870
TARA_SAMEA2623275_180	54576	76	High-quality	98.49	0	AAI-based (high-confidence)	43.37	55412.7
IMGVR_UViG_3300020397_000003	56773	65	Complete	100	0	DTR (high-confidence)	43.36	56773
TARA_SAMEA2621779_310	57987	61	High-quality	100	0	AAI-based (high-confidence)	43.25	57987
TARA_SAMEA2621839_489	57931	60	High-quality	100	0	AAI-based (high-confidence)	43.24	57931
TARA_SAMEA2621812_371	57937	60	High-quality	100	0	AAI-based (high-confidence)	43.24	57937
IMGVR_UViG_3300046170_000232	55684	87	Complete	100	0	DTR (high-confidence)	43.24	55684
IMGVR_UViG_3300009526_000012	55190	61	High-quality	95.29	0	AAI-based (high-confidence)	43.05	57917.9
IMGVR_UViG_3300046171_000149	57593	89	High-quality	100	0	AAI-based (high-confidence)	43.04	57593
IMGVR_UViG_3300027780_000016	58086	68	High-quality	100	0	AAI-based (high-confidence)	43.04	58086
TARA_SAMEA2620542_154	56839	65	Complete	100	0	DTR (high-confidence)	43.02	56839
IMGVR_UViG_3300009512_000001	57729	67	Complete	100	0	DTR (high-confidence)	43.01	57729
IMGVR_UViG_3300020401_000021	57072	65	High-quality	100	0	AAI-based (high-confidence)	42.98	57072
TARA_SAMEA2622021_103	59333	73	High-quality	100	0	AAI-based (medium-confidence)	42.7	59333
TARA_SAMEA2620542_161	55971	79	Complete	100	0	DTR (high-confidence)	42.7	55971
TARA_SAMEA2622497_146	59326	74	High-quality	100	0	AAI-based (medium-confidence)	42.69	59326
IMGVR_UViG_3300030372_001887	59196	75	High-quality	100	0	AAI-based (medium-confidence)	42.67	59196
IMGVR_UViG_3300005239_000986	52981	39	High-quality	90.44	0	AAI-based (high-confidence)	42.51	58581.4
TARA_SAMEA2621204_64	59280	70	High-quality	100	0	AAI-based (medium-confidence)	41.99	59280
TARA_SAMEA2621203_110	58377	68	High-quality	100	0	AAI-based (medium-confidence)	41.99	58377
TARA_SAMEA2620259_430	46811	66	Medium-quality	81.76	0	AAI-based (high-confidence)	41.64	57254.2
ENA_NZZX01000068.1	58585	67	High-quality	100	0	AAI-based (medium-confidence)	41.51	58585
IMGVR_UViG_3300030104_003308	59239	74	High-quality	100	0	AAI-based (medium-confidence)	41.39	59239
TARA_SAMEA2620217_277	57998	66	High-quality	100	0	AAI-based (medium-confidence)	41.34	57998
HOTS_SAMN07137023_12	58879	69	Complete	100	0	DTR (high-confidence)	41.15	58879
IMGVR_UViG_3300031785_000001	58981	68	Complete	100	0	DTR (high-confidence)	41.13	58981
TARA_SAMEA2620570_108	59000	68	High-quality	100	0	AAI-based (high-confidence)	41.12	59000
TARA_SAMEA2620672_68	59274	69	High-quality	100	0	AAI-based (high-confidence)	40.95	59274
TARA_SAMEA2621132_90	57190	70	High-quality	96.62	0	AAI-based (high-confidence)	40.95	59190.6
TARA_SAMEA2620651_32	59129	69	High-quality	100	0	AAI-based (high-confidence)	40.93	59129
IMGVR_UViG_3300012920_000045	58528	72	High-quality	98.88	0	AAI-based (high-confidence)	40.73	59190.9
TARA_SAMEA2622810_188	46257	62	Medium-quality	81.15	0	AAI-based (high-confidence)	40.18	57001.8
BGEO_SAMN07136937_93	56880	60	Complete	100	0	DTR (high-confidence)	39.51	56880
BGEO_SAMN07136961_95	56876	60	Complete	100	0	DTR (high-confidence)	39.5	56876
BGEO_SAMN07136936_63	56893	61	High-quality	99.81	0	AAI-based (high-confidence)	39.5	57001.3
TARA_SAMEA2623116_557	56248	62	High-quality	98.68	0	AAI-based (high-confidence)	39.49	57000.4
IMGVR_UViG_3300030372_000647	57340	65	High-quality	100	0	AAI-based (high-confidence)	39.46	57340
IMGVR_UViG_3300030098_000506	58602	65	High-quality	100	0	AAI-based (high-confidence)	39.45	58602
IMGVR_UViG_3300020438_000044	57314	62	High-quality	100	0	AAI-based (high-confidence)	39.45	57314
TARA_SAMEA2622142_89	57471	65	High-quality	100	0	AAI-based (high-confidence)	39.44	57471
TARA_SAMEA2622694_167	58744	65	High-quality	100	0	AAI-based (high-confidence)	39.43	58744
TARA_SAMEA2623135_284	57168	61	High-quality	100	0	AAI-based (high-confidence)	39.42	57168
Station122_DCM_126	58709	66	High-quality	100	0	AAI-based (high-confidence)	39.42	58709
TARA_SAMEA2622497_145	59459	70	High-quality	100	0	AAI-based (high-confidence)	39.36	59459
IMGVR_UViG_3300030107_000393	57709	61	High-quality	100	0	AAI-based (high-confidence)	39.19	57709
TARA_SAMEA2621173_7	58067	63	High-quality	100	0	AAI-based (high-confidence)	39.13	58067
Station138_SUR_35	59800	63	High-quality	100	0	AAI-based (high-confidence)	39.1	59800
TARA_SAMEA2620217_844	35104	54	Medium-quality	58.65	0	AAI-based (high-confidence)	38.54	59853.4
VTLG01007492.1	60362	69	High-quality	100	0	AAI-based (high-confidence)	37.97	60362
VTLG01012731.1	60451	70	High-quality	100	0	AAI-based (high-confidence)	37.96	60451
VTLG01002192.1	60394	70	High-quality	100	0	AAI-based (high-confidence)	37.95	60394
VTLG01000532.1	60410	70	High-quality	100	0	AAI-based (high-confidence)	37.91	60410
VTLG01000564.1	52003	73	Medium-quality	87.79	0	AAI-based (high-confidence)	37.72	59235.7
BGEO_SAMN07136779_6	59220	73	High-quality	100	0	AAI-based (high-confidence)	37.56	59220
BGEO_SAMN07136790_8	59023	74	High-quality	100	0	AAI-based (high-confidence)	37.55	59023
BGEO_SAMN07136742_3	59092	73	High-quality	100	0	AAI-based (high-confidence)	37.55	59092
BGEO_SAMN07136744_2	59135	73	Complete	100	0	DTR (high-confidence)	37.55	59135
BGEO_SAMN07136758_8	58907	73	High-quality	99.93	0	AAI-based (high-confidence)	37.55	58948.3
BGEO_SAMN07136759_5	59202	74	High-quality	100	0	AAI-based (high-confidence)	37.54	59202
BGEO_SAMN07136740_2	59103	72	High-quality	100	0	AAI-based (high-confidence)	37.54	59103
BGEO_SAMN07136781_4	57774	70	High-quality	98.01	0	AAI-based (high-confidence)	37.53	58947
VTLG01000547.1	55732	72	High-quality	94.5	0	AAI-based (high-confidence)	37.51	58975.7
TARA_SAMEA2620734_55	59653	71	High-quality	100	0	AAI-based (high-confidence)	37.49	59653
TARA_SAMEA2620672_8	59532	71	High-quality	100	0	AAI-based (high-confidence)	37.46	59532
IMGVR_UViG_3300030406_001933	59352	71	High-quality	100	0	AAI-based (high-confidence)	37.46	59352
IMGVR_UViG_3300030118_002436	59302	71	High-quality	100	0	AAI-based (high-confidence)	37.44	59302
TARA_SAMEA2622518_116	59409	75	High-quality	100	0	AAI-based (high-confidence)	37.4	59409
TARA_SAMEA2622658_347	49764	66	Medium-quality	84.37	0	AAI-based (high-confidence)	37.4	58983.1
TARA_SAMEA2620542_138	58939	71	Complete	100	0	DTR (high-confidence)	37.34	58939
TARA_SAMEA2621203_99	59962	73	High-quality	100	0	AAI-based (high-confidence)	37.3	59962
Station123_SUR_86	59758	73	High-quality	100	0	AAI-based (high-confidence)	37.24	59758
TARA_SAMEA2622710_505	59932	73	High-quality	100	0	AAI-based (high-confidence)	37.22	59932
TARA_SAMEA2622652_202	59883	73	High-quality	100	0	AAI-based (high-confidence)	37.22	59883
TARA_SAMEA2622715_238	59916	73	High-quality	100	0	AAI-based (high-confidence)	37.19	59916
Station39_MES_590	50818	64	Medium-quality	87.9	0	AAI-based (high-confidence)	36.5	57813.4
TARA_SAMEA2621132_83	58218	76	Complete	100	0	DTR (high-confidence)	36.24	58218
IMGVR_UViG_3300046170_000208	57435	82	High-quality	99.7	0	AAI-based (high-confidence)	36.04	57607.8
TARA_SAMEA2623059_166	57652	74	Complete	100	0	DTR (high-confidence)	35.89	57652
IMGVR_UViG_3300020420_000001	57674	74	Complete	100	0	DTR (high-confidence)	35.89	57674
TARA_SAMEA2619779_143	51574	65	Medium-quality	89.37	0	AAI-based (high-confidence)	35.83	57708.4
Station25_SUR_145	52736	67	High-quality	91.38	0	AAI-based (high-confidence)	35.76	57710.7
TARA_SAMEA2621859_189	56865	74	High-quality	97.01	0	AAI-based (high-confidence)	35.55	58617.7
TARA_SAMEA2622074_130	56668	74	High-quality	96.67	0	AAI-based (high-confidence)	35.5	58620
TARA_SAMEA2622832_124	55870	72	High-quality	96.54	0	AAI-based (high-confidence)	35.32	57872.4
Station124_SUR_114	58296	76	High-quality	100	0	AAI-based (high-confidence)	35.29	58296
TARA_SAMEA2622667_110	57486	75	High-quality	99.33	0	AAI-based (high-confidence)	35.29	57873.8
TARA_SAMEA2622799_195	55416	72	High-quality	95.76	0	AAI-based (high-confidence)	35.28	57869.7
TARA_SAMEA2622725_84	57260	76	High-quality	98.87	0	AAI-based (medium-confidence)	35.22	57914.4
TARA_SAMEA2622357_29	63980	83	Complete	100	0	DTR (high-confidence)	35.09	63980
ENA_PBIR01000001.1	67753	84	High-quality	100	0	AAI-based (high-confidence)	35.01	67753
