# Supplementary material for: Novel phage infecting the Roseobacter CHUG lineage reveals a diverse and globally distributed phage family
Source: mSphere. 2024 Jun 27;9(7):e00458-24. doi: 10.1128/msphere.00458-24 (PMC11288001; doi:10.1128/msphere.00458-24)
Supplement: Table S3 — List of protein orthologous groups identified from the CRP-810-type genomes. [file msphere.00458-24-s0004.xlsx]

## Sheet: table S3
TABLE S3 General features of the CRP-810-type genomes.
	OG	Function	CRP-810	BGEO_SAMN07136680_22	BGEO_SAMN07136681_17	BGEO_SAMN07136689_18	BGEO_SAMN07136740_2	BGEO_SAMN07136742_3	BGEO_SAMN07136744_2	BGEO_SAMN07136758_8	BGEO_SAMN07136759_5	BGEO_SAMN07136779_6	BGEO_SAMN07136781_4	BGEO_SAMN07136790_8	BGEO_SAMN07136936_63	BGEO_SAMN07136937_93	BGEO_SAMN07136961_95	DB11.3_NODE_125	DB3.3_NODE_180	ENA_NZYF01000024.1	ENA_NZZX01000068.1	ENA_PAZI01000049.1	ENA_PBIR01000001.1	ENA_VATA01000004.1	Ga0209192_10000287	HOTS_SAMN07137023_12	IMGVR_UViG_3300001472_000031	IMGVR_UViG_3300001827_000044	IMGVR_UViG_3300001846_000075	IMGVR_UViG_3300003410_000003	IMGVR_UViG_3300005239_000986	IMGVR_UViG_3300006352_000004	IMGVR_UViG_3300006803_000002	IMGVR_UViG_3300006920_000055	IMGVR_UViG_3300007276_000080	IMGVR_UViG_3300007511_000030	IMGVR_UViG_3300007760_000022	IMGVR_UViG_3300008216_000013	IMGVR_UViG_3300008625_000015	IMGVR_UViG_3300008954_000071	IMGVR_UViG_3300009507_000025	IMGVR_UViG_3300009512_000001	IMGVR_UViG_3300009526_000012	IMGVR_UViG_3300012920_000045	IMGVR_UViG_3300017709_000004	IMGVR_UViG_3300017724_000003	IMGVR_UViG_3300017735_000008	IMGVR_UViG_3300017751_000019	IMGVR_UViG_3300017751_000038
	OG0000000	internal virion protein D(31.416)	CRP-810_41, CRP-810_42, CRP-810_43	BGEO_SAMN07136680_22_27	BGEO_SAMN07136681_17_53	BGEO_SAMN07136689_18_45	BGEO_SAMN07136740_2_4	BGEO_SAMN07136742_3_15	BGEO_SAMN07136744_2_7	BGEO_SAMN07136758_8_67	BGEO_SAMN07136759_5_24	BGEO_SAMN07136779_6_20	BGEO_SAMN07136781_4_13	BGEO_SAMN07136790_8_1, BGEO_SAMN07136790_8_74		BGEO_SAMN07136937_93_38	BGEO_SAMN07136961_95_6	DB11.3_NODE_125_52	DB3.3_NODE_180_25	ENA_NZYF01000024.1_50	ENA_NZZX01000068.1_14, ENA_NZZX01000068.1_15	ENA_PAZI01000049.1_40		ENA_VATA01000004.1_33	Ga0209192_10000287_27	HOTS_SAMN07137023_12_28	IMGVR_UViG_3300001472_000031_54	IMGVR_UViG_3300001827_000044_64	IMGVR_UViG_3300001846_000075_9	IMGVR_UViG_3300003410_000003_47	IMGVR_UViG_3300005239_000986_12	IMGVR_UViG_3300006352_000004_20	IMGVR_UViG_3300006803_000002_1, IMGVR_UViG_3300006803_000002_62	IMGVR_UViG_3300006920_000055_56	IMGVR_UViG_3300007276_000080_1	IMGVR_UViG_3300007511_000030_13	IMGVR_UViG_3300007760_000022_46	IMGVR_UViG_3300008216_000013_31	IMGVR_UViG_3300008625_000015_15	IMGVR_UViG_3300008954_000071_15	IMGVR_UViG_3300009507_000025_34	IMGVR_UViG_3300009512_000001_40	IMGVR_UViG_3300009526_000012_27	IMGVR_UViG_3300012920_000045_35	IMGVR_UViG_3300017709_000004_41	IMGVR_UViG_3300017724_000003_34	IMGVR_UViG_3300017735_000008_12	IMGVR_UViG_3300017751_000019_57	IMGVR_UViG_3300017751_000038_18
coregene	OG0000001	terminase large subunit	CRP-810_68	BGEO_SAMN07136680_22_50	BGEO_SAMN07136681_17_30	BGEO_SAMN07136689_18_10	BGEO_SAMN07136740_2_23	BGEO_SAMN07136742_3_68	BGEO_SAMN07136744_2_60	BGEO_SAMN07136758_8_14	BGEO_SAMN07136759_5_43, BGEO_SAMN07136759_5_44	BGEO_SAMN07136779_6_1, BGEO_SAMN07136779_6_73	BGEO_SAMN07136781_4_32	BGEO_SAMN07136790_8_21	BGEO_SAMN07136936_63_38	BGEO_SAMN07136937_93_2	BGEO_SAMN07136961_95_29	DB11.3_NODE_125_25	DB3.3_NODE_180_61	ENA_NZYF01000024.1_31	ENA_NZZX01000068.1_38	ENA_PAZI01000049.1_61	ENA_PBIR01000001.1_22	ENA_VATA01000004.1_15	Ga0209192_10000287_3	HOTS_SAMN07137023_12_4	IMGVR_UViG_3300001472_000031_19	IMGVR_UViG_3300001827_000044_39	IMGVR_UViG_3300001846_000075_34	IMGVR_UViG_3300003410_000003_26	IMGVR_UViG_3300005239_000986_33, IMGVR_UViG_3300005239_000986_34	IMGVR_UViG_3300006352_000004_43	IMGVR_UViG_3300006803_000002_26	IMGVR_UViG_3300006920_000055_20	IMGVR_UViG_3300007276_000080_37	IMGVR_UViG_3300007511_000030_55	IMGVR_UViG_3300007760_000022_4	IMGVR_UViG_3300008216_000013_61	IMGVR_UViG_3300008625_000015_60	IMGVR_UViG_3300008954_000071_62	IMGVR_UViG_3300009507_000025_57	IMGVR_UViG_3300009512_000001_21	IMGVR_UViG_3300009526_000012_46	IMGVR_UViG_3300012920_000045_54	IMGVR_UViG_3300017709_000004_13	IMGVR_UViG_3300017724_000003_62	IMGVR_UViG_3300017735_000008_57	IMGVR_UViG_3300017751_000019_8	IMGVR_UViG_3300017751_000038_42
	OG0000002	tail fiber	CRP-810_65	BGEO_SAMN07136680_22_47	BGEO_SAMN07136681_17_33	BGEO_SAMN07136689_18_7	BGEO_SAMN07136740_2_20	BGEO_SAMN07136742_3_71	BGEO_SAMN07136744_2_63	BGEO_SAMN07136758_8_11	BGEO_SAMN07136759_5_40	BGEO_SAMN07136779_6_4	BGEO_SAMN07136781_4_29	BGEO_SAMN07136790_8_17	BGEO_SAMN07136936_63_41	BGEO_SAMN07136937_93_58	BGEO_SAMN07136961_95_26	DB11.3_NODE_125_28	DB3.3_NODE_180_3	ENA_NZYF01000024.1_34	ENA_NZZX01000068.1_35	ENA_PAZI01000049.1_58	ENA_PBIR01000001.1_19	ENA_VATA01000004.1_19	Ga0209192_10000287_6	HOTS_SAMN07137023_12_7	IMGVR_UViG_3300001472_000031_16	IMGVR_UViG_3300001827_000044_42	IMGVR_UViG_3300001846_000075_31	IMGVR_UViG_3300003410_000003_29	IMGVR_UViG_3300005239_000986_30	IMGVR_UViG_3300006352_000004_40	IMGVR_UViG_3300006803_000002_23	IMGVR_UViG_3300006920_000055_17	IMGVR_UViG_3300007276_000080_40	IMGVR_UViG_3300007511_000030_58	IMGVR_UViG_3300007760_000022_1	IMGVR_UViG_3300008216_000013_58	IMGVR_UViG_3300008625_000015_63	IMGVR_UViG_3300008954_000071_65	IMGVR_UViG_3300009507_000025_54	IMGVR_UViG_3300009512_000001_24	IMGVR_UViG_3300009526_000012_43	IMGVR_UViG_3300012920_000045_51	IMGVR_UViG_3300017709_000004_16	IMGVR_UViG_3300017724_000003_59	IMGVR_UViG_3300017735_000008_60	IMGVR_UViG_3300017751_000019_5	IMGVR_UViG_3300017751_000038_39
coregene	OG0000003	bifunctional DNA primase/polymerase(36.232)	CRP-810_29	BGEO_SAMN07136680_22_15	BGEO_SAMN07136681_17_4	BGEO_SAMN07136689_18_37	BGEO_SAMN07136740_2_60	BGEO_SAMN07136742_3_31	BGEO_SAMN07136744_2_23	BGEO_SAMN07136758_8_51	BGEO_SAMN07136759_5_8	BGEO_SAMN07136779_6_36	BGEO_SAMN07136781_4_69	BGEO_SAMN07136790_8_58	BGEO_SAMN07136936_63_17	BGEO_SAMN07136937_93_22	BGEO_SAMN07136961_95_49	DB11.3_NODE_125_67	DB3.3_NODE_180_33	ENA_NZYF01000024.1_64	ENA_NZZX01000068.1_5	ENA_PAZI01000049.1_30	ENA_PBIR01000001.1_61	ENA_VATA01000004.1_41	Ga0209192_10000287_39	HOTS_SAMN07137023_12_39	IMGVR_UViG_3300001472_000031_46	IMGVR_UViG_3300001827_000044_4	IMGVR_UViG_3300001846_000075_68	IMGVR_UViG_3300003410_000003_60	IMGVR_UViG_3300005239_000986_1, IMGVR_UViG_3300005239_000986_2	IMGVR_UViG_3300006352_000004_7	IMGVR_UViG_3300006803_000002_54	IMGVR_UViG_3300006920_000055_48	IMGVR_UViG_3300007276_000080_9	IMGVR_UViG_3300007511_000030_21	IMGVR_UViG_3300007760_000022_38	IMGVR_UViG_3300008216_000013_21	IMGVR_UViG_3300008625_000015_21	IMGVR_UViG_3300008954_000071_21	IMGVR_UViG_3300009507_000025_25	IMGVR_UViG_3300009512_000001_55	IMGVR_UViG_3300009526_000012_12	IMGVR_UViG_3300012920_000045_20	IMGVR_UViG_3300017709_000004_49	IMGVR_UViG_3300017724_000003_26	IMGVR_UViG_3300017735_000008_28	IMGVR_UViG_3300017751_000019_48	IMGVR_UViG_3300017751_000038_9
	OG0000004		CRP-810_53	BGEO_SAMN07136680_22_37	BGEO_SAMN07136681_17_43	BGEO_SAMN07136689_18_57	BGEO_SAMN07136740_2_16	BGEO_SAMN07136742_3_3	BGEO_SAMN07136744_2_67	BGEO_SAMN07136758_8_7	BGEO_SAMN07136759_5_36	BGEO_SAMN07136779_6_8	BGEO_SAMN07136781_4_25	BGEO_SAMN07136790_8_13	BGEO_SAMN07136936_63_51	BGEO_SAMN07136937_93_48	BGEO_SAMN07136961_95_16	DB11.3_NODE_125_37	DB3.3_NODE_180_13	ENA_NZYF01000024.1_40	ENA_NZZX01000068.1_27	ENA_PAZI01000049.1_50	ENA_PBIR01000001.1_15	ENA_VATA01000004.1_21	Ga0209192_10000287_16	HOTS_SAMN07137023_12_18	IMGVR_UViG_3300001472_000031_9	IMGVR_UViG_3300001827_000044_51	IMGVR_UViG_3300001846_000075_22	IMGVR_UViG_3300003410_000003_34	IMGVR_UViG_3300005239_000986_25	IMGVR_UViG_3300006352_000004_30	IMGVR_UViG_3300006803_000002_13	IMGVR_UViG_3300006920_000055_6	IMGVR_UViG_3300007276_000080_50	IMGVR_UViG_3300007511_000030_3	IMGVR_UViG_3300007760_000022_56	IMGVR_UViG_3300008216_000013_42	IMGVR_UViG_3300008625_000015_5	IMGVR_UViG_3300008954_000071_5	IMGVR_UViG_3300009507_000025_44	IMGVR_UViG_3300009512_000001_28	IMGVR_UViG_3300009526_000012_39	IMGVR_UViG_3300012920_000045_47	IMGVR_UViG_3300017709_000004_30	IMGVR_UViG_3300017724_000003_45	IMGVR_UViG_3300017735_000008_65	IMGVR_UViG_3300017751_000019_67	IMGVR_UViG_3300017751_000038_30
coregene	OG0000005	major capsid protein(26.446)	CRP-810_52	BGEO_SAMN07136680_22_36	BGEO_SAMN07136681_17_44	BGEO_SAMN07136689_18_56	BGEO_SAMN07136740_2_15	BGEO_SAMN07136742_3_4	BGEO_SAMN07136744_2_68	BGEO_SAMN07136758_8_6	BGEO_SAMN07136759_5_35	BGEO_SAMN07136779_6_9	BGEO_SAMN07136781_4_24	BGEO_SAMN07136790_8_12	BGEO_SAMN07136936_63_52	BGEO_SAMN07136937_93_47	BGEO_SAMN07136961_95_15	DB11.3_NODE_125_41	DB3.3_NODE_180_14	ENA_NZYF01000024.1_41	ENA_NZZX01000068.1_26	ENA_PAZI01000049.1_48	ENA_PBIR01000001.1_14	ENA_VATA01000004.1_23	Ga0209192_10000287_18	HOTS_SAMN07137023_12_19	IMGVR_UViG_3300001472_000031_8	IMGVR_UViG_3300001827_000044_52	IMGVR_UViG_3300001846_000075_21	IMGVR_UViG_3300003410_000003_35	IMGVR_UViG_3300005239_000986_24	IMGVR_UViG_3300006352_000004_29	IMGVR_UViG_3300006803_000002_12	IMGVR_UViG_3300006920_000055_5	IMGVR_UViG_3300007276_000080_51	IMGVR_UViG_3300007511_000030_4	IMGVR_UViG_3300007760_000022_55	IMGVR_UViG_3300008216_000013_41	IMGVR_UViG_3300008625_000015_6	IMGVR_UViG_3300008954_000071_6	IMGVR_UViG_3300009507_000025_43	IMGVR_UViG_3300009512_000001_29	IMGVR_UViG_3300009526_000012_38	IMGVR_UViG_3300012920_000045_46	IMGVR_UViG_3300017709_000004_32	IMGVR_UViG_3300017724_000003_43	IMGVR_UViG_3300017735_000008_1, IMGVR_UViG_3300017735_000008_66	IMGVR_UViG_3300017751_000019_66	IMGVR_UViG_3300017751_000038_29
coregene	OG0000006	Portal protein	CRP-810_67	BGEO_SAMN07136680_22_49	BGEO_SAMN07136681_17_31	BGEO_SAMN07136689_18_9	BGEO_SAMN07136740_2_22	BGEO_SAMN07136742_3_69	BGEO_SAMN07136744_2_61	BGEO_SAMN07136758_8_13	BGEO_SAMN07136759_5_42	BGEO_SAMN07136779_6_2	BGEO_SAMN07136781_4_31	BGEO_SAMN07136790_8_19	BGEO_SAMN07136936_63_39	BGEO_SAMN07136937_93_1, BGEO_SAMN07136937_93_60	BGEO_SAMN07136961_95_28	DB11.3_NODE_125_26		ENA_NZYF01000024.1_32	ENA_NZZX01000068.1_37	ENA_PAZI01000049.1_60	ENA_PBIR01000001.1_21	ENA_VATA01000004.1_17	Ga0209192_10000287_4	HOTS_SAMN07137023_12_5	IMGVR_UViG_3300001472_000031_18	IMGVR_UViG_3300001827_000044_40	IMGVR_UViG_3300001846_000075_33	IMGVR_UViG_3300003410_000003_27	IMGVR_UViG_3300005239_000986_32	IMGVR_UViG_3300006352_000004_42	IMGVR_UViG_3300006803_000002_25	IMGVR_UViG_3300006920_000055_19	IMGVR_UViG_3300007276_000080_38	IMGVR_UViG_3300007511_000030_56	IMGVR_UViG_3300007760_000022_3	IMGVR_UViG_3300008216_000013_60	IMGVR_UViG_3300008625_000015_61	IMGVR_UViG_3300008954_000071_63	IMGVR_UViG_3300009507_000025_56	IMGVR_UViG_3300009512_000001_22	IMGVR_UViG_3300009526_000012_45	IMGVR_UViG_3300012920_000045_53	IMGVR_UViG_3300017709_000004_14	IMGVR_UViG_3300017724_000003_61	IMGVR_UViG_3300017735_000008_58	IMGVR_UViG_3300017751_000019_7	IMGVR_UViG_3300017751_000038_41
	OG0000007	minor tail protein(60.606)	CRP-810_48	BGEO_SAMN07136680_22_32	BGEO_SAMN07136681_17_48	BGEO_SAMN07136689_18_52	BGEO_SAMN07136740_2_11	BGEO_SAMN07136742_3_8	BGEO_SAMN07136744_2_72	BGEO_SAMN07136758_8_2	BGEO_SAMN07136759_5_31	BGEO_SAMN07136779_6_13	BGEO_SAMN07136781_4_20	BGEO_SAMN07136790_8_8	BGEO_SAMN07136936_63_56	BGEO_SAMN07136937_93_43	BGEO_SAMN07136961_95_11	DB11.3_NODE_125_47	DB3.3_NODE_180_18	ENA_NZYF01000024.1_45	ENA_NZZX01000068.1_22	ENA_PAZI01000049.1_44	ENA_PBIR01000001.1_10	ENA_VATA01000004.1_27	Ga0209192_10000287_22	HOTS_SAMN07137023_12_23	IMGVR_UViG_3300001472_000031_2	IMGVR_UViG_3300001827_000044_56	IMGVR_UViG_3300001846_000075_17	IMGVR_UViG_3300003410_000003_39	IMGVR_UViG_3300005239_000986_20	IMGVR_UViG_3300006352_000004_25	IMGVR_UViG_3300006803_000002_8	IMGVR_UViG_3300006920_000055_1, IMGVR_UViG_3300006920_000055_63	IMGVR_UViG_3300007276_000080_55	IMGVR_UViG_3300007511_000030_8	IMGVR_UViG_3300007760_000022_51	IMGVR_UViG_3300008216_000013_37	IMGVR_UViG_3300008625_000015_10	IMGVR_UViG_3300008954_000071_10	IMGVR_UViG_3300009507_000025_39	IMGVR_UViG_3300009512_000001_33	IMGVR_UViG_3300009526_000012_34	IMGVR_UViG_3300012920_000045_42	IMGVR_UViG_3300017709_000004_36	IMGVR_UViG_3300017724_000003_39	IMGVR_UViG_3300017735_000008_5	IMGVR_UViG_3300017751_000019_62	IMGVR_UViG_3300017751_000038_25
coregene	OG0000008	AAA family ATPase	CRP-810_32	BGEO_SAMN07136680_22_18	BGEO_SAMN07136681_17_1, BGEO_SAMN07136681_17_62	BGEO_SAMN07136689_18_40	BGEO_SAMN07136740_2_63	BGEO_SAMN07136742_3_28	BGEO_SAMN07136744_2_20	BGEO_SAMN07136758_8_54	BGEO_SAMN07136759_5_11	BGEO_SAMN07136779_6_33		BGEO_SAMN07136790_8_61	BGEO_SAMN07136936_63_14	BGEO_SAMN07136937_93_25	BGEO_SAMN07136961_95_52	DB11.3_NODE_125_64	DB3.3_NODE_180_31	ENA_NZYF01000024.1_61	ENA_NZZX01000068.1_8	ENA_PAZI01000049.1_31	ENA_PBIR01000001.1_64	ENA_VATA01000004.1_38	Ga0209192_10000287_36	HOTS_SAMN07137023_12_37	IMGVR_UViG_3300001472_000031_49	IMGVR_UViG_3300001827_000044_1		IMGVR_UViG_3300003410_000003_57		IMGVR_UViG_3300006352_000004_10	IMGVR_UViG_3300006803_000002_56	IMGVR_UViG_3300006920_000055_50	IMGVR_UViG_3300007276_000080_7	IMGVR_UViG_3300007511_000030_18	IMGVR_UViG_3300007760_000022_41	IMGVR_UViG_3300008216_000013_24	IMGVR_UViG_3300008625_000015_18	IMGVR_UViG_3300008954_000071_18	IMGVR_UViG_3300009507_000025_28	IMGVR_UViG_3300009512_000001_52	IMGVR_UViG_3300009526_000012_15	IMGVR_UViG_3300012920_000045_23	IMGVR_UViG_3300017709_000004_47	IMGVR_UViG_3300017724_000003_28	IMGVR_UViG_3300017735_000008_25	IMGVR_UViG_3300017751_000019_51	IMGVR_UViG_3300017751_000038_12
	OG0000009	putative nuclease(31.330)	CRP-810_34	BGEO_SAMN07136680_22_20	BGEO_SAMN07136681_17_60	BGEO_SAMN07136689_18_42	BGEO_SAMN07136740_2_65	BGEO_SAMN07136742_3_26	BGEO_SAMN07136744_2_18	BGEO_SAMN07136758_8_56	BGEO_SAMN07136759_5_13	BGEO_SAMN07136779_6_31	BGEO_SAMN07136781_4_2	BGEO_SAMN07136790_8_63	BGEO_SAMN07136936_63_12	BGEO_SAMN07136937_93_27	BGEO_SAMN07136961_95_54	DB11.3_NODE_125_61	DB3.3_NODE_180_29	ENA_NZYF01000024.1_59	ENA_NZZX01000068.1_10	ENA_PAZI01000049.1_33	ENA_PBIR01000001.1_66	ENA_VATA01000004.1_35	Ga0209192_10000287_34	HOTS_SAMN07137023_12_35	IMGVR_UViG_3300001472_000031_51	IMGVR_UViG_3300001827_000044_72	IMGVR_UViG_3300001846_000075_1	IMGVR_UViG_3300003410_000003_55	IMGVR_UViG_3300005239_000986_5	IMGVR_UViG_3300006352_000004_13	IMGVR_UViG_3300006803_000002_58	IMGVR_UViG_3300006920_000055_52	IMGVR_UViG_3300007276_000080_5	IMGVR_UViG_3300007511_000030_16	IMGVR_UViG_3300007760_000022_43	IMGVR_UViG_3300008216_000013_26	IMGVR_UViG_3300008625_000015_16	IMGVR_UViG_3300008954_000071_16	IMGVR_UViG_3300009507_000025_30	IMGVR_UViG_3300009512_000001_50	IMGVR_UViG_3300009526_000012_17	IMGVR_UViG_3300012920_000045_25	IMGVR_UViG_3300017709_000004_45	IMGVR_UViG_3300017724_000003_30	IMGVR_UViG_3300017735_000008_23	IMGVR_UViG_3300017751_000019_53	IMGVR_UViG_3300017751_000038_14
	OG0000010		CRP-810_49	BGEO_SAMN07136680_22_33	BGEO_SAMN07136681_17_47	BGEO_SAMN07136689_18_53	BGEO_SAMN07136740_2_12	BGEO_SAMN07136742_3_7	BGEO_SAMN07136744_2_71	BGEO_SAMN07136758_8_3	BGEO_SAMN07136759_5_32	BGEO_SAMN07136779_6_12	BGEO_SAMN07136781_4_21	BGEO_SAMN07136790_8_9	BGEO_SAMN07136936_63_55	BGEO_SAMN07136937_93_44	BGEO_SAMN07136961_95_12	DB11.3_NODE_125_46	DB3.3_NODE_180_17	ENA_NZYF01000024.1_44	ENA_NZZX01000068.1_23	ENA_PAZI01000049.1_45	ENA_PBIR01000001.1_11	ENA_VATA01000004.1_26	Ga0209192_10000287_21	HOTS_SAMN07137023_12_22	IMGVR_UViG_3300001472_000031_3	IMGVR_UViG_3300001827_000044_55	IMGVR_UViG_3300001846_000075_18	IMGVR_UViG_3300003410_000003_38	IMGVR_UViG_3300005239_000986_21	IMGVR_UViG_3300006352_000004_26	IMGVR_UViG_3300006803_000002_9	IMGVR_UViG_3300006920_000055_2	IMGVR_UViG_3300007276_000080_54	IMGVR_UViG_3300007511_000030_7	IMGVR_UViG_3300007760_000022_52	IMGVR_UViG_3300008216_000013_38	IMGVR_UViG_3300008625_000015_9	IMGVR_UViG_3300008954_000071_9	IMGVR_UViG_3300009507_000025_40	IMGVR_UViG_3300009512_000001_32	IMGVR_UViG_3300009526_000012_35	IMGVR_UViG_3300012920_000045_43	IMGVR_UViG_3300017709_000004_35	IMGVR_UViG_3300017724_000003_40	IMGVR_UViG_3300017735_000008_4	IMGVR_UViG_3300017751_000019_63	IMGVR_UViG_3300017751_000038_26
	OG0000011		CRP-810_50	BGEO_SAMN07136680_22_34	BGEO_SAMN07136681_17_46	BGEO_SAMN07136689_18_54	BGEO_SAMN07136740_2_13	BGEO_SAMN07136742_3_6	BGEO_SAMN07136744_2_70	BGEO_SAMN07136758_8_4	BGEO_SAMN07136759_5_33	BGEO_SAMN07136779_6_11	BGEO_SAMN07136781_4_22	BGEO_SAMN07136790_8_10	BGEO_SAMN07136936_63_54	BGEO_SAMN07136937_93_45	BGEO_SAMN07136961_95_13	DB11.3_NODE_125_45	DB3.3_NODE_180_16	ENA_NZYF01000024.1_43	ENA_NZZX01000068.1_24	ENA_PAZI01000049.1_46	ENA_PBIR01000001.1_12	ENA_VATA01000004.1_25	Ga0209192_10000287_20	HOTS_SAMN07137023_12_21	IMGVR_UViG_3300001472_000031_4	IMGVR_UViG_3300001827_000044_54	IMGVR_UViG_3300001846_000075_19	IMGVR_UViG_3300003410_000003_37	IMGVR_UViG_3300005239_000986_22	IMGVR_UViG_3300006352_000004_27	IMGVR_UViG_3300006803_000002_10	IMGVR_UViG_3300006920_000055_3	IMGVR_UViG_3300007276_000080_53	IMGVR_UViG_3300007511_000030_6	IMGVR_UViG_3300007760_000022_53	IMGVR_UViG_3300008216_000013_39	IMGVR_UViG_3300008625_000015_8	IMGVR_UViG_3300008954_000071_8	IMGVR_UViG_3300009507_000025_41	IMGVR_UViG_3300009512_000001_31	IMGVR_UViG_3300009526_000012_36	IMGVR_UViG_3300012920_000045_44	IMGVR_UViG_3300017709_000004_34	IMGVR_UViG_3300017724_000003_41	IMGVR_UViG_3300017735_000008_3	IMGVR_UViG_3300017751_000019_64	IMGVR_UViG_3300017751_000038_27
	OG0000012		CRP-810_70	BGEO_SAMN07136680_22_52	BGEO_SAMN07136681_17_28	BGEO_SAMN07136689_18_11	BGEO_SAMN07136740_2_28	BGEO_SAMN07136742_3_63	BGEO_SAMN07136744_2_55	BGEO_SAMN07136758_8_19	BGEO_SAMN07136759_5_49	BGEO_SAMN07136779_6_68	BGEO_SAMN07136781_4_37	BGEO_SAMN07136790_8_26	BGEO_SAMN07136936_63_37	BGEO_SAMN07136937_93_3	BGEO_SAMN07136961_95_30	DB11.3_NODE_125_22	DB3.3_NODE_180_60	ENA_NZYF01000024.1_29	ENA_NZZX01000068.1_39	ENA_PAZI01000049.1_62	ENA_PBIR01000001.1_28	ENA_VATA01000004.1_12	Ga0209192_10000287_2	HOTS_SAMN07137023_12_1	IMGVR_UViG_3300001472_000031_21	IMGVR_UViG_3300001827_000044_38	IMGVR_UViG_3300001846_000075_35	IMGVR_UViG_3300003410_000003_25	IMGVR_UViG_3300005239_000986_35	IMGVR_UViG_3300006352_000004_45	IMGVR_UViG_3300006803_000002_27	IMGVR_UViG_3300006920_000055_21	IMGVR_UViG_3300007276_000080_36	IMGVR_UViG_3300007511_000030_52	IMGVR_UViG_3300007760_000022_7	IMGVR_UViG_3300008216_000013_63	IMGVR_UViG_3300008625_000015_57	IMGVR_UViG_3300008954_000071_59	IMGVR_UViG_3300009507_000025_59	IMGVR_UViG_3300009512_000001_19	IMGVR_UViG_3300009526_000012_48	IMGVR_UViG_3300012920_000045_60	IMGVR_UViG_3300017709_000004_11	IMGVR_UViG_3300017724_000003_64	IMGVR_UViG_3300017735_000008_56	IMGVR_UViG_3300017751_000019_10	IMGVR_UViG_3300017751_000038_43
coregene	OG0000013	HOLLIDAY JUNCTION RESOLVASE HOMOLOGOUS RECOMBINATION	CRP-810_26	BGEO_SAMN07136680_22_12	BGEO_SAMN07136681_17_7	BGEO_SAMN07136689_18_35	BGEO_SAMN07136740_2_58	BGEO_SAMN07136742_3_33	BGEO_SAMN07136744_2_25	BGEO_SAMN07136758_8_49	BGEO_SAMN07136759_5_6	BGEO_SAMN07136779_6_38	BGEO_SAMN07136781_4_67	BGEO_SAMN07136790_8_56	BGEO_SAMN07136936_63_20	BGEO_SAMN07136937_93_19	BGEO_SAMN07136961_95_46	DB11.3_NODE_125_69	DB3.3_NODE_180_34	ENA_NZYF01000024.1_65	ENA_NZZX01000068.1_3	ENA_PAZI01000049.1_26	ENA_PBIR01000001.1_59	ENA_VATA01000004.1_45		HOTS_SAMN07137023_12_42	IMGVR_UViG_3300001472_000031_44	IMGVR_UViG_3300001827_000044_7	IMGVR_UViG_3300001846_000075_65	IMGVR_UViG_3300003410_000003_1		IMGVR_UViG_3300006352_000004_4	IMGVR_UViG_3300006803_000002_53	IMGVR_UViG_3300006920_000055_47	IMGVR_UViG_3300007276_000080_10	IMGVR_UViG_3300007511_000030_24	IMGVR_UViG_3300007760_000022_35	IMGVR_UViG_3300008216_000013_18	IMGVR_UViG_3300008625_000015_27	IMGVR_UViG_3300008954_000071_27	IMGVR_UViG_3300009507_000025_20	IMGVR_UViG_3300009512_000001_58	IMGVR_UViG_3300009526_000012_9	IMGVR_UViG_3300012920_000045_18		IMGVR_UViG_3300017724_000003_22	IMGVR_UViG_3300017735_000008_31	IMGVR_UViG_3300017751_000019_42	IMGVR_UViG_3300017751_000038_7
	OG0000014		CRP-810_54	BGEO_SAMN07136680_22_38	BGEO_SAMN07136681_17_42	BGEO_SAMN07136689_18_58	BGEO_SAMN07136740_2_17	BGEO_SAMN07136742_3_2	BGEO_SAMN07136744_2_66	BGEO_SAMN07136758_8_8	BGEO_SAMN07136759_5_37	BGEO_SAMN07136779_6_7	BGEO_SAMN07136781_4_26	BGEO_SAMN07136790_8_14	BGEO_SAMN07136936_63_50	BGEO_SAMN07136937_93_49	BGEO_SAMN07136961_95_17		DB3.3_NODE_180_12	ENA_NZYF01000024.1_39	ENA_NZZX01000068.1_28	ENA_PAZI01000049.1_51	ENA_PBIR01000001.1_16	ENA_VATA01000004.1_20	Ga0209192_10000287_15	HOTS_SAMN07137023_12_17				IMGVR_UViG_3300003410_000003_33	IMGVR_UViG_3300005239_000986_26	IMGVR_UViG_3300006352_000004_31	IMGVR_UViG_3300006803_000002_14	IMGVR_UViG_3300006920_000055_7	IMGVR_UViG_3300007276_000080_49	IMGVR_UViG_3300007511_000030_2	IMGVR_UViG_3300007760_000022_57	IMGVR_UViG_3300008216_000013_43	IMGVR_UViG_3300008625_000015_4	IMGVR_UViG_3300008954_000071_4	IMGVR_UViG_3300009507_000025_45	IMGVR_UViG_3300009512_000001_27	IMGVR_UViG_3300009526_000012_40	IMGVR_UViG_3300012920_000045_48	IMGVR_UViG_3300017709_000004_29	IMGVR_UViG_3300017724_000003_46	IMGVR_UViG_3300017735_000008_64	IMGVR_UViG_3300017751_000019_68	IMGVR_UViG_3300017751_000038_31
	OG0000015	Aerobic cobaltochelatase subunit CobS(32.686)	CRP-810_7	BGEO_SAMN07136680_22_56	BGEO_SAMN07136681_17_24	BGEO_SAMN07136689_18_17	BGEO_SAMN07136740_2_36	BGEO_SAMN07136742_3_55	BGEO_SAMN07136744_2_47	BGEO_SAMN07136758_8_27	BGEO_SAMN07136759_5_57	BGEO_SAMN07136779_6_60	BGEO_SAMN07136781_4_45	BGEO_SAMN07136790_8_34	BGEO_SAMN07136936_63_32	BGEO_SAMN07136937_93_7	BGEO_SAMN07136961_95_34	DB11.3_NODE_125_6	DB3.3_NODE_180_50	ENA_NZYF01000024.1_16	ENA_NZZX01000068.1_51	ENA_PAZI01000049.1_6	ENA_PBIR01000001.1_38	ENA_VATA01000004.1_2	Ga0209192_10000287_56	HOTS_SAMN07137023_12_64	IMGVR_UViG_3300001472_000031_26	IMGVR_UViG_3300001827_000044_23	IMGVR_UViG_3300001846_000075_49	IMGVR_UViG_3300003410_000003_13	IMGVR_UViG_3300005239_000986_38		IMGVR_UViG_3300006803_000002_37	IMGVR_UViG_3300006920_000055_31	IMGVR_UViG_3300007276_000080_26	IMGVR_UViG_3300007511_000030_49	IMGVR_UViG_3300007760_000022_10	IMGVR_UViG_3300008216_000013_1	IMGVR_UViG_3300008625_000015_44	IMGVR_UViG_3300008954_000071_46		IMGVR_UViG_3300009512_000001_13	IMGVR_UViG_3300009526_000012_54	IMGVR_UViG_3300012920_000045_69		IMGVR_UViG_3300017724_000003_1	IMGVR_UViG_3300017735_000008_50	IMGVR_UViG_3300017751_000019_24
	OG0000016	Aerobic cobaltochelatase subunit CobT(26.998)	CRP-810_8	BGEO_SAMN07136680_22_57	BGEO_SAMN07136681_17_23		BGEO_SAMN07136740_2_39	BGEO_SAMN07136742_3_52	BGEO_SAMN07136744_2_44	BGEO_SAMN07136758_8_30	BGEO_SAMN07136759_5_60	BGEO_SAMN07136779_6_57	BGEO_SAMN07136781_4_48	BGEO_SAMN07136790_8_37	BGEO_SAMN07136936_63_31	BGEO_SAMN07136937_93_8	BGEO_SAMN07136961_95_35	DB11.3_NODE_125_3		ENA_NZYF01000024.1_15		ENA_PAZI01000049.1_8	ENA_PBIR01000001.1_39	ENA_VATA01000004.1_1	Ga0209192_10000287_55	HOTS_SAMN07137023_12_63		IMGVR_UViG_3300001827_000044_21	IMGVR_UViG_3300001846_000075_51	IMGVR_UViG_3300003410_000003_11						IMGVR_UViG_3300007511_000030_47	IMGVR_UViG_3300007760_000022_12	IMGVR_UViG_3300008216_000013_2	IMGVR_UViG_3300008625_000015_43	IMGVR_UViG_3300008954_000071_45	IMGVR_UViG_3300009507_000025_1	IMGVR_UViG_3300009512_000001_12	IMGVR_UViG_3300009526_000012_55	IMGVR_UViG_3300012920_000045_1, IMGVR_UViG_3300012920_000045_72		IMGVR_UViG_3300017724_000003_2	IMGVR_UViG_3300017735_000008_48	IMGVR_UViG_3300017751_000019_25
	OG0000017		CRP-810_27	BGEO_SAMN07136680_22_13	BGEO_SAMN07136681_17_6	BGEO_SAMN07136689_18_36	BGEO_SAMN07136740_2_59	BGEO_SAMN07136742_3_32	BGEO_SAMN07136744_2_24	BGEO_SAMN07136758_8_50	BGEO_SAMN07136759_5_7	BGEO_SAMN07136779_6_37	BGEO_SAMN07136781_4_68	BGEO_SAMN07136790_8_57	BGEO_SAMN07136936_63_19	BGEO_SAMN07136937_93_20	BGEO_SAMN07136961_95_47	DB11.3_NODE_125_68			ENA_NZZX01000068.1_4	ENA_PAZI01000049.1_28	ENA_PBIR01000001.1_60	ENA_VATA01000004.1_44	Ga0209192_10000287_41	HOTS_SAMN07137023_12_41	IMGVR_UViG_3300001472_000031_45	IMGVR_UViG_3300001827_000044_6	IMGVR_UViG_3300001846_000075_66	IMGVR_UViG_3300003410_000003_61		IMGVR_UViG_3300006352_000004_5						IMGVR_UViG_3300008216_000013_19				IMGVR_UViG_3300009512_000001_57	IMGVR_UViG_3300009526_000012_10	IMGVR_UViG_3300012920_000045_19		IMGVR_UViG_3300017724_000003_23	IMGVR_UViG_3300017735_000008_30	IMGVR_UViG_3300017751_000019_43	IMGVR_UViG_3300017751_000038_8
	OG0000018		CRP-810_30	BGEO_SAMN07136680_22_16	BGEO_SAMN07136681_17_3	BGEO_SAMN07136689_18_38	BGEO_SAMN07136740_2_61	BGEO_SAMN07136742_3_30	BGEO_SAMN07136744_2_22	BGEO_SAMN07136758_8_52	BGEO_SAMN07136759_5_9	BGEO_SAMN07136779_6_35	BGEO_SAMN07136781_4_70	BGEO_SAMN07136790_8_59	BGEO_SAMN07136936_63_16	BGEO_SAMN07136937_93_23	BGEO_SAMN07136961_95_50			ENA_NZYF01000024.1_63	ENA_NZZX01000068.1_6		ENA_PBIR01000001.1_62	ENA_VATA01000004.1_40	Ga0209192_10000287_38		IMGVR_UViG_3300001472_000031_47	IMGVR_UViG_3300001827_000044_3		IMGVR_UViG_3300003410_000003_59	IMGVR_UViG_3300005239_000986_3	IMGVR_UViG_3300006352_000004_8				IMGVR_UViG_3300007511_000030_20	IMGVR_UViG_3300007760_000022_39	IMGVR_UViG_3300008216_000013_22	IMGVR_UViG_3300008625_000015_20	IMGVR_UViG_3300008954_000071_20	IMGVR_UViG_3300009507_000025_26	IMGVR_UViG_3300009512_000001_54	IMGVR_UViG_3300009526_000012_13	IMGVR_UViG_3300012920_000045_21			IMGVR_UViG_3300017735_000008_27	IMGVR_UViG_3300017751_000019_49	IMGVR_UViG_3300017751_000038_10
	OG0000019	putative single stranded DNA annealing protein(31.200)	CRP-810_33	BGEO_SAMN07136680_22_19	BGEO_SAMN07136681_17_61		BGEO_SAMN07136740_2_64	BGEO_SAMN07136742_3_27	BGEO_SAMN07136744_2_19	BGEO_SAMN07136758_8_55	BGEO_SAMN07136759_5_12	BGEO_SAMN07136779_6_32	BGEO_SAMN07136781_4_1	BGEO_SAMN07136790_8_62				DB11.3_NODE_125_63		ENA_NZYF01000024.1_60		ENA_PAZI01000049.1_32	ENA_PBIR01000001.1_65	ENA_VATA01000004.1_37	Ga0209192_10000287_35	HOTS_SAMN07137023_12_36				IMGVR_UViG_3300003410_000003_56		IMGVR_UViG_3300006352_000004_11				IMGVR_UViG_3300007511_000030_17	IMGVR_UViG_3300007760_000022_42	IMGVR_UViG_3300008216_000013_25	IMGVR_UViG_3300008625_000015_17	IMGVR_UViG_3300008954_000071_17	IMGVR_UViG_3300009507_000025_29	IMGVR_UViG_3300009512_000001_51	IMGVR_UViG_3300009526_000012_16	IMGVR_UViG_3300012920_000045_24	IMGVR_UViG_3300017709_000004_46	IMGVR_UViG_3300017724_000003_29	IMGVR_UViG_3300017735_000008_24	IMGVR_UViG_3300017751_000019_52
	OG0000020		CRP-810_51	BGEO_SAMN07136680_22_35	BGEO_SAMN07136681_17_45	BGEO_SAMN07136689_18_55									BGEO_SAMN07136936_63_53	BGEO_SAMN07136937_93_46	BGEO_SAMN07136961_95_14		DB3.3_NODE_180_15	ENA_NZYF01000024.1_42	ENA_NZZX01000068.1_25			ENA_VATA01000004.1_24	Ga0209192_10000287_19	HOTS_SAMN07137023_12_20	IMGVR_UViG_3300001472_000031_5					IMGVR_UViG_3300006352_000004_28	IMGVR_UViG_3300006803_000002_11	IMGVR_UViG_3300006920_000055_4	IMGVR_UViG_3300007276_000080_52	IMGVR_UViG_3300007511_000030_5	IMGVR_UViG_3300007760_000022_54	IMGVR_UViG_3300008216_000013_40											IMGVR_UViG_3300017751_000038_28
	OG0000021		CRP-810_66				BGEO_SAMN07136740_2_21	BGEO_SAMN07136742_3_70	BGEO_SAMN07136744_2_62	BGEO_SAMN07136758_8_12	BGEO_SAMN07136759_5_41	BGEO_SAMN07136779_6_3	BGEO_SAMN07136781_4_30	BGEO_SAMN07136790_8_18	BGEO_SAMN07136936_63_40	BGEO_SAMN07136937_93_59	BGEO_SAMN07136961_95_27			ENA_NZYF01000024.1_33			ENA_PBIR01000001.1_20		Ga0209192_10000287_5			IMGVR_UViG_3300001827_000044_41	IMGVR_UViG_3300001846_000075_32	IMGVR_UViG_3300003410_000003_28	IMGVR_UViG_3300005239_000986_31					IMGVR_UViG_3300007511_000030_57	IMGVR_UViG_3300007760_000022_2	IMGVR_UViG_3300008216_000013_59				IMGVR_UViG_3300009512_000001_23	IMGVR_UViG_3300009526_000012_44	IMGVR_UViG_3300012920_000045_52			IMGVR_UViG_3300017735_000008_59
	OG0000022	pyrimidine dimer DNA glycosylase/endonuclease V(34.783)	CRP-810_10	BGEO_SAMN07136680_22_58	BGEO_SAMN07136681_17_22		BGEO_SAMN07136740_2_49	BGEO_SAMN07136742_3_42	BGEO_SAMN07136744_2_34	BGEO_SAMN07136758_8_40	BGEO_SAMN07136759_5_70	BGEO_SAMN07136779_6_47	BGEO_SAMN07136781_4_58	BGEO_SAMN07136790_8_47	BGEO_SAMN07136936_63_33	BGEO_SAMN07136937_93_6	BGEO_SAMN07136961_95_33	DB11.3_NODE_125_10		ENA_NZYF01000024.1_14	ENA_NZZX01000068.1_49					HOTS_SAMN07137023_12_61		IMGVR_UViG_3300001827_000044_26	IMGVR_UViG_3300001846_000075_46												IMGVR_UViG_3300009507_000025_6	IMGVR_UViG_3300009512_000001_1, IMGVR_UViG_3300009512_000001_67		IMGVR_UViG_3300012920_000045_10		IMGVR_UViG_3300017724_000003_6	IMGVR_UViG_3300017735_000008_38	IMGVR_UViG_3300017751_000019_29	IMGVR_UViG_3300017751_000038_47
	OG0000023		CRP-810_57				BGEO_SAMN07136740_2_27	BGEO_SAMN07136742_3_64	BGEO_SAMN07136744_2_56	BGEO_SAMN07136758_8_18	BGEO_SAMN07136759_5_48	BGEO_SAMN07136779_6_69	BGEO_SAMN07136781_4_36	BGEO_SAMN07136790_8_25	BGEO_SAMN07136936_63_5	BGEO_SAMN07136937_93_34	BGEO_SAMN07136961_95_2		DB3.3_NODE_180_9				ENA_PBIR01000001.1_27				IMGVR_UViG_3300001472_000031_11	IMGVR_UViG_3300001827_000044_8	IMGVR_UViG_3300001846_000075_64	IMGVR_UViG_3300003410_000003_2			IMGVR_UViG_3300006803_000002_17	IMGVR_UViG_3300006920_000055_10	IMGVR_UViG_3300007276_000080_46						IMGVR_UViG_3300009507_000025_17	IMGVR_UViG_3300009512_000001_20	IMGVR_UViG_3300009526_000012_47	IMGVR_UViG_3300012920_000045_59		IMGVR_UViG_3300017724_000003_18	IMGVR_UViG_3300017735_000008_33	IMGVR_UViG_3300017751_000019_39	IMGVR_UViG_3300017751_000038_34
	OG0000024	tyrosine recombinase XerD-like protein(48.980)	CRP-810_15	BGEO_SAMN07136680_22_63	BGEO_SAMN07136681_17_17										BGEO_SAMN07136936_63_24	BGEO_SAMN07136937_93_15	BGEO_SAMN07136961_95_42			ENA_NZYF01000024.1_72	ENA_NZZX01000068.1_61				Ga0209192_10000287_49	HOTS_SAMN07137023_12_51							IMGVR_UViG_3300006803_000002_46	IMGVR_UViG_3300006920_000055_40	IMGVR_UViG_3300007276_000080_17	IMGVR_UViG_3300007511_000030_32	IMGVR_UViG_3300007760_000022_27		IMGVR_UViG_3300008625_000015_35	IMGVR_UViG_3300008954_000071_35	IMGVR_UViG_3300009507_000025_8					IMGVR_UViG_3300017724_000003_8		IMGVR_UViG_3300017751_000019_32
	OG0000025						BGEO_SAMN07136740_2_62	BGEO_SAMN07136742_3_29	BGEO_SAMN07136744_2_21	BGEO_SAMN07136758_8_53	BGEO_SAMN07136759_5_10	BGEO_SAMN07136779_6_34		BGEO_SAMN07136790_8_60				DB11.3_NODE_125_65					ENA_PBIR01000001.1_63					IMGVR_UViG_3300001827_000044_2		IMGVR_UViG_3300003410_000003_58	IMGVR_UViG_3300005239_000986_4					IMGVR_UViG_3300007511_000030_19	IMGVR_UViG_3300007760_000022_40				IMGVR_UViG_3300009507_000025_27	IMGVR_UViG_3300009512_000001_53	IMGVR_UViG_3300009526_000012_14	IMGVR_UViG_3300012920_000045_22	IMGVR_UViG_3300017709_000004_48	IMGVR_UViG_3300017724_000003_27	IMGVR_UViG_3300017735_000008_26	IMGVR_UViG_3300017751_000019_50
	OG0000026	LuxR family transcriptional regulator	CRP-810_14	BGEO_SAMN07136680_22_62	BGEO_SAMN07136681_17_18	BGEO_SAMN07136689_18_25													DB3.3_NODE_180_40	ENA_NZYF01000024.1_73	ENA_NZZX01000068.1_62	ENA_PAZI01000049.1_14			Ga0209192_10000287_50		IMGVR_UViG_3300001472_000031_37	IMGVR_UViG_3300001827_000044_16	IMGVR_UViG_3300001846_000075_56				IMGVR_UViG_3300006803_000002_47	IMGVR_UViG_3300006920_000055_41	IMGVR_UViG_3300007276_000080_16	IMGVR_UViG_3300007511_000030_33	IMGVR_UViG_3300007760_000022_26			IMGVR_UViG_3300008954_000071_37	IMGVR_UViG_3300009507_000025_7					IMGVR_UViG_3300017724_000003_7		IMGVR_UViG_3300017751_000019_31
	OG0000027						BGEO_SAMN07136740_2_31	BGEO_SAMN07136742_3_60	BGEO_SAMN07136744_2_52	BGEO_SAMN07136758_8_22	BGEO_SAMN07136759_5_52	BGEO_SAMN07136779_6_65	BGEO_SAMN07136781_4_40	BGEO_SAMN07136790_8_29									ENA_PBIR01000001.1_31			HOTS_SAMN07137023_12_68				IMGVR_UViG_3300003410_000003_19												IMGVR_UViG_3300009512_000001_14	IMGVR_UViG_3300009526_000012_53	IMGVR_UViG_3300012920_000045_64			IMGVR_UViG_3300017735_000008_51
	OG0000028			BGEO_SAMN07136680_22_41	BGEO_SAMN07136681_17_39													DB11.3_NODE_125_70							Ga0209192_10000287_14	HOTS_SAMN07137023_12_15				IMGVR_UViG_3300003410_000003_32	IMGVR_UViG_3300005239_000986_27	IMGVR_UViG_3300006352_000004_34						IMGVR_UViG_3300008216_000013_45			IMGVR_UViG_3300009507_000025_47				IMGVR_UViG_3300017709_000004_25	IMGVR_UViG_3300017724_000003_50	IMGVR_UViG_3300017735_000008_63	IMGVR_UViG_3300017751_000019_70
	OG0000029			BGEO_SAMN07136680_22_6	BGEO_SAMN07136681_17_13										BGEO_SAMN07136936_63_22	BGEO_SAMN07136937_93_17	BGEO_SAMN07136961_95_44			ENA_NZYF01000024.1_68						HOTS_SAMN07137023_12_48		IMGVR_UViG_3300001827_000044_68	IMGVR_UViG_3300001846_000075_5		IMGVR_UViG_3300005239_000986_7										IMGVR_UViG_3300009507_000025_14						IMGVR_UViG_3300017735_000008_19	IMGVR_UViG_3300017751_000019_38
	OG0000030	RRM superfamily incomplete domain(39.344)		BGEO_SAMN07136680_22_11	BGEO_SAMN07136681_17_8						BGEO_SAMN07136759_5_74							DB11.3_NODE_125_71					ENA_PBIR01000001.1_52			HOTS_SAMN07137023_12_43		IMGVR_UViG_3300001827_000044_11	IMGVR_UViG_3300001846_000075_61			IMGVR_UViG_3300006352_000004_3						IMGVR_UViG_3300008216_000013_16			IMGVR_UViG_3300009507_000025_18	IMGVR_UViG_3300009512_000001_65	IMGVR_UViG_3300009526_000012_2			IMGVR_UViG_3300017724_000003_19	IMGVR_UViG_3300017735_000008_36	IMGVR_UViG_3300017751_000019_40
	OG0000031	putative deoxynucleoside-5'-monophosphate kinase(38.596)					BGEO_SAMN07136740_2_68	BGEO_SAMN07136742_3_23	BGEO_SAMN07136744_2_15	BGEO_SAMN07136758_8_59	BGEO_SAMN07136759_5_16	BGEO_SAMN07136779_6_28	BGEO_SAMN07136781_4_5	BGEO_SAMN07136790_8_66									ENA_PBIR01000001.1_69					IMGVR_UViG_3300001827_000044_70	IMGVR_UViG_3300001846_000075_3	IMGVR_UViG_3300003410_000003_53	IMGVR_UViG_3300005239_000986_6											IMGVR_UViG_3300009512_000001_47	IMGVR_UViG_3300009526_000012_20	IMGVR_UViG_3300012920_000045_27			IMGVR_UViG_3300017735_000008_20
	OG0000032		CRP-810_46	BGEO_SAMN07136680_22_30	BGEO_SAMN07136681_17_50										BGEO_SAMN07136936_63_58	BGEO_SAMN07136937_93_41	BGEO_SAMN07136961_95_9			ENA_NZYF01000024.1_47					Ga0209192_10000287_24	HOTS_SAMN07137023_12_25						IMGVR_UViG_3300006352_000004_23				IMGVR_UViG_3300007511_000030_10	IMGVR_UViG_3300007760_000022_49	IMGVR_UViG_3300008216_000013_34
	OG0000033	integrase(53.846)					BGEO_SAMN07136740_2_46	BGEO_SAMN07136742_3_45	BGEO_SAMN07136744_2_37	BGEO_SAMN07136758_8_37	BGEO_SAMN07136759_5_67	BGEO_SAMN07136779_6_50	BGEO_SAMN07136781_4_55	BGEO_SAMN07136790_8_44				DB11.3_NODE_125_74					ENA_PBIR01000001.1_47					IMGVR_UViG_3300001827_000044_15	IMGVR_UViG_3300001846_000075_57	IMGVR_UViG_3300003410_000003_7												IMGVR_UViG_3300009512_000001_4		IMGVR_UViG_3300012920_000045_7			IMGVR_UViG_3300017735_000008_41
	OG0000034	gp58(52.273)	CRP-810_36	BGEO_SAMN07136680_22_22	BGEO_SAMN07136681_17_58										BGEO_SAMN07136936_63_11	BGEO_SAMN07136937_93_28	BGEO_SAMN07136961_95_55			ENA_NZYF01000024.1_57	ENA_NZZX01000068.1_12				Ga0209192_10000287_32	HOTS_SAMN07137023_12_33						IMGVR_UViG_3300006352_000004_15						IMGVR_UViG_3300008216_000013_28
	OG0000035		CRP-810_69	BGEO_SAMN07136680_22_51	BGEO_SAMN07136681_17_29															ENA_NZYF01000024.1_30				ENA_VATA01000004.1_14		HOTS_SAMN07137023_12_2						IMGVR_UViG_3300006352_000004_44				IMGVR_UViG_3300007511_000030_54	IMGVR_UViG_3300007760_000022_5	IMGVR_UViG_3300008216_000013_62	IMGVR_UViG_3300008625_000015_59	IMGVR_UViG_3300008954_000071_61	IMGVR_UViG_3300009507_000025_58				IMGVR_UViG_3300017709_000004_12	IMGVR_UViG_3300017724_000003_63		IMGVR_UViG_3300017751_000019_9
	OG0000036	polyprotein 1ab(29.358)	CRP-810_45	BGEO_SAMN07136680_22_29	BGEO_SAMN07136681_17_51										BGEO_SAMN07136936_63_59	BGEO_SAMN07136937_93_40	BGEO_SAMN07136961_95_8			ENA_NZYF01000024.1_48				ENA_VATA01000004.1_30	Ga0209192_10000287_25	HOTS_SAMN07137023_12_26						IMGVR_UViG_3300006352_000004_22				IMGVR_UViG_3300007511_000030_11	IMGVR_UViG_3300007760_000022_48
	OG0000037						BGEO_SAMN07136740_2_10	BGEO_SAMN07136742_3_9	BGEO_SAMN07136744_2_1, BGEO_SAMN07136744_2_73	BGEO_SAMN07136758_8_1	BGEO_SAMN07136759_5_30	BGEO_SAMN07136779_6_14	BGEO_SAMN07136781_4_19	BGEO_SAMN07136790_8_7	BGEO_SAMN07136936_63_1, BGEO_SAMN07136936_63_61				DB3.3_NODE_180_1, DB3.3_NODE_180_62				ENA_PBIR01000001.1_1, ENA_PBIR01000001.1_77																					IMGVR_UViG_3300012920_000045_41
	OG0000038	virion structural protein(34.259)					BGEO_SAMN07136740_2_19	BGEO_SAMN07136742_3_72	BGEO_SAMN07136744_2_64	BGEO_SAMN07136758_8_10	BGEO_SAMN07136759_5_39	BGEO_SAMN07136779_6_5	BGEO_SAMN07136781_4_28	BGEO_SAMN07136790_8_16									ENA_PBIR01000001.1_18							IMGVR_UViG_3300003410_000003_30	IMGVR_UViG_3300005239_000986_29											IMGVR_UViG_3300009512_000001_25	IMGVR_UViG_3300009526_000012_42	IMGVR_UViG_3300012920_000045_50
	OG0000039	N-acetylmuramoyl-L-alanine amidase(49.635)				BGEO_SAMN07136689_18_29													DB3.3_NODE_180_38		ENA_NZZX01000068.1_65						IMGVR_UViG_3300001472_000031_41				IMGVR_UViG_3300005239_000986_9		IMGVR_UViG_3300006803_000002_49	IMGVR_UViG_3300006920_000055_43	IMGVR_UViG_3300007276_000080_14														IMGVR_UViG_3300017751_000038_3
	OG0000040						BGEO_SAMN07136740_2_7	BGEO_SAMN07136742_3_12	BGEO_SAMN07136744_2_4	BGEO_SAMN07136758_8_70	BGEO_SAMN07136759_5_27	BGEO_SAMN07136779_6_17	BGEO_SAMN07136781_4_16	BGEO_SAMN07136790_8_4									ENA_PBIR01000001.1_6							IMGVR_UViG_3300003410_000003_44												IMGVR_UViG_3300009512_000001_37	IMGVR_UViG_3300009526_000012_30	IMGVR_UViG_3300012920_000045_38			IMGVR_UViG_3300017735_000008_9
	OG0000041					BGEO_SAMN07136689_18_41									BGEO_SAMN07136936_63_13	BGEO_SAMN07136937_93_26	BGEO_SAMN07136961_95_53		DB3.3_NODE_180_30		ENA_NZZX01000068.1_9												IMGVR_UViG_3300006803_000002_57	IMGVR_UViG_3300006920_000055_51	IMGVR_UViG_3300007276_000080_6														IMGVR_UViG_3300017751_000038_13
	OG0000042		CRP-810_40	BGEO_SAMN07136680_22_26	BGEO_SAMN07136681_17_54										BGEO_SAMN07136936_63_2	BGEO_SAMN07136937_93_37	BGEO_SAMN07136961_95_5									HOTS_SAMN07137023_12_3						IMGVR_UViG_3300006352_000004_19									IMGVR_UViG_3300009507_000025_12							IMGVR_UViG_3300017751_000019_36
	OG0000043					BGEO_SAMN07136689_18_51												DB11.3_NODE_125_48	DB3.3_NODE_180_19		ENA_NZZX01000068.1_21												IMGVR_UViG_3300006803_000002_7	IMGVR_UViG_3300006920_000055_62	IMGVR_UViG_3300007276_000080_56														IMGVR_UViG_3300017751_000038_24
	OG0000044		CRP-810_24	BGEO_SAMN07136680_22_9	BGEO_SAMN07136681_17_10																				Ga0209192_10000287_45	HOTS_SAMN07137023_12_44						IMGVR_UViG_3300006352_000004_1									IMGVR_UViG_3300009507_000025_46				IMGVR_UViG_3300017709_000004_26	IMGVR_UViG_3300017724_000003_49		IMGVR_UViG_3300017751_000019_69
	OG0000045		CRP-810_31	BGEO_SAMN07136680_22_17	BGEO_SAMN07136681_17_2										BGEO_SAMN07136936_63_15	BGEO_SAMN07136937_93_24	BGEO_SAMN07136961_95_51			ENA_NZYF01000024.1_62					Ga0209192_10000287_37	HOTS_SAMN07137023_12_38						IMGVR_UViG_3300006352_000004_9
	OG0000046	peptidoglycan L-alanyl-D-glutamate endopeptidase(48.739)		BGEO_SAMN07136680_22_23	BGEO_SAMN07136681_17_57																				Ga0209192_10000287_31	HOTS_SAMN07137023_12_31		IMGVR_UViG_3300001827_000044_66	IMGVR_UViG_3300001846_000075_7			IMGVR_UViG_3300006352_000004_16
	OG0000047					BGEO_SAMN07136689_18_8													DB3.3_NODE_180_2		ENA_NZZX01000068.1_36						IMGVR_UViG_3300001472_000031_17						IMGVR_UViG_3300006803_000002_24	IMGVR_UViG_3300006920_000055_18	IMGVR_UViG_3300007276_000080_39														IMGVR_UViG_3300017751_000038_40
	OG0000048																		DB3.3_NODE_180_11				ENA_PBIR01000001.1_54				IMGVR_UViG_3300001472_000031_10						IMGVR_UViG_3300006803_000002_15	IMGVR_UViG_3300006920_000055_8	IMGVR_UViG_3300007276_000080_48									IMGVR_UViG_3300012920_000045_14					IMGVR_UViG_3300017751_000038_33
	OG0000049		CRP-810_28												BGEO_SAMN07136936_63_18	BGEO_SAMN07136937_93_21	BGEO_SAMN07136961_95_48									HOTS_SAMN07137023_12_40																IMGVR_UViG_3300009512_000001_8	IMGVR_UViG_3300009526_000012_59
	OG0000050	putative cell wall hydrolase(50.000)		BGEO_SAMN07136680_22_1		BGEO_SAMN07136689_18_19													DB3.3_NODE_180_47														IMGVR_UViG_3300006803_000002_40	IMGVR_UViG_3300006920_000055_34	IMGVR_UViG_3300007276_000080_23
	OG0000051	DUF1937 protein(30.702)					BGEO_SAMN07136740_2_66	BGEO_SAMN07136742_3_25	BGEO_SAMN07136744_2_17	BGEO_SAMN07136758_8_57	BGEO_SAMN07136759_5_14	BGEO_SAMN07136779_6_30	BGEO_SAMN07136781_4_3	BGEO_SAMN07136790_8_64									ENA_PBIR01000001.1_67																			IMGVR_UViG_3300009512_000001_49	IMGVR_UViG_3300009526_000012_18	IMGVR_UViG_3300012920_000045_26			IMGVR_UViG_3300017735_000008_22
	OG0000052					BGEO_SAMN07136689_18_47													DB3.3_NODE_180_23		ENA_NZZX01000068.1_17												IMGVR_UViG_3300006803_000002_3	IMGVR_UViG_3300006920_000055_58	IMGVR_UViG_3300007276_000080_60														IMGVR_UViG_3300017751_000038_20
	OG0000053					BGEO_SAMN07136689_18_50													DB3.3_NODE_180_20		ENA_NZZX01000068.1_20												IMGVR_UViG_3300006803_000002_6	IMGVR_UViG_3300006920_000055_61	IMGVR_UViG_3300007276_000080_57														IMGVR_UViG_3300017751_000038_23
	OG0000054						BGEO_SAMN07136740_2_14	BGEO_SAMN07136742_3_5	BGEO_SAMN07136744_2_69	BGEO_SAMN07136758_8_5	BGEO_SAMN07136759_5_34	BGEO_SAMN07136779_6_10	BGEO_SAMN07136781_4_23	BGEO_SAMN07136790_8_11									ENA_PBIR01000001.1_13																			IMGVR_UViG_3300009512_000001_30	IMGVR_UViG_3300009526_000012_37	IMGVR_UViG_3300012920_000045_45			IMGVR_UViG_3300017735_000008_2
	OG0000055						BGEO_SAMN07136740_2_41	BGEO_SAMN07136742_3_50	BGEO_SAMN07136744_2_42	BGEO_SAMN07136758_8_32	BGEO_SAMN07136759_5_62	BGEO_SAMN07136779_6_55	BGEO_SAMN07136781_4_50	BGEO_SAMN07136790_8_39									ENA_PBIR01000001.1_40																			IMGVR_UViG_3300009512_000001_10	IMGVR_UViG_3300009526_000012_57	IMGVR_UViG_3300012920_000045_2			IMGVR_UViG_3300017735_000008_47
	OG0000056						BGEO_SAMN07136740_2_44	BGEO_SAMN07136742_3_47	BGEO_SAMN07136744_2_39	BGEO_SAMN07136758_8_35	BGEO_SAMN07136759_5_65	BGEO_SAMN07136779_6_52	BGEO_SAMN07136781_4_53	BGEO_SAMN07136790_8_42									ENA_PBIR01000001.1_45																			IMGVR_UViG_3300009512_000001_7	IMGVR_UViG_3300009526_000012_60	IMGVR_UViG_3300012920_000045_5			IMGVR_UViG_3300017735_000008_42
	OG0000057			BGEO_SAMN07136680_22_59	BGEO_SAMN07136681_17_21															ENA_NZYF01000024.1_12		ENA_PAZI01000049.1_69				HOTS_SAMN07137023_12_60
	OG0000058	aminoglycoside acetyltransferase(34.091)					BGEO_SAMN07136740_2_9	BGEO_SAMN07136742_3_10	BGEO_SAMN07136744_2_2	BGEO_SAMN07136758_8_72	BGEO_SAMN07136759_5_29	BGEO_SAMN07136779_6_15	BGEO_SAMN07136781_4_18	BGEO_SAMN07136790_8_6									ENA_PBIR01000001.1_8																			IMGVR_UViG_3300009512_000001_35	IMGVR_UViG_3300009526_000012_32	IMGVR_UViG_3300012920_000045_40			IMGVR_UViG_3300017735_000008_7
	OG0000059						BGEO_SAMN07136740_2_48	BGEO_SAMN07136742_3_43	BGEO_SAMN07136744_2_35	BGEO_SAMN07136758_8_39	BGEO_SAMN07136759_5_69	BGEO_SAMN07136779_6_48	BGEO_SAMN07136781_4_57	BGEO_SAMN07136790_8_46									ENA_PBIR01000001.1_48																			IMGVR_UViG_3300009512_000001_2		IMGVR_UViG_3300012920_000045_9			IMGVR_UViG_3300017735_000008_39
	OG0000060	holin family protein(38.356)	CRP-810_39	BGEO_SAMN07136680_22_25	BGEO_SAMN07136681_17_55																				Ga0209192_10000287_29	HOTS_SAMN07137023_12_30						IMGVR_UViG_3300006352_000004_18									IMGVR_UViG_3300009507_000025_13							IMGVR_UViG_3300017751_000019_37
	OG0000061						BGEO_SAMN07136740_2_67	BGEO_SAMN07136742_3_24	BGEO_SAMN07136744_2_16	BGEO_SAMN07136758_8_58	BGEO_SAMN07136759_5_15	BGEO_SAMN07136779_6_29	BGEO_SAMN07136781_4_4	BGEO_SAMN07136790_8_65									ENA_PBIR01000001.1_68																			IMGVR_UViG_3300009512_000001_48	IMGVR_UViG_3300009526_000012_19
	OG0000062		CRP-810_44																	ENA_NZYF01000024.1_49																					IMGVR_UViG_3300009507_000025_35				IMGVR_UViG_3300017709_000004_40	IMGVR_UViG_3300017724_000003_35		IMGVR_UViG_3300017751_000019_58
	OG0000063						BGEO_SAMN07136740_2_43	BGEO_SAMN07136742_3_48	BGEO_SAMN07136744_2_40	BGEO_SAMN07136758_8_34	BGEO_SAMN07136759_5_64	BGEO_SAMN07136779_6_53	BGEO_SAMN07136781_4_52	BGEO_SAMN07136790_8_41									ENA_PBIR01000001.1_43																					IMGVR_UViG_3300012920_000045_4			IMGVR_UViG_3300017735_000008_44
	OG0000064						BGEO_SAMN07136740_2_6	BGEO_SAMN07136742_3_13	BGEO_SAMN07136744_2_5	BGEO_SAMN07136758_8_69	BGEO_SAMN07136759_5_26	BGEO_SAMN07136779_6_18	BGEO_SAMN07136781_4_15	BGEO_SAMN07136790_8_3									ENA_PBIR01000001.1_5																			IMGVR_UViG_3300009512_000001_38	IMGVR_UViG_3300009526_000012_29	IMGVR_UViG_3300012920_000045_37			IMGVR_UViG_3300017735_000008_10
	OG0000065					BGEO_SAMN07136689_18_39													DB3.3_NODE_180_32		ENA_NZZX01000068.1_7						IMGVR_UViG_3300001472_000031_48						IMGVR_UViG_3300006803_000002_55	IMGVR_UViG_3300006920_000055_49	IMGVR_UViG_3300007276_000080_8														IMGVR_UViG_3300017751_000038_11
	OG0000066						BGEO_SAMN07136740_2_3	BGEO_SAMN07136742_3_16	BGEO_SAMN07136744_2_8	BGEO_SAMN07136758_8_66	BGEO_SAMN07136759_5_23	BGEO_SAMN07136779_6_21	BGEO_SAMN07136781_4_12	BGEO_SAMN07136790_8_73									ENA_PBIR01000001.1_76																			IMGVR_UViG_3300009512_000001_41	IMGVR_UViG_3300009526_000012_26	IMGVR_UViG_3300012920_000045_34
	OG0000067						BGEO_SAMN07136740_2_69	BGEO_SAMN07136742_3_22	BGEO_SAMN07136744_2_14	BGEO_SAMN07136758_8_60	BGEO_SAMN07136759_5_17	BGEO_SAMN07136779_6_27	BGEO_SAMN07136781_4_6	BGEO_SAMN07136790_8_67									ENA_PBIR01000001.1_70																			IMGVR_UViG_3300009512_000001_45	IMGVR_UViG_3300009526_000012_22	IMGVR_UViG_3300012920_000045_29
	OG0000068	N-acetylmuramoyl-L-alanine amidase(53.333)					BGEO_SAMN07136740_2_70	BGEO_SAMN07136742_3_21	BGEO_SAMN07136744_2_13	BGEO_SAMN07136758_8_61	BGEO_SAMN07136759_5_18	BGEO_SAMN07136779_6_26	BGEO_SAMN07136781_4_7	BGEO_SAMN07136790_8_68									ENA_PBIR01000001.1_71																			IMGVR_UViG_3300009512_000001_44	IMGVR_UViG_3300009526_000012_23	IMGVR_UViG_3300012920_000045_30
	OG0000069														BGEO_SAMN07136936_63_7	BGEO_SAMN07136937_93_32	BGEO_SAMN07136961_95_59														IMGVR_UViG_3300005239_000986_10
	OG0000070					BGEO_SAMN07136689_18_28													DB3.3_NODE_180_39		ENA_NZZX01000068.1_64						IMGVR_UViG_3300001472_000031_40						IMGVR_UViG_3300006803_000002_48	IMGVR_UViG_3300006920_000055_42	IMGVR_UViG_3300007276_000080_15														IMGVR_UViG_3300017751_000038_2
	OG0000071					BGEO_SAMN07136689_18_43													DB3.3_NODE_180_28		ENA_NZZX01000068.1_11						IMGVR_UViG_3300001472_000031_52						IMGVR_UViG_3300006803_000002_59	IMGVR_UViG_3300006920_000055_53	IMGVR_UViG_3300007276_000080_4														IMGVR_UViG_3300017751_000038_15
	OG0000072					BGEO_SAMN07136689_18_48													DB3.3_NODE_180_22		ENA_NZZX01000068.1_18												IMGVR_UViG_3300006803_000002_4	IMGVR_UViG_3300006920_000055_59	IMGVR_UViG_3300007276_000080_59														IMGVR_UViG_3300017751_000038_21
	OG0000073						BGEO_SAMN07136740_2_18	BGEO_SAMN07136742_3_1, BGEO_SAMN07136742_3_73	BGEO_SAMN07136744_2_65	BGEO_SAMN07136758_8_9	BGEO_SAMN07136759_5_38	BGEO_SAMN07136779_6_6	BGEO_SAMN07136781_4_27	BGEO_SAMN07136790_8_15									ENA_PBIR01000001.1_17																			IMGVR_UViG_3300009512_000001_26	IMGVR_UViG_3300009526_000012_41	IMGVR_UViG_3300012920_000045_49
	OG0000074	putative acyl-CoA N-acyltransferase(30.952)													BGEO_SAMN07136936_63_57	BGEO_SAMN07136937_93_42	BGEO_SAMN07136961_95_10			ENA_NZYF01000024.1_46																		IMGVR_UViG_3300008216_000013_36			IMGVR_UViG_3300009507_000025_38				IMGVR_UViG_3300017709_000004_37	IMGVR_UViG_3300017724_000003_38		IMGVR_UViG_3300017751_000019_61
	OG0000075						BGEO_SAMN07136740_2_52	BGEO_SAMN07136742_3_39	BGEO_SAMN07136744_2_31	BGEO_SAMN07136758_8_43	BGEO_SAMN07136759_5_73	BGEO_SAMN07136779_6_44	BGEO_SAMN07136781_4_61	BGEO_SAMN07136790_8_50									ENA_PBIR01000001.1_51																			IMGVR_UViG_3300009512_000001_66	IMGVR_UViG_3300009526_000012_1	IMGVR_UViG_3300012920_000045_12
	OG0000076						BGEO_SAMN07136740_2_54	BGEO_SAMN07136742_3_37	BGEO_SAMN07136744_2_29	BGEO_SAMN07136758_8_45	BGEO_SAMN07136759_5_2	BGEO_SAMN07136779_6_42	BGEO_SAMN07136781_4_63	BGEO_SAMN07136790_8_52									ENA_PBIR01000001.1_55																			IMGVR_UViG_3300009512_000001_63	IMGVR_UViG_3300009526_000012_4	IMGVR_UViG_3300012920_000045_15
	OG0000077					BGEO_SAMN07136689_18_31													DB3.3_NODE_180_37		ENA_NZZX01000068.1_1, ENA_NZZX01000068.1_67												IMGVR_UViG_3300006803_000002_50	IMGVR_UViG_3300006920_000055_44	IMGVR_UViG_3300007276_000080_13														IMGVR_UViG_3300017751_000038_5
	OG0000078	baseplate wedge initiator(34.286)				BGEO_SAMN07136689_18_5													DB3.3_NODE_180_5		ENA_NZZX01000068.1_33												IMGVR_UViG_3300006803_000002_21	IMGVR_UViG_3300006920_000055_15	IMGVR_UViG_3300007276_000080_42
	OG0000079	metagenomic prevalent protein(40.476)				BGEO_SAMN07136689_18_44													DB3.3_NODE_180_27														IMGVR_UViG_3300006803_000002_60	IMGVR_UViG_3300006920_000055_54	IMGVR_UViG_3300007276_000080_3														IMGVR_UViG_3300017751_000038_16
	OG0000080						BGEO_SAMN07136740_2_55	BGEO_SAMN07136742_3_36	BGEO_SAMN07136744_2_28	BGEO_SAMN07136758_8_46	BGEO_SAMN07136759_5_3	BGEO_SAMN07136779_6_41	BGEO_SAMN07136781_4_64	BGEO_SAMN07136790_8_53									ENA_PBIR01000001.1_56																			IMGVR_UViG_3300009512_000001_62	IMGVR_UViG_3300009526_000012_5
	OG0000081					BGEO_SAMN07136689_18_6													DB3.3_NODE_180_4		ENA_NZZX01000068.1_34												IMGVR_UViG_3300006803_000002_22	IMGVR_UViG_3300006920_000055_16	IMGVR_UViG_3300007276_000080_41
	OG0000082						BGEO_SAMN07136740_2_53	BGEO_SAMN07136742_3_38	BGEO_SAMN07136744_2_30	BGEO_SAMN07136758_8_44	BGEO_SAMN07136759_5_1	BGEO_SAMN07136779_6_43	BGEO_SAMN07136781_4_62	BGEO_SAMN07136790_8_51									ENA_PBIR01000001.1_53																					IMGVR_UViG_3300012920_000045_13
	OG0000083					BGEO_SAMN07136689_18_20													DB3.3_NODE_180_43		ENA_NZZX01000068.1_58						IMGVR_UViG_3300001472_000031_33						IMGVR_UViG_3300006803_000002_44	IMGVR_UViG_3300006920_000055_38	IMGVR_UViG_3300007276_000080_19
	OG0000084					BGEO_SAMN07136689_18_4													DB3.3_NODE_180_6		ENA_NZZX01000068.1_32												IMGVR_UViG_3300006803_000002_20	IMGVR_UViG_3300006920_000055_13, IMGVR_UViG_3300006920_000055_14	IMGVR_UViG_3300007276_000080_43
	OG0000085					BGEO_SAMN07136689_18_3													DB3.3_NODE_180_7		ENA_NZZX01000068.1_31												IMGVR_UViG_3300006803_000002_19	IMGVR_UViG_3300006920_000055_12	IMGVR_UViG_3300007276_000080_44
	OG0000086						BGEO_SAMN07136740_2_26	BGEO_SAMN07136742_3_65	BGEO_SAMN07136744_2_57	BGEO_SAMN07136758_8_17	BGEO_SAMN07136759_5_47	BGEO_SAMN07136779_6_70	BGEO_SAMN07136781_4_35	BGEO_SAMN07136790_8_24									ENA_PBIR01000001.1_26																					IMGVR_UViG_3300012920_000045_57
	OG0000087						BGEO_SAMN07136740_2_42	BGEO_SAMN07136742_3_49	BGEO_SAMN07136744_2_41	BGEO_SAMN07136758_8_33	BGEO_SAMN07136759_5_63	BGEO_SAMN07136779_6_54	BGEO_SAMN07136781_4_51	BGEO_SAMN07136790_8_40									ENA_PBIR01000001.1_42																					IMGVR_UViG_3300012920_000045_3
	OG0000088																											IMGVR_UViG_3300001827_000044_62	IMGVR_UViG_3300001846_000075_11	IMGVR_UViG_3300003410_000003_45	IMGVR_UViG_3300005239_000986_14
	OG0000089														BGEO_SAMN07136936_63_28	BGEO_SAMN07136937_93_11	BGEO_SAMN07136961_95_38			ENA_NZYF01000024.1_1, ENA_NZYF01000024.1_74
	OG0000090						BGEO_SAMN07136740_2_24	BGEO_SAMN07136742_3_67	BGEO_SAMN07136744_2_59	BGEO_SAMN07136758_8_15	BGEO_SAMN07136759_5_45	BGEO_SAMN07136779_6_72	BGEO_SAMN07136781_4_33	BGEO_SAMN07136790_8_22									ENA_PBIR01000001.1_24																					IMGVR_UViG_3300012920_000045_55
	OG0000091						BGEO_SAMN07136740_2_34	BGEO_SAMN07136742_3_57	BGEO_SAMN07136744_2_49	BGEO_SAMN07136758_8_25	BGEO_SAMN07136759_5_55	BGEO_SAMN07136779_6_62	BGEO_SAMN07136781_4_43	BGEO_SAMN07136790_8_32																														IMGVR_UViG_3300012920_000045_68
	OG0000092						BGEO_SAMN07136740_2_37	BGEO_SAMN07136742_3_54	BGEO_SAMN07136744_2_46	BGEO_SAMN07136758_8_28	BGEO_SAMN07136759_5_58	BGEO_SAMN07136779_6_59	BGEO_SAMN07136781_4_46	BGEO_SAMN07136790_8_35									ENA_PBIR01000001.1_35																					IMGVR_UViG_3300012920_000045_70
	OG0000093	structural protein(92.857)																																													IMGVR_UViG_3300017735_000008_17		IMGVR_UViG_3300017751_000038_32
	OG0000094		CRP-810_35	BGEO_SAMN07136680_22_21	BGEO_SAMN07136681_17_59															ENA_NZYF01000024.1_58						HOTS_SAMN07137023_12_34						IMGVR_UViG_3300006352_000004_14
	OG0000095	putative tail fiber protein(54.762)		BGEO_SAMN07136680_22_44	BGEO_SAMN07136681_17_36																					HOTS_SAMN07137023_12_10						IMGVR_UViG_3300006352_000004_37
	OG0000096						BGEO_SAMN07136740_2_57	BGEO_SAMN07136742_3_34	BGEO_SAMN07136744_2_26	BGEO_SAMN07136758_8_48	BGEO_SAMN07136759_5_5	BGEO_SAMN07136779_6_39	BGEO_SAMN07136781_4_66	BGEO_SAMN07136790_8_55																														IMGVR_UViG_3300012920_000045_17
	OG0000097																											IMGVR_UViG_3300001827_000044_57	IMGVR_UViG_3300001846_000075_16	IMGVR_UViG_3300003410_000003_40	IMGVR_UViG_3300005239_000986_19
	OG0000098	putative acetyltransferase (endogenous virus)(28.226)																										IMGVR_UViG_3300001827_000044_58	IMGVR_UViG_3300001846_000075_15	IMGVR_UViG_3300003410_000003_42	IMGVR_UViG_3300005239_000986_18
	OG0000099	porphyrin biosynthesis protein(35.165)				BGEO_SAMN07136689_18_18													DB3.3_NODE_180_49		ENA_NZZX01000068.1_53						IMGVR_UViG_3300001472_000031_27						IMGVR_UViG_3300006803_000002_38	IMGVR_UViG_3300006920_000055_32	IMGVR_UViG_3300007276_000080_25
	OG0000100																				ENA_NZZX01000068.1_2									IMGVR_UViG_3300003410_000003_50																			IMGVR_UViG_3300017751_000038_6
	OG0000101			BGEO_SAMN07136680_22_45	BGEO_SAMN07136681_17_35																					HOTS_SAMN07137023_12_9						IMGVR_UViG_3300006352_000004_38
	OG0000102	virion structural protein(34.545)		BGEO_SAMN07136680_22_46	BGEO_SAMN07136681_17_34																					HOTS_SAMN07137023_12_8						IMGVR_UViG_3300006352_000004_39
	OG0000103	2OG-Fe(II) oxygenase superfamily domain containing protein(35.632)				BGEO_SAMN07136689_18_1															ENA_NZZX01000068.1_29					HOTS_SAMN07137023_12_13
	OG0000104																	DB11.3_NODE_125_55												IMGVR_UViG_3300003410_000003_48								IMGVR_UViG_3300008216_000013_29									IMGVR_UViG_3300017735_000008_15
	OG0000105						BGEO_SAMN07136740_2_50	BGEO_SAMN07136742_3_41	BGEO_SAMN07136744_2_33	BGEO_SAMN07136758_8_41	BGEO_SAMN07136759_5_71	BGEO_SAMN07136779_6_46	BGEO_SAMN07136781_4_59	BGEO_SAMN07136790_8_48									ENA_PBIR01000001.1_50
	OG0000106														BGEO_SAMN07136936_63_23	BGEO_SAMN07136937_93_16	BGEO_SAMN07136961_95_43
	OG0000107	virion structural protein(38.000)													BGEO_SAMN07136936_63_42	BGEO_SAMN07136937_93_57	BGEO_SAMN07136961_95_25																			IMGVR_UViG_3300007511_000030_59		IMGVR_UViG_3300008216_000013_50
	OG0000108		CRP-810_2			BGEO_SAMN07136689_18_13													DB3.3_NODE_180_57	ENA_NZYF01000024.1_27	ENA_NZZX01000068.1_43												IMGVR_UViG_3300006803_000002_30	IMGVR_UViG_3300006920_000055_24	IMGVR_UViG_3300007276_000080_33
	OG0000109						BGEO_SAMN07136740_2_25	BGEO_SAMN07136742_3_66	BGEO_SAMN07136744_2_58	BGEO_SAMN07136758_8_16	BGEO_SAMN07136759_5_46	BGEO_SAMN07136779_6_71	BGEO_SAMN07136781_4_34	BGEO_SAMN07136790_8_23																														IMGVR_UViG_3300012920_000045_56
	OG0000110						BGEO_SAMN07136740_2_47	BGEO_SAMN07136742_3_44	BGEO_SAMN07136744_2_36	BGEO_SAMN07136758_8_38	BGEO_SAMN07136759_5_68	BGEO_SAMN07136779_6_49	BGEO_SAMN07136781_4_56	BGEO_SAMN07136790_8_45																														IMGVR_UViG_3300012920_000045_8
	OG0000111						BGEO_SAMN07136740_2_8	BGEO_SAMN07136742_3_11	BGEO_SAMN07136744_2_3	BGEO_SAMN07136758_8_71	BGEO_SAMN07136759_5_28	BGEO_SAMN07136779_6_16	BGEO_SAMN07136781_4_17	BGEO_SAMN07136790_8_5																														IMGVR_UViG_3300012920_000045_39
	OG0000112																									HOTS_SAMN07137023_12_29
	OG0000113	ribonucleotide reductase A subunit(94.872)	CRP-810_56	BGEO_SAMN07136680_22_39	BGEO_SAMN07136681_17_41													DB11.3_NODE_125_38														IMGVR_UViG_3300006352_000004_32
	OG0000114						BGEO_SAMN07136740_2_5	BGEO_SAMN07136742_3_14	BGEO_SAMN07136744_2_6	BGEO_SAMN07136758_8_68	BGEO_SAMN07136759_5_25	BGEO_SAMN07136779_6_19	BGEO_SAMN07136781_4_14	BGEO_SAMN07136790_8_2																														IMGVR_UViG_3300012920_000045_36
	OG0000115														BGEO_SAMN07136936_63_30	BGEO_SAMN07136937_93_9	BGEO_SAMN07136961_95_36
	OG0000116	peptidase M15(39.831)																DB11.3_NODE_125_54																				IMGVR_UViG_3300008216_000013_30									IMGVR_UViG_3300017735_000008_13
	OG0000117	DNA methylase(66.667)													BGEO_SAMN07136936_63_9	BGEO_SAMN07136937_93_30	BGEO_SAMN07136961_95_57																									IMGVR_UViG_3300009512_000001_46	IMGVR_UViG_3300009526_000012_21
	OG0000118																	DB11.3_NODE_125_75												IMGVR_UViG_3300003410_000003_8
	OG0000119																											IMGVR_UViG_3300001827_000044_53	IMGVR_UViG_3300001846_000075_20	IMGVR_UViG_3300003410_000003_36	IMGVR_UViG_3300005239_000986_23
	OG0000120																											IMGVR_UViG_3300001827_000044_13	IMGVR_UViG_3300001846_000075_59
	OG0000121			BGEO_SAMN07136680_22_48	BGEO_SAMN07136681_17_32																					HOTS_SAMN07137023_12_6						IMGVR_UViG_3300006352_000004_41
	OG0000122						BGEO_SAMN07136740_2_29	BGEO_SAMN07136742_3_62	BGEO_SAMN07136744_2_54	BGEO_SAMN07136758_8_20	BGEO_SAMN07136759_5_50	BGEO_SAMN07136779_6_67	BGEO_SAMN07136781_4_38	BGEO_SAMN07136790_8_27
	OG0000123						BGEO_SAMN07136740_2_30	BGEO_SAMN07136742_3_61	BGEO_SAMN07136744_2_53	BGEO_SAMN07136758_8_21	BGEO_SAMN07136759_5_51	BGEO_SAMN07136779_6_66	BGEO_SAMN07136781_4_39	BGEO_SAMN07136790_8_28
	OG0000124						BGEO_SAMN07136740_2_33	BGEO_SAMN07136742_3_58	BGEO_SAMN07136744_2_50	BGEO_SAMN07136758_8_24	BGEO_SAMN07136759_5_54	BGEO_SAMN07136779_6_63	BGEO_SAMN07136781_4_42	BGEO_SAMN07136790_8_31
	OG0000125						BGEO_SAMN07136740_2_35	BGEO_SAMN07136742_3_56	BGEO_SAMN07136744_2_48	BGEO_SAMN07136758_8_26	BGEO_SAMN07136759_5_56	BGEO_SAMN07136779_6_61	BGEO_SAMN07136781_4_44	BGEO_SAMN07136790_8_33
	OG0000126						BGEO_SAMN07136740_2_45	BGEO_SAMN07136742_3_46	BGEO_SAMN07136744_2_38	BGEO_SAMN07136758_8_36	BGEO_SAMN07136759_5_66	BGEO_SAMN07136779_6_51	BGEO_SAMN07136781_4_54	BGEO_SAMN07136790_8_43
	OG0000127						BGEO_SAMN07136740_2_51	BGEO_SAMN07136742_3_40	BGEO_SAMN07136744_2_32	BGEO_SAMN07136758_8_42	BGEO_SAMN07136759_5_72	BGEO_SAMN07136779_6_45	BGEO_SAMN07136781_4_60	BGEO_SAMN07136790_8_49
	OG0000128						BGEO_SAMN07136740_2_56	BGEO_SAMN07136742_3_35	BGEO_SAMN07136744_2_27	BGEO_SAMN07136758_8_47	BGEO_SAMN07136759_5_4	BGEO_SAMN07136779_6_40	BGEO_SAMN07136781_4_65	BGEO_SAMN07136790_8_54
	OG0000129						BGEO_SAMN07136740_2_71	BGEO_SAMN07136742_3_20	BGEO_SAMN07136744_2_12	BGEO_SAMN07136758_8_62	BGEO_SAMN07136759_5_19	BGEO_SAMN07136779_6_25	BGEO_SAMN07136781_4_8	BGEO_SAMN07136790_8_69
	OG0000130																			ENA_NZYF01000024.1_51											IMGVR_UViG_3300005239_000986_11
	OG0000131					BGEO_SAMN07136689_18_30															ENA_NZZX01000068.1_66						IMGVR_UViG_3300001472_000031_42																						IMGVR_UViG_3300017751_000038_4
	OG0000132						BGEO_SAMN07136740_2_38	BGEO_SAMN07136742_3_53	BGEO_SAMN07136744_2_45	BGEO_SAMN07136758_8_29	BGEO_SAMN07136759_5_59	BGEO_SAMN07136779_6_58	BGEO_SAMN07136781_4_47	BGEO_SAMN07136790_8_36																														IMGVR_UViG_3300012920_000045_71
	OG0000133						BGEO_SAMN07136740_2_72	BGEO_SAMN07136742_3_19	BGEO_SAMN07136744_2_11	BGEO_SAMN07136758_8_63	BGEO_SAMN07136759_5_20	BGEO_SAMN07136779_6_24	BGEO_SAMN07136781_4_9	BGEO_SAMN07136790_8_70									ENA_PBIR01000001.1_73																			IMGVR_UViG_3300009512_000001_61	IMGVR_UViG_3300009526_000012_6	IMGVR_UViG_3300012920_000045_31
	OG0000134																		DB3.3_NODE_180_10														IMGVR_UViG_3300006803_000002_16	IMGVR_UViG_3300006920_000055_9	IMGVR_UViG_3300007276_000080_47
	OG0000135	aminoglycoside acetyltransferase(30.682)																										IMGVR_UViG_3300001827_000044_59	IMGVR_UViG_3300001846_000075_14		IMGVR_UViG_3300005239_000986_17
	OG0000136																											IMGVR_UViG_3300001827_000044_71	IMGVR_UViG_3300001846_000075_2	IMGVR_UViG_3300003410_000003_54
	OG0000137
	OG0000138					BGEO_SAMN07136689_18_32									BGEO_SAMN07136936_63_6	BGEO_SAMN07136937_93_33	BGEO_SAMN07136961_95_1, BGEO_SAMN07136961_95_60
	OG0000139														BGEO_SAMN07136936_63_60	BGEO_SAMN07136937_93_39	BGEO_SAMN07136961_95_7									HOTS_SAMN07137023_12_27
	OG0000140																											IMGVR_UViG_3300001827_000044_17	IMGVR_UViG_3300001846_000075_55
	OG0000141					BGEO_SAMN07136689_18_46															ENA_NZZX01000068.1_16																												IMGVR_UViG_3300017751_000038_19
	OG0000142																		DB3.3_NODE_180_46														IMGVR_UViG_3300006803_000002_41	IMGVR_UViG_3300006920_000055_35	IMGVR_UViG_3300007276_000080_22
	OG0000143																			ENA_NZYF01000024.1_21						HOTS_SAMN07137023_12_66
	OG0000144																										IMGVR_UViG_3300001472_000031_6
	OG0000145																														IMGVR_UViG_3300005239_000986_16
	OG0000146	2OG-Fe(II) oxygenase(37.500)				BGEO_SAMN07136689_18_59																				HOTS_SAMN07137023_12_14
	OG0000147						BGEO_SAMN07136740_2_2	BGEO_SAMN07136742_3_17	BGEO_SAMN07136744_2_9	BGEO_SAMN07136758_8_65	BGEO_SAMN07136759_5_22	BGEO_SAMN07136779_6_22	BGEO_SAMN07136781_4_11	BGEO_SAMN07136790_8_72									ENA_PBIR01000001.1_75																					IMGVR_UViG_3300012920_000045_33
	OG0000148																		DB3.3_NODE_180_24														IMGVR_UViG_3300006803_000002_2	IMGVR_UViG_3300006920_000055_57
	OG0000149														BGEO_SAMN07136936_63_25	BGEO_SAMN07136937_93_14	BGEO_SAMN07136961_95_41
	OG0000150	baseplate central spike complex protein(39.062)													BGEO_SAMN07136936_63_8	BGEO_SAMN07136937_93_31	BGEO_SAMN07136961_95_58
	OG0000151	DNA methyltransferase(50.000)																		ENA_NZYF01000024.1_8				ENA_VATA01000004.1_7
	OG0000152	ATPase AAA(43.333)
	OG0000153			BGEO_SAMN07136680_22_40	BGEO_SAMN07136681_17_40													DB11.3_NODE_125_39														IMGVR_UViG_3300006352_000004_33
	OG0000154														BGEO_SAMN07136936_63_10	BGEO_SAMN07136937_93_29	BGEO_SAMN07136961_95_56
	OG0000155														BGEO_SAMN07136936_63_21	BGEO_SAMN07136937_93_18	BGEO_SAMN07136961_95_45
	OG0000156														BGEO_SAMN07136936_63_29	BGEO_SAMN07136937_93_10	BGEO_SAMN07136961_95_37
	OG0000157														BGEO_SAMN07136936_63_3	BGEO_SAMN07136937_93_36	BGEO_SAMN07136961_95_4
	OG0000158														BGEO_SAMN07136936_63_34	BGEO_SAMN07136937_93_5	BGEO_SAMN07136961_95_32
	OG0000159														BGEO_SAMN07136936_63_48	BGEO_SAMN07136937_93_51	BGEO_SAMN07136961_95_19
	OG0000160														BGEO_SAMN07136936_63_49	BGEO_SAMN07136937_93_50	BGEO_SAMN07136961_95_18
	OG0000161																		DB3.3_NODE_180_48		ENA_NZZX01000068.1_54						IMGVR_UViG_3300001472_000031_28						IMGVR_UViG_3300006803_000002_39	IMGVR_UViG_3300006920_000055_33	IMGVR_UViG_3300007276_000080_24
	OG0000162																		DB3.3_NODE_180_51														IMGVR_UViG_3300006803_000002_36	IMGVR_UViG_3300006920_000055_30	IMGVR_UViG_3300007276_000080_27
	OG0000163																																													IMGVR_UViG_3300017724_000003_12
	OG0000164
	OG0000165			BGEO_SAMN07136680_22_55	BGEO_SAMN07136681_17_25																ENA_NZZX01000068.1_52
	OG0000166					BGEO_SAMN07136689_18_16															ENA_NZZX01000068.1_48
	OG0000167														BGEO_SAMN07136936_63_26	BGEO_SAMN07136937_93_13	BGEO_SAMN07136961_95_40
	OG0000168														BGEO_SAMN07136936_63_35	BGEO_SAMN07136937_93_4	BGEO_SAMN07136961_95_31
	OG0000169	tail assembly chaperone protein(43.636)													BGEO_SAMN07136936_63_44	BGEO_SAMN07136937_93_55	BGEO_SAMN07136961_95_23
	OG0000170																						ENA_PBIR01000001.1_46																					IMGVR_UViG_3300012920_000045_6
	OG0000171																											IMGVR_UViG_3300001827_000044_61	IMGVR_UViG_3300001846_000075_12		IMGVR_UViG_3300005239_000986_15
	OG0000172																																					IMGVR_UViG_3300008216_000013_33
	OG0000173
	OG0000174		CRP-810_12	BGEO_SAMN07136680_22_60	BGEO_SAMN07136681_17_20															ENA_NZYF01000024.1_11
	OG0000175		CRP-810_18																	ENA_NZYF01000024.1_70						HOTS_SAMN07137023_12_49
	OG0000176	Nucleotide modification associated domain	CRP-810_25	BGEO_SAMN07136680_22_10	BGEO_SAMN07136681_17_9															ENA_NZYF01000024.1_66					Ga0209192_10000287_44							IMGVR_UViG_3300006352_000004_2
	OG0000177	GNAT family N-acetyltransferase	CRP-810_47																						Ga0209192_10000287_23
	OG0000178			BGEO_SAMN07136680_22_28	BGEO_SAMN07136681_17_52																			ENA_VATA01000004.1_31								IMGVR_UViG_3300006352_000004_21
	OG0000179	Aspartyl/Asparaginyl beta-hydroxylase(39.535)													BGEO_SAMN07136936_63_4	BGEO_SAMN07136937_93_35	BGEO_SAMN07136961_95_3
	OG0000180																		DB3.3_NODE_180_58														IMGVR_UViG_3300006803_000002_29	IMGVR_UViG_3300006920_000055_23	IMGVR_UViG_3300007276_000080_34
	OG0000181																			ENA_NZYF01000024.1_6
	OG0000182	putative regulator of chromosome condenstation family protein(31.429)																												IMGVR_UViG_3300003410_000003_31																	IMGVR_UViG_3300017735_000008_62
	OG0000183																														IMGVR_UViG_3300005239_000986_28
	OG0000184																																									IMGVR_UViG_3300009512_000001_17	IMGVR_UViG_3300009526_000012_50				IMGVR_UViG_3300017735_000008_55
	OG0000185																																									IMGVR_UViG_3300009512_000001_9	IMGVR_UViG_3300009526_000012_58				IMGVR_UViG_3300017735_000008_49
	OG0000186
	OG0000187	putative ArdC-like antirestriction protein(35.862)
	OG0000188
	OG0000189
	OG0000190						BGEO_SAMN07136740_2_40	BGEO_SAMN07136742_3_51	BGEO_SAMN07136744_2_43	BGEO_SAMN07136758_8_31	BGEO_SAMN07136759_5_61	BGEO_SAMN07136779_6_56	BGEO_SAMN07136781_4_49	BGEO_SAMN07136790_8_38
	OG0000191	gp174(47.887)																DB11.3_NODE_125_58
	OG0000192	Uncharacterized protein MJ0770(44.444)																	DB3.3_NODE_180_41								IMGVR_UViG_3300001472_000031_35
	OG0000193																		DB3.3_NODE_180_8														IMGVR_UViG_3300006803_000002_18	IMGVR_UViG_3300006920_000055_11	IMGVR_UViG_3300007276_000080_45
	OG0000194	T7-like tail fiber(49.412)																		ENA_NZYF01000024.1_35, ENA_NZYF01000024.1_37
	OG0000195	putative tail-related protein(46.154)																				ENA_PAZI01000049.1_53
	OG0000196																							ENA_VATA01000004.1_29																	IMGVR_UViG_3300009507_000025_37				IMGVR_UViG_3300017709_000004_38	IMGVR_UViG_3300017724_000003_37		IMGVR_UViG_3300017751_000019_60
	OG0000197																																								IMGVR_UViG_3300009507_000025_16
	OG0000198																																								IMGVR_UViG_3300009507_000025_36				IMGVR_UViG_3300017709_000004_39	IMGVR_UViG_3300017724_000003_36		IMGVR_UViG_3300017751_000019_59
	OG0000199																																								IMGVR_UViG_3300009507_000025_51				IMGVR_UViG_3300017709_000004_21	IMGVR_UViG_3300017724_000003_54		IMGVR_UViG_3300017751_000019_2, IMGVR_UViG_3300017751_000019_74
	OG0000200
	OG0000201	tail fiber-like protein(41.414)
	OG0000202	sericin 1 precursor-like protein(52.778)
	OG0000203																		DB3.3_NODE_180_36														IMGVR_UViG_3300006803_000002_51	IMGVR_UViG_3300006920_000055_45	IMGVR_UViG_3300007276_000080_12
	OG0000204																								Ga0209192_10000287_1																IMGVR_UViG_3300009507_000025_61				IMGVR_UViG_3300017709_000004_10	IMGVR_UViG_3300017724_000003_65		IMGVR_UViG_3300017751_000019_12
	OG0000205																									HOTS_SAMN07137023_12_50
	OG0000206																											IMGVR_UViG_3300001827_000044_9	IMGVR_UViG_3300001846_000075_63
	OG0000207																																								IMGVR_UViG_3300009507_000025_42				IMGVR_UViG_3300017709_000004_33	IMGVR_UViG_3300017724_000003_42		IMGVR_UViG_3300017751_000019_65
	OG0000208	2OG-Fe(II) oxygenase(39.130)																																							IMGVR_UViG_3300009507_000025_48				IMGVR_UViG_3300017709_000004_24	IMGVR_UViG_3300017724_000003_51		IMGVR_UViG_3300017751_000019_71
	OG0000209																																								IMGVR_UViG_3300009507_000025_49				IMGVR_UViG_3300017709_000004_23	IMGVR_UViG_3300017724_000003_52		IMGVR_UViG_3300017751_000019_72
	OG0000210
	OG0000211
	OG0000212
	OG0000213
	OG0000214	putative endolysin(33.708)	CRP-810_20	BGEO_SAMN07136680_22_7	BGEO_SAMN07136681_17_12															ENA_NZYF01000024.1_67
	OG0000215	tyrosine-type recombinase/integrase(31.293)				BGEO_SAMN07136689_18_23
	OG0000216						BGEO_SAMN07136740_2_1	BGEO_SAMN07136742_3_18	BGEO_SAMN07136744_2_10	BGEO_SAMN07136758_8_64	BGEO_SAMN07136759_5_21	BGEO_SAMN07136779_6_23	BGEO_SAMN07136781_4_10	BGEO_SAMN07136790_8_71
	OG0000217														BGEO_SAMN07136936_63_27	BGEO_SAMN07136937_93_12	BGEO_SAMN07136961_95_39
	OG0000218																	DB11.3_NODE_125_24
	OG0000219																		DB3.3_NODE_180_26														IMGVR_UViG_3300006803_000002_61	IMGVR_UViG_3300006920_000055_55	IMGVR_UViG_3300007276_000080_2
	OG0000220																									HOTS_SAMN07137023_12_57
	OG0000221																										IMGVR_UViG_3300001472_000031_7
	OG0000222	minor tail protein(71.429)																																		IMGVR_UViG_3300007511_000030_60
	OG0000223																																								IMGVR_UViG_3300009507_000025_10					IMGVR_UViG_3300017724_000003_10		IMGVR_UViG_3300017751_000019_34
	OG0000224	crossover junction endodeoxyribonuclease RuvC(38.333)																																							IMGVR_UViG_3300009507_000025_21					IMGVR_UViG_3300017724_000003_24		IMGVR_UViG_3300017751_000019_44
	OG0000225																																								IMGVR_UViG_3300009507_000025_33							IMGVR_UViG_3300017751_000019_56
	OG0000226																																								IMGVR_UViG_3300009507_000025_53				IMGVR_UViG_3300017709_000004_17	IMGVR_UViG_3300017724_000003_58		IMGVR_UViG_3300017751_000019_4
	OG0000227																																								IMGVR_UViG_3300009507_000025_55				IMGVR_UViG_3300017709_000004_15	IMGVR_UViG_3300017724_000003_60		IMGVR_UViG_3300017751_000019_6
	OG0000228																																								IMGVR_UViG_3300009507_000025_69				IMGVR_UViG_3300017709_000004_3	IMGVR_UViG_3300017724_000003_71		IMGVR_UViG_3300017751_000019_22
	OG0000229
	OG0000230	uncharacterized protein PSSP7_038(35.465)
	OG0000231
	OG0000232		CRP-810_55
	OG0000233		CRP-810_62
	OG0000234						BGEO_SAMN07136740_2_32	BGEO_SAMN07136742_3_59	BGEO_SAMN07136744_2_51	BGEO_SAMN07136758_8_23	BGEO_SAMN07136759_5_53	BGEO_SAMN07136779_6_64	BGEO_SAMN07136781_4_41	BGEO_SAMN07136790_8_30
	OG0000235														BGEO_SAMN07136936_63_36
	OG0000236																	DB11.3_NODE_125_23
	OG0000237																	DB11.3_NODE_125_43
	OG0000238																	DB11.3_NODE_125_44
	OG0000239																	DB11.3_NODE_125_49									IMGVR_UViG_3300001472_000031_1
	OG0000240																	DB11.3_NODE_125_53
	OG0000241																		DB3.3_NODE_180_42														IMGVR_UViG_3300006803_000002_45	IMGVR_UViG_3300006920_000055_39	IMGVR_UViG_3300007276_000080_18
	OG0000242																		DB3.3_NODE_180_56														IMGVR_UViG_3300006803_000002_31	IMGVR_UViG_3300006920_000055_25	IMGVR_UViG_3300007276_000080_32
	OG0000243																		DB3.3_NODE_180_59														IMGVR_UViG_3300006803_000002_28	IMGVR_UViG_3300006920_000055_22	IMGVR_UViG_3300007276_000080_35
	OG0000244																						ENA_PBIR01000001.1_23
	OG0000245																						ENA_PBIR01000001.1_33																					IMGVR_UViG_3300012920_000045_65
	OG0000246																						ENA_PBIR01000001.1_37																			IMGVR_UViG_3300009512_000001_5
	OG0000247	tail fiber-like protein(33.333)																										IMGVR_UViG_3300001827_000044_43, IMGVR_UViG_3300001827_000044_45, IMGVR_UViG_3300001827_000044_46, IMGVR_UViG_3300001827_000044_47, IMGVR_UViG_3300001827_000044_50	IMGVR_UViG_3300001846_000075_23, IMGVR_UViG_3300001846_000075_26, IMGVR_UViG_3300001846_000075_27, IMGVR_UViG_3300001846_000075_28, IMGVR_UViG_3300001846_000075_30
	OG0000248																																								IMGVR_UViG_3300009507_000025_19					IMGVR_UViG_3300017724_000003_21		IMGVR_UViG_3300017751_000019_41
	OG0000249																																								IMGVR_UViG_3300009507_000025_31				IMGVR_UViG_3300017709_000004_44	IMGVR_UViG_3300017724_000003_31		IMGVR_UViG_3300017751_000019_54
	OG0000250																																								IMGVR_UViG_3300009507_000025_70				IMGVR_UViG_3300017709_000004_2	IMGVR_UViG_3300017724_000003_72		IMGVR_UViG_3300017751_000019_23
	OG0000251																																														IMGVR_UViG_3300017735_000008_61
	OG0000252
	OG0000253
	OG0000254
	OG0000255	2OG-Fe(II) oxygenase superfamily domain containing protein(34.066)
	OG0000256	virion structural protein(39.200)
	OG0000257	fiber protein(36.161)
	OG0000258
	OG0000259
	OG0000260
	OG0000261
	OG0000262
	OG0000263
	OG0000264
	OG0000265
	OG0000266
	OG0000267
	OG0000268	cell wall hydrolase(48.031)
	OG0000269
	OG0000270
	OG0000271
	OG0000272
	OG0000273
	OG0000274		CRP-810_1	BGEO_SAMN07136680_22_53	BGEO_SAMN07136681_17_27																							IMGVR_UViG_3300001827_000044_36	IMGVR_UViG_3300001846_000075_36
	OG0000275			BGEO_SAMN07136680_22_14	BGEO_SAMN07136681_17_5																											IMGVR_UViG_3300006352_000004_6									IMGVR_UViG_3300009507_000025_22							IMGVR_UViG_3300017751_000019_45
	OG0000276	putative Rz1 protein(32.308)				BGEO_SAMN07136689_18_27
	OG0000277																	DB11.3_NODE_125_11
	OG0000278																	DB11.3_NODE_125_21
	OG0000279																	DB11.3_NODE_125_27
	OG0000280																	DB11.3_NODE_125_36
	OG0000281																	DB11.3_NODE_125_50
	OG0000282																		DB3.3_NODE_180_44														IMGVR_UViG_3300006803_000002_43	IMGVR_UViG_3300006920_000055_37	IMGVR_UViG_3300007276_000080_20
	OG0000283																		DB3.3_NODE_180_45														IMGVR_UViG_3300006803_000002_42	IMGVR_UViG_3300006920_000055_36	IMGVR_UViG_3300007276_000080_21
	OG0000284																		DB3.3_NODE_180_52														IMGVR_UViG_3300006803_000002_35	IMGVR_UViG_3300006920_000055_29	IMGVR_UViG_3300007276_000080_28
	OG0000285																		DB3.3_NODE_180_53														IMGVR_UViG_3300006803_000002_34	IMGVR_UViG_3300006920_000055_28	IMGVR_UViG_3300007276_000080_29
	OG0000286																		DB3.3_NODE_180_54														IMGVR_UViG_3300006803_000002_33	IMGVR_UViG_3300006920_000055_27	IMGVR_UViG_3300007276_000080_30
	OG0000287																		DB3.3_NODE_180_55														IMGVR_UViG_3300006803_000002_32	IMGVR_UViG_3300006920_000055_26	IMGVR_UViG_3300007276_000080_31
	OG0000288																				ENA_NZZX01000068.1_19
	OG0000289																				ENA_NZZX01000068.1_59		ENA_PBIR01000001.1_41
	OG0000290																						ENA_PBIR01000001.1_36			HOTS_SAMN07137023_12_54
	OG0000291																									HOTS_SAMN07137023_12_69
	OG0000292	acyl-CoA N-acyltransferase (GNAT) domain protein(30.952)																												IMGVR_UViG_3300003410_000003_41									IMGVR_UViG_3300008625_000015_11	IMGVR_UViG_3300008954_000071_11
	OG0000293																																			IMGVR_UViG_3300007511_000030_14	IMGVR_UViG_3300007760_000022_45
	OG0000294																																			IMGVR_UViG_3300007511_000030_40	IMGVR_UViG_3300007760_000022_19		IMGVR_UViG_3300008625_000015_47	IMGVR_UViG_3300008954_000071_49
	OG0000295																																					IMGVR_UViG_3300008216_000013_11				IMGVR_UViG_3300009512_000001_43	IMGVR_UViG_3300009526_000012_24
	OG0000296																																					IMGVR_UViG_3300008216_000013_17
	OG0000297	peptidase M15(50.000)																																							IMGVR_UViG_3300009507_000025_11					IMGVR_UViG_3300017724_000003_11		IMGVR_UViG_3300017751_000019_35
	OG0000298	2OG-Fe(II) oxygenase(36.842)																																							IMGVR_UViG_3300009507_000025_23					IMGVR_UViG_3300017724_000003_25		IMGVR_UViG_3300017751_000019_46
	OG0000299																																														IMGVR_UViG_3300017735_000008_6
	OG0000300
	OG0000301	acyl-CoA N-acyltransferase (GNAT) domain protein(37.931)
	OG0000302
	OG0000303
	OG0000304
	OG0000305
	OG0000306
	OG0000307
	OG0000308
	OG0000309
	OG0000310
	OG0000311	tail fiber(41.758)
	OG0000312
	OG0000313
	OG0000314									BGEO_SAMN07136758_8_73																																IMGVR_UViG_3300009512_000001_34	IMGVR_UViG_3300009526_000012_33
	OG0000315																	DB11.3_NODE_125_51
	OG0000316	27(32.632)																	DB3.3_NODE_180_21														IMGVR_UViG_3300006803_000002_5	IMGVR_UViG_3300006920_000055_60	IMGVR_UViG_3300007276_000080_58
	OG0000317																		DB3.3_NODE_180_35														IMGVR_UViG_3300006803_000002_52	IMGVR_UViG_3300006920_000055_46	IMGVR_UViG_3300007276_000080_11
	OG0000318	SNc family nuclease(59.483)																		ENA_NZYF01000024.1_56
	OG0000319																				ENA_NZZX01000068.1_45
	OG0000320																					ENA_PAZI01000049.1_52			Ga0209192_10000287_46																			IMGVR_UViG_3300012920_000045_28
	OG0000321																						ENA_PBIR01000001.1_2, ENA_PBIR01000001.1_3
	OG0000322																						ENA_PBIR01000001.1_74																					IMGVR_UViG_3300012920_000045_32
	OG0000323	tail fiber domain-containing protein(41.414)																							Ga0209192_10000287_11, Ga0209192_10000287_9
	OG0000324																									HOTS_SAMN07137023_12_11
	OG0000325																										IMGVR_UViG_3300001472_000031_43
	OG0000326	nucleotide kinase(61.765)																									IMGVR_UViG_3300001472_000031_53
	OG0000327																														IMGVR_UViG_3300005239_000986_13
	OG0000328																														IMGVR_UViG_3300005239_000986_36
	OG0000329																														IMGVR_UViG_3300005239_000986_39
	OG0000330																																			IMGVR_UViG_3300007511_000030_1	IMGVR_UViG_3300007760_000022_58		IMGVR_UViG_3300008625_000015_1	IMGVR_UViG_3300008954_000071_1
	OG0000331																																					IMGVR_UViG_3300008216_000013_4
	OG0000332																																					IMGVR_UViG_3300008216_000013_5
	OG0000333																																												IMGVR_UViG_3300017709_000004_22	IMGVR_UViG_3300017724_000003_53
	OG0000334																																														IMGVR_UViG_3300017735_000008_11
	OG0000335
	OG0000336
	OG0000337
	OG0000338
	OG0000339
	OG0000340
	OG0000341
	OG0000342
	OG0000343
	OG0000344
	OG0000345
	OG0000346
	OG0000347
	OG0000348
	OG0000349
	OG0000350		CRP-810_13	BGEO_SAMN07136680_22_61	BGEO_SAMN07136681_17_19
	OG0000351					BGEO_SAMN07136689_18_33
	OG0000352																			ENA_NZYF01000024.1_3
	OG0000353																						ENA_PBIR01000001.1_58
	OG0000354																								Ga0209192_10000287_52			IMGVR_UViG_3300001827_000044_18	IMGVR_UViG_3300001846_000075_54
	OG0000355																									HOTS_SAMN07137023_12_12
	OG0000356																									HOTS_SAMN07137023_12_59
	OG0000357	tail assembly chaperone protein(50.847)																									IMGVR_UViG_3300001472_000031_12																						IMGVR_UViG_3300017751_000038_35
	OG0000358																										IMGVR_UViG_3300001472_000031_13																						IMGVR_UViG_3300017751_000038_36
	OG0000359																																			IMGVR_UViG_3300007511_000030_9	IMGVR_UViG_3300007760_000022_50	IMGVR_UViG_3300008216_000013_35
	OG0000360	secreted N-acetylmuramyl-L-alanine amidase(54.762)																																				IMGVR_UViG_3300008216_000013_20
	OG0000361																																						IMGVR_UViG_3300008625_000015_13	IMGVR_UViG_3300008954_000071_13
	OG0000362	restriction endonuclease(48.780)																																					IMGVR_UViG_3300008625_000015_3	IMGVR_UViG_3300008954_000071_3
	OG0000363																																												IMGVR_UViG_3300017709_000004_4	IMGVR_UViG_3300017724_000003_70
	OG0000364																																													IMGVR_UViG_3300017724_000003_16
	OG0000365																																													IMGVR_UViG_3300017724_000003_4
	OG0000366																																														IMGVR_UViG_3300017735_000008_45
	OG0000367																																																IMGVR_UViG_3300017751_000038_22
	OG0000368
	OG0000369
	OG0000370
	OG0000371	Aerobic cobaltochelatase subunit CobT(25.194)
	OG0000372
	OG0000373
	OG0000374	Light-activated DNA-binding protein EL222(35.294)
	OG0000375
	OG0000376
	OG0000377
	OG0000378
	OG0000379
	OG0000380	phage tail collar domain protein(56.667)
	OG0000381	DUF6321 domain-containing protein(46.154)
	OG0000382
	OG0000383
	OG0000384	fiber protein(31.933)
	OG0000385
	OG0000386	putative internal virion protein(31.126)		BGEO_SAMN07136680_22_31	BGEO_SAMN07136681_17_49																											IMGVR_UViG_3300006352_000004_24
	OG0000387					BGEO_SAMN07136689_18_14
	OG0000388	virion structural protein(37.383)													BGEO_SAMN07136936_63_45	BGEO_SAMN07136937_93_54	BGEO_SAMN07136961_95_22
	OG0000389														BGEO_SAMN07136936_63_46	BGEO_SAMN07136937_93_53	BGEO_SAMN07136961_95_21
	OG0000390														BGEO_SAMN07136936_63_47	BGEO_SAMN07136937_93_52	BGEO_SAMN07136961_95_20
	OG0000391																			ENA_NZYF01000024.1_5
	OG0000392																						ENA_PBIR01000001.1_25
	OG0000393																						ENA_PBIR01000001.1_29
	OG0000394																						ENA_PBIR01000001.1_34
	OG0000395																						ENA_PBIR01000001.1_44
	OG0000396																						ENA_PBIR01000001.1_49
	OG0000397																						ENA_PBIR01000001.1_7
	OG0000398																						ENA_PBIR01000001.1_72
	OG0000399																									HOTS_SAMN07137023_12_32
	OG0000400																														IMGVR_UViG_3300005239_000986_8
	OG0000401																																			IMGVR_UViG_3300007511_000030_48	IMGVR_UViG_3300007760_000022_11		IMGVR_UViG_3300008625_000015_53	IMGVR_UViG_3300008954_000071_55
	OG0000402																																					IMGVR_UViG_3300008216_000013_44
	OG0000403																																					IMGVR_UViG_3300008216_000013_53
	OG0000404	hyaluronoglucosaminidase(35.000)																																				IMGVR_UViG_3300008216_000013_56
	OG0000405																																					IMGVR_UViG_3300008216_000013_57
	OG0000406																																						IMGVR_UViG_3300008625_000015_12	IMGVR_UViG_3300008954_000071_12
	OG0000407																																						IMGVR_UViG_3300008625_000015_32	IMGVR_UViG_3300008954_000071_32
	OG0000408																																						IMGVR_UViG_3300008625_000015_58	IMGVR_UViG_3300008954_000071_60
	OG0000409																																						IMGVR_UViG_3300008625_000015_62	IMGVR_UViG_3300008954_000071_64
	OG0000410																																						IMGVR_UViG_3300008625_000015_7	IMGVR_UViG_3300008954_000071_7
	OG0000411																																											IMGVR_UViG_3300012920_000045_62
	OG0000412																																												IMGVR_UViG_3300017709_000004_27	IMGVR_UViG_3300017724_000003_48
	OG0000413																																												IMGVR_UViG_3300017709_000004_28	IMGVR_UViG_3300017724_000003_47
	OG0000414																																												IMGVR_UViG_3300017709_000004_42	IMGVR_UViG_3300017724_000003_33
	OG0000415	DUF6378 domain-containing protein(48.718)																																											IMGVR_UViG_3300017709_000004_43	IMGVR_UViG_3300017724_000003_32
	OG0000416																																												IMGVR_UViG_3300017709_000004_7	IMGVR_UViG_3300017724_000003_67
	OG0000417																																												IMGVR_UViG_3300017709_000004_9	IMGVR_UViG_3300017724_000003_66
	OG0000418																																													IMGVR_UViG_3300017724_000003_9
	OG0000419																																														IMGVR_UViG_3300017735_000008_14
	OG0000420																																														IMGVR_UViG_3300017735_000008_16
	OG0000421																																														IMGVR_UViG_3300017735_000008_21
	OG0000422																																														IMGVR_UViG_3300017735_000008_40
	OG0000423																																														IMGVR_UViG_3300017735_000008_52
	OG0000424																																														IMGVR_UViG_3300017735_000008_53
	OG0000425																																														IMGVR_UViG_3300017735_000008_54
	OG0000426																																														IMGVR_UViG_3300017735_000008_8
	OG0000427
	OG0000428
	OG0000429
	OG0000430
	OG0000431
	OG0000432
	OG0000433
	OG0000434
	OG0000435
	OG0000436
	OG0000437
	OG0000438
	OG0000439
	OG0000440
	OG0000441	hydrolase(49.505)
	OG0000442
	OG0000443	gp58(38.298)
	OG0000444
	OG0000445
	OG0000446
	OG0000447
	OG0000448
	OG0000449
	OG0000450
	OG0000451
	OG0000452
	OG0000453
	OG0000454
	OG0000455
	OG0000456		CRP-810_17																	ENA_NZYF01000024.1_71
	OG0000457					BGEO_SAMN07136689_18_12																																											IMGVR_UViG_3300017751_000038_44
	OG0000458					BGEO_SAMN07136689_18_2
	OG0000459																	DB11.3_NODE_125_56
	OG0000460																			ENA_NZYF01000024.1_36
	OG0000461	DNA cytosine methyltransferase(50.980)																			ENA_NZZX01000068.1_13
	OG0000462																					ENA_PAZI01000049.1_54, ENA_PAZI01000049.1_55
	OG0000463																						ENA_PBIR01000001.1_32
	OG0000464																											IMGVR_UViG_3300001827_000044_31	IMGVR_UViG_3300001846_000075_41
	OG0000465																											IMGVR_UViG_3300001827_000044_48	IMGVR_UViG_3300001846_000075_25
	OG0000466																											IMGVR_UViG_3300001827_000044_49	IMGVR_UViG_3300001846_000075_24
	OG0000467																													IMGVR_UViG_3300003410_000003_9
	OG0000468	Cyclopropane-fatty-acyl-phospholipid synthase(26.056)																																				IMGVR_UViG_3300008216_000013_10
	OG0000469																																					IMGVR_UViG_3300008216_000013_12
	OG0000470																																					IMGVR_UViG_3300008216_000013_13
	OG0000471																																					IMGVR_UViG_3300008216_000013_14
	OG0000472																																					IMGVR_UViG_3300008216_000013_15
	OG0000473																																					IMGVR_UViG_3300008216_000013_23
	OG0000474																																					IMGVR_UViG_3300008216_000013_27
	OG0000475																																					IMGVR_UViG_3300008216_000013_3
	OG0000476																																					IMGVR_UViG_3300008216_000013_32
	OG0000477																																					IMGVR_UViG_3300008216_000013_46
	OG0000478	gp40(45.238)																																				IMGVR_UViG_3300008216_000013_47
	OG0000479	minor tail protein(54.902)																																				IMGVR_UViG_3300008216_000013_48
	OG0000480																																					IMGVR_UViG_3300008216_000013_49
	OG0000481																																					IMGVR_UViG_3300008216_000013_51
	OG0000482																																					IMGVR_UViG_3300008216_000013_52
	OG0000483	tail assembly chaperone protein(49.091)																																				IMGVR_UViG_3300008216_000013_54
	OG0000484																																					IMGVR_UViG_3300008216_000013_55
	OG0000485																																					IMGVR_UViG_3300008216_000013_6
	OG0000486																																					IMGVR_UViG_3300008216_000013_64
	OG0000487																																					IMGVR_UViG_3300008216_000013_65
	OG0000488																																					IMGVR_UViG_3300008216_000013_66
	OG0000489																																					IMGVR_UViG_3300008216_000013_7
	OG0000490																																					IMGVR_UViG_3300008216_000013_8
	OG0000491																																					IMGVR_UViG_3300008216_000013_9
	OG0000492																																						IMGVR_UViG_3300008625_000015_2	IMGVR_UViG_3300008954_000071_2
	OG0000493																																						IMGVR_UViG_3300008625_000015_37	IMGVR_UViG_3300008954_000071_39
	OG0000494																																						IMGVR_UViG_3300008625_000015_39	IMGVR_UViG_3300008954_000071_41
	OG0000495																																						IMGVR_UViG_3300008625_000015_42	IMGVR_UViG_3300008954_000071_44
	OG0000496																																								IMGVR_UViG_3300009507_000025_50							IMGVR_UViG_3300017751_000019_1, IMGVR_UViG_3300017751_000019_73
	OG0000497																																												IMGVR_UViG_3300017709_000004_6	IMGVR_UViG_3300017724_000003_68
	OG0000498																																													IMGVR_UViG_3300017724_000003_3
	OG0000499																																													IMGVR_UViG_3300017724_000003_5
	OG0000500																																														IMGVR_UViG_3300017735_000008_18
	OG0000501																																														IMGVR_UViG_3300017735_000008_29
	OG0000502																																														IMGVR_UViG_3300017735_000008_32
	OG0000503																																														IMGVR_UViG_3300017735_000008_34
	OG0000504																																														IMGVR_UViG_3300017735_000008_35
	OG0000505																																														IMGVR_UViG_3300017735_000008_43
	OG0000506
	OG0000507
	OG0000508
	OG0000509
	OG0000510
	OG0000511
	OG0000512
	OG0000513
	OG0000514
	OG0000515
	OG0000516
	OG0000517
	OG0000518
	OG0000519
	OG0000520
	OG0000521
	OG0000522
	OG0000523	baseplate wedge protein(33.333)
	OG0000524	uncharacterized protein PSSP7_040(51.064)
	OG0000525
	OG0000526	transcriptional regulator(51.515)
	OG0000527
	OG0000528
	OG0000529
	OG0000530
	OG0000531
	OG0000532
	OG0000533
	OG0000534
	OG0000535
	OG0000536
	OG0000537
	OG0000538
	OG0000539
	OG0000540
	OG0000541
	OG0000542
	OG0000543
	OG0000544
	OG0000545
	OG0000546
	OG0000547
	OG0000548
	OG0000549
	OG0000550
	OG0000551
	OG0000552
	OG0000553
	OG0000554
	OG0000555
	OG0000556
	OG0000557
	OG0000558
	OG0000559
	OG0000560
	OG0000561
	OG0000562
	OG0000563
	OG0000564
	OG0000565
	OG0000566	glycoside hydrolase family 108 protein(47.273)	CRP-810_38																	ENA_NZYF01000024.1_53
	OG0000567			BGEO_SAMN07136680_22_4	BGEO_SAMN07136681_17_15
	OG0000568			BGEO_SAMN07136680_22_54	BGEO_SAMN07136681_17_26
	OG0000569			BGEO_SAMN07136680_22_64	BGEO_SAMN07136681_17_16
	OG0000570					BGEO_SAMN07136689_18_22
	OG0000571	RTX-I toxin-activating lysine-acyltransferase ApxIC(30.769)				BGEO_SAMN07136689_18_49
	OG0000572														BGEO_SAMN07136936_63_43	BGEO_SAMN07136937_93_56	BGEO_SAMN07136961_95_24
	OG0000573																	DB11.3_NODE_125_1
	OG0000574																	DB11.3_NODE_125_18
	OG0000575																	DB11.3_NODE_125_19
	OG0000576																	DB11.3_NODE_125_2
	OG0000577																	DB11.3_NODE_125_20
	OG0000578																	DB11.3_NODE_125_4
	OG0000579																	DB11.3_NODE_125_40
	OG0000580																	DB11.3_NODE_125_5
	OG0000581																	DB11.3_NODE_125_57
	OG0000582																	DB11.3_NODE_125_62
	OG0000583																	DB11.3_NODE_125_7
	OG0000584																	DB11.3_NODE_125_73
	OG0000585	DNA-directed RNA polymerase(32.258)																DB11.3_NODE_125_9
	OG0000586																			ENA_NZYF01000024.1_10
	OG0000587																			ENA_NZYF01000024.1_13
	OG0000588																			ENA_NZYF01000024.1_17
	OG0000589																			ENA_NZYF01000024.1_19		ENA_PAZI01000049.1_1
	OG0000590																			ENA_NZYF01000024.1_22
	OG0000591																			ENA_NZYF01000024.1_23
	OG0000592																			ENA_NZYF01000024.1_24
	OG0000593																			ENA_NZYF01000024.1_26
	OG0000594																			ENA_NZYF01000024.1_28
	OG0000595																			ENA_NZYF01000024.1_38
	OG0000596	putative uncharacterised protein(26.562)																		ENA_NZYF01000024.1_52
	OG0000597																			ENA_NZYF01000024.1_69
	OG0000598																			ENA_NZYF01000024.1_7
	OG0000599																						ENA_PBIR01000001.1_30
	OG0000600																						ENA_PBIR01000001.1_57
	OG0000601																									HOTS_SAMN07137023_12_16
	OG0000602																									HOTS_SAMN07137023_12_24
	OG0000603																									HOTS_SAMN07137023_12_45
	OG0000604																									HOTS_SAMN07137023_12_46
	OG0000605																									HOTS_SAMN07137023_12_53
	OG0000606																									HOTS_SAMN07137023_12_55
	OG0000607																									HOTS_SAMN07137023_12_56
	OG0000608																									HOTS_SAMN07137023_12_58
	OG0000609																									HOTS_SAMN07137023_12_62
	OG0000610																									HOTS_SAMN07137023_12_67
	OG0000611																										IMGVR_UViG_3300001472_000031_15																						IMGVR_UViG_3300017751_000038_38
	OG0000612																										IMGVR_UViG_3300001472_000031_30
	OG0000613	ssDNA binding protein(51.351)																										IMGVR_UViG_3300001827_000044_35	IMGVR_UViG_3300001846_000075_37
	OG0000614																											IMGVR_UViG_3300001827_000044_69	IMGVR_UViG_3300001846_000075_4
	OG0000615																													IMGVR_UViG_3300003410_000003_22
	OG0000616																													IMGVR_UViG_3300003410_000003_46
	OG0000617																																			IMGVR_UViG_3300007511_000030_25	IMGVR_UViG_3300007760_000022_34
	OG0000618																																			IMGVR_UViG_3300007511_000030_30	IMGVR_UViG_3300007760_000022_29
	OG0000619																																			IMGVR_UViG_3300007511_000030_41	IMGVR_UViG_3300007760_000022_18		IMGVR_UViG_3300008625_000015_49	IMGVR_UViG_3300008954_000071_51
	OG0000620																																						IMGVR_UViG_3300008625_000015_54	IMGVR_UViG_3300008954_000071_56
	OG0000621																																								IMGVR_UViG_3300009507_000025_32							IMGVR_UViG_3300017751_000019_55
	OG0000622	collagen-like protein(47.312)																																							IMGVR_UViG_3300009507_000025_52							IMGVR_UViG_3300017751_000019_3
	OG0000623																																								IMGVR_UViG_3300009507_000025_60							IMGVR_UViG_3300017751_000019_11
	OG0000624																																								IMGVR_UViG_3300009507_000025_62							IMGVR_UViG_3300017751_000019_13
	OG0000625																																								IMGVR_UViG_3300009507_000025_63							IMGVR_UViG_3300017751_000019_15
	OG0000626																																								IMGVR_UViG_3300009507_000025_64							IMGVR_UViG_3300017751_000019_16
	OG0000627																																								IMGVR_UViG_3300009507_000025_65							IMGVR_UViG_3300017751_000019_17
	OG0000628																																								IMGVR_UViG_3300009507_000025_66							IMGVR_UViG_3300017751_000019_18
	OG0000629																																								IMGVR_UViG_3300009507_000025_67							IMGVR_UViG_3300017751_000019_19
	OG0000630																																								IMGVR_UViG_3300009507_000025_68							IMGVR_UViG_3300017751_000019_21
	OG0000631																																								IMGVR_UViG_3300009507_000025_9							IMGVR_UViG_3300017751_000019_33
	OG0000632																																											IMGVR_UViG_3300012920_000045_11
	OG0000633																																											IMGVR_UViG_3300012920_000045_61
	OG0000634																																											IMGVR_UViG_3300012920_000045_63
	OG0000635																																											IMGVR_UViG_3300012920_000045_66
	OG0000636																																											IMGVR_UViG_3300012920_000045_67
	OG0000637																																												IMGVR_UViG_3300017709_000004_5	IMGVR_UViG_3300017724_000003_69
	OG0000638																																														IMGVR_UViG_3300017735_000008_37
	OG0000639																																														IMGVR_UViG_3300017735_000008_46
	OG0000640
	OG0000641
	OG0000642
	OG0000643
	OG0000644
	OG0000645
	OG0000646
	OG0000647
	OG0000648
	OG0000649
	OG0000650	putative acetyltransferase (endogenous virus)(31.183)
	OG0000651	tail assembly chaperone(44.828)
	OG0000652
	OG0000653
	OG0000654
	OG0000655
	OG0000656
	OG0000657
	OG0000658
	OG0000659
	OG0000660
	OG0000661
	OG0000662
	OG0000663
	OG0000664
	OG0000665
	OG0000666
	OG0000667
	OG0000668
	OG0000669	gp40(42.857)
	OG0000670
	OG0000671
	OG0000672
	OG0000673	tail fiber protein(51.667)
	OG0000674
	OG0000675
	OG0000676
	OG0000677
	OG0000678
	OG0000679
	OG0000680
	OG0000681
	OG0000682
	OG0000683
	OG0000684
	OG0000685
	OG0000686
	OG0000687
	OG0000688
	OG0000689
	OG0000690
	OG0000691
	OG0000692
	OG0000693
	OG0000694
	OG0000695
	OG0000696
	OG0000697
	OG0000698
	OG0000699
	OG0000700	PE_PGRS family protein(29.000)
	OG0000701
	OG0000702
	OG0000703
	OG0000704
	OG0000705
	OG0000706
	OG0000707
	OG0000708
	OG0000709
	OG0000710
	OG0000711
	OG0000712
	OG0000713
	OG0000714
	OG0000715
	OG0000716
	OG0000717
	OG0000718		CRP-810_22
	OG0000719		CRP-810_58																																											IMGVR_UViG_3300017724_000003_13
	OG0000720			BGEO_SAMN07136680_22_24	BGEO_SAMN07136681_17_56																											IMGVR_UViG_3300006352_000004_17
	OG0000721	tail fiber protein(44.444)		BGEO_SAMN07136680_22_42	BGEO_SAMN07136681_17_38																											IMGVR_UViG_3300006352_000004_35
	OG0000722			BGEO_SAMN07136680_22_43	BGEO_SAMN07136681_17_37																											IMGVR_UViG_3300006352_000004_36
	OG0000723			BGEO_SAMN07136680_22_8	BGEO_SAMN07136681_17_11
	OG0000724					BGEO_SAMN07136689_18_24
	OG0000725																	DB11.3_NODE_125_12
	OG0000726																	DB11.3_NODE_125_16
	OG0000727																	DB11.3_NODE_125_17
	OG0000728	tail fiber-like protein(26.316)																DB11.3_NODE_125_29
	OG0000729																	DB11.3_NODE_125_30
	OG0000730																	DB11.3_NODE_125_31
	OG0000731																	DB11.3_NODE_125_32
	OG0000732																	DB11.3_NODE_125_33
	OG0000733																	DB11.3_NODE_125_34
	OG0000734																	DB11.3_NODE_125_35
	OG0000735																	DB11.3_NODE_125_42
	OG0000736																	DB11.3_NODE_125_59
	OG0000737																	DB11.3_NODE_125_60
	OG0000738																	DB11.3_NODE_125_66
	OG0000739																	DB11.3_NODE_125_72
	OG0000740																	DB11.3_NODE_125_8
	OG0000741																			ENA_NZYF01000024.1_18
	OG0000742																			ENA_NZYF01000024.1_2
	OG0000743																			ENA_NZYF01000024.1_20
	OG0000744																			ENA_NZYF01000024.1_25
	OG0000745																			ENA_NZYF01000024.1_4
	OG0000746																			ENA_NZYF01000024.1_55
	OG0000747																			ENA_NZYF01000024.1_9
	OG0000748																					ENA_PAZI01000049.1_49														IMGVR_UViG_3300007511_000030_26	IMGVR_UViG_3300007760_000022_33
	OG0000749																								Ga0209192_10000287_17
	OG0000750																								Ga0209192_10000287_26
	OG0000751																								Ga0209192_10000287_28
	OG0000752																								Ga0209192_10000287_33
	OG0000753																								Ga0209192_10000287_40
	OG0000754																								Ga0209192_10000287_42
	OG0000755																								Ga0209192_10000287_43
	OG0000756	gp194(25.843)																							Ga0209192_10000287_53
	OG0000757																								Ga0209192_10000287_54
	OG0000758																								Ga0209192_10000287_59
	OG0000759																									HOTS_SAMN07137023_12_47
	OG0000760																									HOTS_SAMN07137023_12_52
	OG0000761																											IMGVR_UViG_3300001827_000044_20	IMGVR_UViG_3300001846_000075_52
	OG0000762																											IMGVR_UViG_3300001827_000044_22	IMGVR_UViG_3300001846_000075_50
	OG0000763																											IMGVR_UViG_3300001827_000044_33	IMGVR_UViG_3300001846_000075_39
	OG0000764																											IMGVR_UViG_3300001827_000044_63	IMGVR_UViG_3300001846_000075_10
	OG0000765																													IMGVR_UViG_3300003410_000003_10
	OG0000766																													IMGVR_UViG_3300003410_000003_12
	OG0000767																													IMGVR_UViG_3300003410_000003_14
	OG0000768																													IMGVR_UViG_3300003410_000003_15
	OG0000769																													IMGVR_UViG_3300003410_000003_16
	OG0000770																													IMGVR_UViG_3300003410_000003_17
	OG0000771																													IMGVR_UViG_3300003410_000003_18
	OG0000772																													IMGVR_UViG_3300003410_000003_20
	OG0000773																													IMGVR_UViG_3300003410_000003_21
	OG0000774																													IMGVR_UViG_3300003410_000003_23
	OG0000775																													IMGVR_UViG_3300003410_000003_24
	OG0000776																													IMGVR_UViG_3300003410_000003_3
	OG0000777																													IMGVR_UViG_3300003410_000003_4
	OG0000778																													IMGVR_UViG_3300003410_000003_43
	OG0000779																													IMGVR_UViG_3300003410_000003_49
	OG0000780																													IMGVR_UViG_3300003410_000003_5
	OG0000781																													IMGVR_UViG_3300003410_000003_51
	OG0000782																													IMGVR_UViG_3300003410_000003_52
	OG0000783																													IMGVR_UViG_3300003410_000003_6
	OG0000784																																			IMGVR_UViG_3300007511_000030_36	IMGVR_UViG_3300007760_000022_23
	OG0000785																																						IMGVR_UViG_3300008625_000015_14	IMGVR_UViG_3300008954_000071_14
	OG0000786																																						IMGVR_UViG_3300008625_000015_19	IMGVR_UViG_3300008954_000071_19
	OG0000787																																						IMGVR_UViG_3300008625_000015_22	IMGVR_UViG_3300008954_000071_22
	OG0000788																																						IMGVR_UViG_3300008625_000015_23	IMGVR_UViG_3300008954_000071_23
	OG0000789																																						IMGVR_UViG_3300008625_000015_26	IMGVR_UViG_3300008954_000071_26
	OG0000790																																						IMGVR_UViG_3300008625_000015_34	IMGVR_UViG_3300008954_000071_34
	OG0000791																																						IMGVR_UViG_3300008625_000015_40	IMGVR_UViG_3300008954_000071_42
	OG0000792																																						IMGVR_UViG_3300008625_000015_46	IMGVR_UViG_3300008954_000071_48
	OG0000793																																						IMGVR_UViG_3300008625_000015_51	IMGVR_UViG_3300008954_000071_53
	OG0000794																																						IMGVR_UViG_3300008625_000015_55	IMGVR_UViG_3300008954_000071_57
	OG0000795																																						IMGVR_UViG_3300008625_000015_56	IMGVR_UViG_3300008954_000071_58
	OG0000796																																								IMGVR_UViG_3300009507_000025_2							IMGVR_UViG_3300017751_000019_26
	OG0000797																																								IMGVR_UViG_3300009507_000025_24							IMGVR_UViG_3300017751_000019_47
	OG0000798																																								IMGVR_UViG_3300009507_000025_3							IMGVR_UViG_3300017751_000019_27
	OG0000799																																								IMGVR_UViG_3300009507_000025_4							IMGVR_UViG_3300017751_000019_28
	OG0000800																																									IMGVR_UViG_3300009512_000001_11	IMGVR_UViG_3300009526_000012_56
	OG0000801																																									IMGVR_UViG_3300009512_000001_15	IMGVR_UViG_3300009526_000012_52
	OG0000802																																									IMGVR_UViG_3300009512_000001_16	IMGVR_UViG_3300009526_000012_51
	OG0000803																																									IMGVR_UViG_3300009512_000001_18	IMGVR_UViG_3300009526_000012_49
	OG0000804																																									IMGVR_UViG_3300009512_000001_36	IMGVR_UViG_3300009526_000012_31
	OG0000805																																									IMGVR_UViG_3300009512_000001_39	IMGVR_UViG_3300009526_000012_28
	OG0000806																																									IMGVR_UViG_3300009512_000001_42	IMGVR_UViG_3300009526_000012_25
	OG0000807																																									IMGVR_UViG_3300009512_000001_56	IMGVR_UViG_3300009526_000012_11
	OG0000808																																									IMGVR_UViG_3300009512_000001_59	IMGVR_UViG_3300009526_000012_8
	OG0000809																																									IMGVR_UViG_3300009512_000001_6	IMGVR_UViG_3300009526_000012_61
	OG0000810	gp59(75.676)																																								IMGVR_UViG_3300009512_000001_60	IMGVR_UViG_3300009526_000012_7
	OG0000811																																									IMGVR_UViG_3300009512_000001_64	IMGVR_UViG_3300009526_000012_3
	OG0000812																																												IMGVR_UViG_3300017709_000004_1	IMGVR_UViG_3300017724_000003_73
	OG0000813																																												IMGVR_UViG_3300017709_000004_19	IMGVR_UViG_3300017724_000003_56
	OG0000814																																												IMGVR_UViG_3300017709_000004_20	IMGVR_UViG_3300017724_000003_55
	OG0000815																																												IMGVR_UViG_3300017709_000004_31	IMGVR_UViG_3300017724_000003_44
	OG0000816																																															IMGVR_UViG_3300017751_000019_14
	OG0000817
	OG0000818
	OG0000819
	OG0000820
	OG0000821
	OG0000822
	OG0000823
	OG0000824
	OG0000825	putative glycoprotein(31.667)
	OG0000826	putative internal virion protein(53.793)
	OG0000827
	OG0000828
	OG0000829
	OG0000830
	OG0000831
	OG0000832	gp67(53.125)
	OG0000833
	OG0000834
	OG0000835
	OG0000836
	OG0000837
	OG0000838
	OG0000839
	OG0000840
	OG0000841
	OG0000842
	OG0000843
	OG0000844
	OG0000845
	OG0000846
	OG0000847
	OG0000848	strucutural protein(51.020)
	OG0000849
	OG0000850
	OG0000851
	OG0000852
	OG0000853
	OG0000854	virion structural protein(40.000)
	OG0000855
	OG0000856
	OG0000857
	OG0000858
	OG0000859
	OG0000860
	OG0000861
	OG0000862
	OG0000863
	OG0000864
	OG0000865	gp194(36.000)
	OG0000866
	OG0000867
	OG0000868
	OG0000869
	OG0000870
	OG0000871
	OG0000872
	OG0000873
	OG0000874
	OG0000875
	OG0000876
	OG0000877
	OG0000878
	OG0000879
	OG0000880
	OG0000881
	OG0000882
	OG0000883
	OG0000884
	OG0000885
	OG0000886
	OG0000887
	OG0000888
	OG0000889
	OG0000890
	OG0000891
	OG0000892
	OG0000893
	OG0000894
	OG0000895
	OG0000896
	OG0000897
	OG0000898
	OG0000899
	OG0000900
	OG0000901
	OG0000902
	OG0000903
	OG0000904
	OG0000905
	OG0000906
	OG0000907
	OG0000908
	OG0000909
	OG0000910
	OG0000911
	OG0000912
	OG0000913
	OG0000914	T1SS secreted agglutinin RTX(37.000)
	OG0000915
	OG0000916
	OG0000917
	OG0000918
	OG0000919	putative Rz1 protein(50.000)
	OG0000920
	OG0000921
	OG0000922	endonuclease(52.381)
	OG0000923
	OG0000924
	OG0000925
	OG0000926
	OG0000927	deoxycytidylate deaminase(48.077)
	OG0000928
	OG0000929
	OG0000930	uncharacterized protein PSSP7_037(29.932)
	OG0000931
	OG0000932
	OG0000933
	OG0000934
	OG0000935
	OG0000936
	OG0000937
	OG0000938
	OG0000939
	OG0000940
	OG0000941
	OG0000942	tyrosine-type recombinase/integrase(30.405)
	OG0000943
	OG0000944
	OG0000945
	OG0000946
	OG0000947
	OG0000948
	OG0000949
	OG0000950
	OG0000951
	OG0000952
	OG0000953
	OG0000954
	OG0000955
	OG0000956
	OG0000957
	OG0000958
	OG0000959
	OG0000960
	OG0000961
	OG0000962
	OG0000963
	OG0000964
	OG0000965
	OG0000966
	OG0000967
	OG0000968
	OG0000969
	OG0000970
	OG0000971
	OG0000972
	OG0000973
	OG0000974
	OG0000975
	OG0000976
	OG0000977
	OG0000978	putative tail fiber protein(33.019)
	OG0000979		CRP-810_3
	OG0000980			BGEO_SAMN07136680_22_5	BGEO_SAMN07136681_17_14
	OG0000981					BGEO_SAMN07136689_18_15
	OG0000982					BGEO_SAMN07136689_18_21
	OG0000983																	DB11.3_NODE_125_13
	OG0000984																	DB11.3_NODE_125_14
	OG0000985																	DB11.3_NODE_125_15
	OG0000986																			ENA_NZYF01000024.1_54
	OG0000987																				ENA_NZZX01000068.1_40
	OG0000988																				ENA_NZZX01000068.1_41
	OG0000989																				ENA_NZZX01000068.1_42
	OG0000990																				ENA_NZZX01000068.1_44
	OG0000991																				ENA_NZZX01000068.1_46
	OG0000992																				ENA_NZZX01000068.1_47
	OG0000993																				ENA_NZZX01000068.1_50
	OG0000994																				ENA_NZZX01000068.1_55
	OG0000995																				ENA_NZZX01000068.1_60
	OG0000996																				ENA_NZZX01000068.1_63
	OG0000997																					ENA_PAZI01000049.1_17
	OG0000998																					ENA_PAZI01000049.1_2, ENA_PAZI01000049.1_79
	OG0000999																					ENA_PAZI01000049.1_3, ENA_PAZI01000049.1_80
	OG0001000																					ENA_PAZI01000049.1_4, ENA_PAZI01000049.1_81
	OG0001001																					ENA_PAZI01000049.1_5, ENA_PAZI01000049.1_82
	OG0001002	p096(34.375)																				ENA_PAZI01000049.1_72
	OG0001003																					ENA_PAZI01000049.1_76
	OG0001004																						ENA_PBIR01000001.1_9
	OG0001005																								Ga0209192_10000287_10
	OG0001006	lysozyme(33.636)																							Ga0209192_10000287_12
	OG0001007																								Ga0209192_10000287_13
	OG0001008																								Ga0209192_10000287_30
	OG0001009																								Ga0209192_10000287_47
	OG0001010																								Ga0209192_10000287_48
	OG0001011																								Ga0209192_10000287_51
	OG0001012																								Ga0209192_10000287_57
	OG0001013																								Ga0209192_10000287_58
	OG0001014																								Ga0209192_10000287_60
	OG0001015	putative tail fiber-like protein(38.519)																							Ga0209192_10000287_7
	OG0001016																								Ga0209192_10000287_8
	OG0001017																									HOTS_SAMN07137023_12_65
	OG0001018																										IMGVR_UViG_3300001472_000031_14																						IMGVR_UViG_3300017751_000038_37
	OG0001019																											IMGVR_UViG_3300001827_000044_10	IMGVR_UViG_3300001846_000075_62
	OG0001020																											IMGVR_UViG_3300001827_000044_12	IMGVR_UViG_3300001846_000075_60
	OG0001021																											IMGVR_UViG_3300001827_000044_14	IMGVR_UViG_3300001846_000075_58
	OG0001022																											IMGVR_UViG_3300001827_000044_19	IMGVR_UViG_3300001846_000075_53
	OG0001023																											IMGVR_UViG_3300001827_000044_24	IMGVR_UViG_3300001846_000075_48
	OG0001024																											IMGVR_UViG_3300001827_000044_25	IMGVR_UViG_3300001846_000075_47
	OG0001025																											IMGVR_UViG_3300001827_000044_27	IMGVR_UViG_3300001846_000075_45
	OG0001026																											IMGVR_UViG_3300001827_000044_28	IMGVR_UViG_3300001846_000075_44
	OG0001027																											IMGVR_UViG_3300001827_000044_29	IMGVR_UViG_3300001846_000075_43
	OG0001028																											IMGVR_UViG_3300001827_000044_30	IMGVR_UViG_3300001846_000075_42
	OG0001029																											IMGVR_UViG_3300001827_000044_32	IMGVR_UViG_3300001846_000075_40
	OG0001030																											IMGVR_UViG_3300001827_000044_34	IMGVR_UViG_3300001846_000075_38
	OG0001031	phage tail fiber-like protein(39.474)																										IMGVR_UViG_3300001827_000044_44	IMGVR_UViG_3300001846_000075_29
	OG0001032																											IMGVR_UViG_3300001827_000044_5	IMGVR_UViG_3300001846_000075_67
	OG0001033																											IMGVR_UViG_3300001827_000044_60	IMGVR_UViG_3300001846_000075_13
	OG0001034																											IMGVR_UViG_3300001827_000044_65	IMGVR_UViG_3300001846_000075_8
	OG0001035																											IMGVR_UViG_3300001827_000044_67	IMGVR_UViG_3300001846_000075_6
	OG0001036																																			IMGVR_UViG_3300007511_000030_12	IMGVR_UViG_3300007760_000022_47
	OG0001037																																			IMGVR_UViG_3300007511_000030_15	IMGVR_UViG_3300007760_000022_44
	OG0001038																																			IMGVR_UViG_3300007511_000030_22	IMGVR_UViG_3300007760_000022_37
	OG0001039																																			IMGVR_UViG_3300007511_000030_23	IMGVR_UViG_3300007760_000022_36
	OG0001040																																			IMGVR_UViG_3300007511_000030_27	IMGVR_UViG_3300007760_000022_32
	OG0001041																																			IMGVR_UViG_3300007511_000030_28	IMGVR_UViG_3300007760_000022_31
	OG0001042																																			IMGVR_UViG_3300007511_000030_29	IMGVR_UViG_3300007760_000022_30
	OG0001043																																			IMGVR_UViG_3300007511_000030_31	IMGVR_UViG_3300007760_000022_28
	OG0001044																																			IMGVR_UViG_3300007511_000030_34	IMGVR_UViG_3300007760_000022_25
	OG0001045																																			IMGVR_UViG_3300007511_000030_35	IMGVR_UViG_3300007760_000022_24
	OG0001046																																			IMGVR_UViG_3300007511_000030_37	IMGVR_UViG_3300007760_000022_22
	OG0001047																																			IMGVR_UViG_3300007511_000030_38	IMGVR_UViG_3300007760_000022_21
	OG0001048																																			IMGVR_UViG_3300007511_000030_39	IMGVR_UViG_3300007760_000022_20
	OG0001049																																			IMGVR_UViG_3300007511_000030_42	IMGVR_UViG_3300007760_000022_17
	OG0001050																																			IMGVR_UViG_3300007511_000030_43	IMGVR_UViG_3300007760_000022_16
	OG0001051																																			IMGVR_UViG_3300007511_000030_44	IMGVR_UViG_3300007760_000022_15
	OG0001052																																			IMGVR_UViG_3300007511_000030_45	IMGVR_UViG_3300007760_000022_14
	OG0001053																																			IMGVR_UViG_3300007511_000030_46	IMGVR_UViG_3300007760_000022_13
	OG0001054																																			IMGVR_UViG_3300007511_000030_50	IMGVR_UViG_3300007760_000022_9
	OG0001055																																			IMGVR_UViG_3300007511_000030_51	IMGVR_UViG_3300007760_000022_8
	OG0001056																																			IMGVR_UViG_3300007511_000030_53	IMGVR_UViG_3300007760_000022_6
	OG0001057																																				IMGVR_UViG_3300007760_000022_59
	OG0001058																																				IMGVR_UViG_3300007760_000022_60
	OG0001059																																						IMGVR_UViG_3300008625_000015_24	IMGVR_UViG_3300008954_000071_24
	OG0001060																																						IMGVR_UViG_3300008625_000015_25	IMGVR_UViG_3300008954_000071_25
	OG0001061																																						IMGVR_UViG_3300008625_000015_28	IMGVR_UViG_3300008954_000071_28
	OG0001062	PF11753 family protein(42.647)																																					IMGVR_UViG_3300008625_000015_29	IMGVR_UViG_3300008954_000071_29
	OG0001063																																						IMGVR_UViG_3300008625_000015_30	IMGVR_UViG_3300008954_000071_30
	OG0001064																																						IMGVR_UViG_3300008625_000015_31	IMGVR_UViG_3300008954_000071_31
	OG0001065																																						IMGVR_UViG_3300008625_000015_33	IMGVR_UViG_3300008954_000071_33
	OG0001066																																						IMGVR_UViG_3300008625_000015_36	IMGVR_UViG_3300008954_000071_38
	OG0001067																																						IMGVR_UViG_3300008625_000015_38	IMGVR_UViG_3300008954_000071_40
	OG0001068																																						IMGVR_UViG_3300008625_000015_41	IMGVR_UViG_3300008954_000071_43
	OG0001069																																						IMGVR_UViG_3300008625_000015_45	IMGVR_UViG_3300008954_000071_47
	OG0001070																																						IMGVR_UViG_3300008625_000015_48	IMGVR_UViG_3300008954_000071_50
	OG0001071	polyprotein(40.000)																																					IMGVR_UViG_3300008625_000015_50	IMGVR_UViG_3300008954_000071_52
	OG0001072																																						IMGVR_UViG_3300008625_000015_52	IMGVR_UViG_3300008954_000071_54
	OG0001073	thioredoxin(43.077)																																							IMGVR_UViG_3300009507_000025_15
	OG0001074																																									IMGVR_UViG_3300009512_000001_3
	OG0001075																																												IMGVR_UViG_3300017709_000004_8
	OG0001076																																													IMGVR_UViG_3300017724_000003_14
	OG0001077																																													IMGVR_UViG_3300017724_000003_15
	OG0001078																																													IMGVR_UViG_3300017724_000003_17
	OG0001079																																													IMGVR_UViG_3300017724_000003_20
	OG0001080																																															IMGVR_UViG_3300017751_000019_20
	OG0001081																																															IMGVR_UViG_3300017751_000019_30
	OG0001082																																																IMGVR_UViG_3300017751_000038_17
	OG0001083																																																IMGVR_UViG_3300017751_000038_45
	OG0001084																																																IMGVR_UViG_3300017751_000038_46
	OG0001085
	OG0001086
	OG0001087
	OG0001088
	OG0001089
	OG0001090
	OG0001091
	OG0001092
	OG0001093
	OG0001094
	OG0001095
	OG0001096
	OG0001097
	OG0001098
	OG0001099
	OG0001100
	OG0001101
	OG0001102
	OG0001103
	OG0001104
	OG0001105
	OG0001106
	OG0001107
	OG0001108
	OG0001109
	OG0001110
	OG0001111
	OG0001112
	OG0001113
	OG0001114
	OG0001115
	OG0001116
	OG0001117
	OG0001118
	OG0001119
	OG0001120
	OG0001121
	OG0001122
	OG0001123
	OG0001124
	OG0001125
	OG0001126
	OG0001127
	OG0001128
	OG0001129
	OG0001130
	OG0001131
	OG0001132
	OG0001133
	OG0001134
	OG0001135	methyltransferase(39.189)
	OG0001136
	OG0001137
	OG0001138
	OG0001139
	OG0001140
	OG0001141
	OG0001142
	OG0001143
	OG0001144
	OG0001145
	OG0001146
	OG0001147
	OG0001148
	OG0001149
	OG0001150
	OG0001151
	OG0001152
	OG0001153
	OG0001154
	OG0001155
	OG0001156
	OG0001157
	OG0001158
	OG0001159
	OG0001160
	OG0001161
	OG0001162
	OG0001163
	OG0001164
	OG0001165
	OG0001166
	OG0001167
	OG0001168
	OG0001169
	OG0001170
	OG0001171
	OG0001172	hydrolase domain protein(39.583)
	OG0001173
	OG0001174
	OG0001175
	OG0001176
	OG0001177
	OG0001178
	OG0001179
	OG0001180
	OG0001181
	OG0001182
	OG0001183
	OG0001184	Pca operon regulatory protein(26.984)
	OG0001185
	OG0001186
	OG0001187
	OG0001188
	OG0001189
	OG0001190
	OG0001191
	OG0001192
	OG0001193
	OG0001194
	OG0001195
	OG0001196
	OG0001197
	OG0001198
	OG0001199
	OG0001200
	OG0001201
	OG0001202
	OG0001203
	OG0001204
	OG0001205	PE_PGRS family protein(52.308)
	OG0001206
	OG0001207	lysozyme(41.463)
	OG0001208
	OG0001209
	OG0001210
	OG0001211
	OG0001212	putative regulatory protein(38.000)
	OG0001213	winged helix-turn-helix transcriptional regulator(45.455)
	OG0001214
	OG0001215
	OG0001216
	OG0001217
	OG0001218
	OG0001219
	OG0001220
	OG0001221
	OG0001222
	OG0001223
	OG0001224
	OG0001225
	OG0001226
	OG0001227
	OG0001228
	OG0001229
	OG0001230
	OG0001231
	OG0001232	putative tail-related protein(40.351)
	OG0001233
	OG0001234	putative tail fiber protein(30.743)
	OG0001235
	OG0001236
	OG0001237
	OG0001238
	OG0001239
	OG0001240
	OG0001241
	OG0001242
	OG0001243
	OG0001244
	OG0001245
	OG0001246
	OG0001247
	OG0001248
	OG0001249
	OG0001250
	OG0001251
	OG0001252
	OG0001253
	OG0001254
	OG0001255
	OG0001256
	OG0001257
	OG0001258
	OG0001259
	OG0001260
	OG0001261
	OG0001262	tail assembly chaperone protein(40.000)
	OG0001263
	OG0001264
	OG0001265
	OG0001266
	OG0001267
	OG0001268
	OG0001269
	OG0001270
	OG0001271
	OG0001272
	OG0001273
	OG0001274
	OG0001275
	OG0001276
	OG0001277
	OG0001278
	OG0001279
	OG0001280
	OG0001281
	OG0001282
	OG0001283
	OG0001284
	OG0001285
	OG0001286
	OG0001287
	OG0001288
	OG0001289
	OG0001290
	OG0001291
	OG0001292
	OG0001293
	OG0001294
	OG0001295
	OG0001296
	OG0001297	HTH-type transcriptional regulator MalT(34.615)
	OG0001298
	OG0001299
	OG0001300
	OG0001301
	OG0001302
	OG0001303
	OG0001304
	OG0001305
	OG0001306
	OG0001307
	OG0001308	host specificity protein J(54.902)
	OG0001309
	OG0001310	putative tail fiber protein(28.161)
	OG0001311
	OG0001312
	OG0001313	DNA (cytosine-5-)-methyltransferase(50.704)
	OG0001314
	OG0001315
	OG0001316
	OG0001317
	OG0001318
	OG0001319
	OG0001320
	OG0001321
	OG0001322
	OG0001323
	OG0001324
	OG0001325
	OG0001326
[truncated: 204 more columns]
