# Supplementary material for: Novel phage infecting the Roseobacter CHUG lineage reveals a diverse and globally distributed phage family
Source: mSphere. 2024 Jun 27;9(7):e00458-24. doi: 10.1128/msphere.00458-24 (PMC11288001; doi:10.1128/msphere.00458-24)
Supplement: Table S4 — Distance between CRP-810-type phages and other related known phages based on the gene contents. [file msphere.00458-24-s0005.xlsx]

## Sheet: TABLE S4
TABLE S4 Distance between CRP-810-type phages and other related known phages based on the gene contents
Contig1	Contig2	Distance
TARA_SAMEA2622357_29	HTVC021P	1.66183
Station124_SUR_114	HTVC022P	1.93586
TARA_SAMEA2622357_29	HTVC022P	4.06599
TARA_SAMEA2622667_110	HTVC022P	1.96528
TARA_SAMEA2622725_84	HTVC022P	1.93586
TARA_SAMEA2622799_195	HTVC022P	2.05605
TARA_SAMEA2622832_124	HTVC022P	2.05605
IMGVR_UViG_3300046170_000208	HTVC034P	3.69474
Station124_SUR_114	HTVC034P	3.89838
TARA_SAMEA2622357_29	HTVC034P	8.40281
TARA_SAMEA2622667_110	HTVC034P	3.93394
TARA_SAMEA2622725_84	HTVC034P	3.89838
TARA_SAMEA2622799_195	HTVC034P	1.72267
TARA_SAMEA2622832_124	HTVC034P	1.72267
IMGVR_UViG_3300046170_000208	HTVC035P	8.22827
Station124_SUR_114	HTVC035P	3.73736
Station25_SUR_145	HTVC035P	4.07644
TARA_SAMEA2619779_143	HTVC035P	1.81736
TARA_SAMEA2622357_29	HTVC035P	10.6251
TARA_SAMEA2622667_110	HTVC035P	3.77291
TARA_SAMEA2622725_84	HTVC035P	3.73736
TARA_SAMEA2622799_195	HTVC035P	3.88259
TARA_SAMEA2622832_124	HTVC035P	3.88259
TARA_SAMEA2622357_29	HTVC024P	3.83398
Station124_SUR_114	HTVC031P	4.30223
TARA_SAMEA2622357_29	HTVC031P	6.47259
TARA_SAMEA2622667_110	HTVC031P	4.33781
TARA_SAMEA2622725_84	HTVC031P	4.30223
TARA_SAMEA2622799_195	HTVC031P	4.44759
TARA_SAMEA2622832_124	HTVC031P	4.44759
Station124_SUR_114	HTVC026P	1.05993
TARA_SAMEA2622667_110	HTVC026P	1.08929
TARA_SAMEA2622725_84	HTVC026P	1.05993
TARA_SAMEA2622799_195	HTVC026P	1.17984
TARA_SAMEA2622832_124	HTVC026P	1.17984
IMGVR_UViG_3300030118_002436	HTVC027P	1.10688
IMGVR_UViG_3300030406_001933	HTVC027P	1.10688
Station123_SUR_86	HTVC027P	1.04523
TARA_SAMEA2620542_138	HTVC027P	1.10688
TARA_SAMEA2620672_8	HTVC027P	1.10688
TARA_SAMEA2620734_55	HTVC027P	1.10688
TARA_SAMEA2621203_99	HTVC027P	1.04523
TARA_SAMEA2622652_202	HTVC027P	1.04523
TARA_SAMEA2622658_347	HTVC027P	1.26924
TARA_SAMEA2622710_505	HTVC027P	1.04523
TARA_SAMEA2622715_238	HTVC027P	1.04523
VTLG01000547.1	HTVC027P	1.07583
VTLG01000564.1	HTVC027P	1.04523
Station124_SUR_114	HTVC033P	1.05993
TARA_SAMEA2622667_110	HTVC033P	1.08929
TARA_SAMEA2622725_84	HTVC033P	1.05993
TARA_SAMEA2622799_195	HTVC033P	1.17984
TARA_SAMEA2622832_124	HTVC033P	1.17984
BGEO_SAMN07136680_22	CRP-810	94.0622
BGEO_SAMN07136681_17	CRP-810	94.7579
BGEO_SAMN07136689_18	CRP-810	50.4228
BGEO_SAMN07136740_2	CRP-810	48.124
BGEO_SAMN07136742_3	CRP-810	47.9684
BGEO_SAMN07136744_2	CRP-810	47.9684
BGEO_SAMN07136758_8	CRP-810	47.9684
BGEO_SAMN07136759_5	CRP-810	47.8153
BGEO_SAMN07136779_6	CRP-810	47.9684
BGEO_SAMN07136781_4	CRP-810	42.2633
BGEO_SAMN07136790_8	CRP-810	47.8153
BGEO_SAMN07136936_63	CRP-810	73.495
BGEO_SAMN07136937_93	CRP-810	73.775
BGEO_SAMN07136961_95	CRP-810	73.775
DB11.3_NODE_125	CRP-810	44.5981
DB3.3_NODE_180	CRP-810	43.5072
ENA_NZYF01000024.1	CRP-810	80.5181
ENA_NZZX01000068.1	CRP-810	45.8068
ENA_PAZI01000049.1	CRP-810	37.7404
ENA_PBIR01000001.1	CRP-810	46.4072
ENA_VATA01000004.1	CRP-810	61.8427
Ga0209192_10000287	CRP-810	77.2948
HOTS_SAMN07137023_12	CRP-810	74.8687
IMGVR_UViG_3300001472_000031	CRP-810	41.7669
IMGVR_UViG_3300001827_000044	CRP-810	41.8397
IMGVR_UViG_3300001846_000075	CRP-810	33.527
IMGVR_UViG_3300003410_000003	CRP-810	50.0305
IMGVR_UViG_3300005239_000986	CRP-810	31.9539
IMGVR_UViG_3300006352_000004	CRP-810	75.2656
IMGVR_UViG_3300006803_000002	CRP-810	43.5072
IMGVR_UViG_3300006920_000055	CRP-810	43.3415
IMGVR_UViG_3300007276_000080	CRP-810	43.8486
IMGVR_UViG_3300007511_000030	CRP-810	56.7588
IMGVR_UViG_3300007760_000022	CRP-810	53.4721
IMGVR_UViG_3300008216_000013	CRP-810	62.0756
IMGVR_UViG_3300008625_000015	CRP-810	40.2447
IMGVR_UViG_3300008954_000071	CRP-810	43.0194
IMGVR_UViG_3300009507_000025	CRP-810	54.772
IMGVR_UViG_3300009512_000001	CRP-810	52.1172
IMGVR_UViG_3300009526_000012	CRP-810	53.2667
IMGVR_UViG_3300012920_000045	CRP-810	48.124
IMGVR_UViG_3300017709_000004	CRP-810	39.5366
IMGVR_UViG_3300017724_000003	CRP-810	63.9256
IMGVR_UViG_3300017735_000008	CRP-810	45.97
IMGVR_UViG_3300017751_000019	CRP-810	60.4752
IMGVR_UViG_3300017751_000038	CRP-810	39.9392
IMGVR_UViG_3300017752_000013	CRP-810	45.97
IMGVR_UViG_3300017776_000019	CRP-810	55.3286
IMGVR_UViG_3300017909_002551	CRP-810	57.6177
IMGVR_UViG_3300017912_002308	CRP-810	57.6177
IMGVR_UViG_3300017913_000450	CRP-810	106.476
IMGVR_UViG_3300017913_000464	CRP-810	33.3375
IMGVR_UViG_3300017916_000148	CRP-810	57.4358
IMGVR_UViG_3300020185_000062	CRP-810	65.4082
IMGVR_UViG_3300020187_000036	CRP-810	58.5771
IMGVR_UViG_3300020335_000005	CRP-810	43.1789
IMGVR_UViG_3300020358_000007	CRP-810	43.1789
IMGVR_UViG_3300020365_000029	CRP-810	36.7385
IMGVR_UViG_3300020396_000007	CRP-810	43.1789
IMGVR_UViG_3300020397_000003	CRP-810	39.9419
IMGVR_UViG_3300020397_000118	CRP-810	83.2056
IMGVR_UViG_3300020398_000001	CRP-810	58.7798
IMGVR_UViG_3300020401_000021	CRP-810	39.9419
IMGVR_UViG_3300020403_000002	CRP-810	79.6632
IMGVR_UViG_3300020420_000001	CRP-810	47.8153
IMGVR_UViG_3300020436_000015	CRP-810	62.7409
IMGVR_UViG_3300020438_000044	CRP-810	69.7667
IMGVR_UViG_3300021185_001339	CRP-810	35.0536
IMGVR_UViG_3300021197_001472	CRP-810	39.368
IMGVR_UViG_3300021368_000438	CRP-810	65.019
IMGVR_UViG_3300022178_002888	CRP-810	43.5072
IMGVR_UViG_3300022933_000008	CRP-810	35.6681
IMGVR_UViG_3300024348_000044	CRP-810	50.8323
IMGVR_UViG_3300025101_000005	CRP-810	90.4047
IMGVR_UViG_3300025267_000009	CRP-810	61.8624
IMGVR_UViG_3300025276_000034	CRP-810	45.3344
IMGVR_UViG_3300025570_000018	CRP-810	43.5072
IMGVR_UViG_3300025617_000002	CRP-810	49.8403
IMGVR_UViG_3300025652_000005	CRP-810	43.5072
IMGVR_UViG_3300025671_000090	CRP-810	44.2042
IMGVR_UViG_3300025759_000112	CRP-810	45.1822
IMGVR_UViG_3300025769_000153	CRP-810	33.7787
IMGVR_UViG_3300025806_000035	CRP-810	43.5072
IMGVR_UViG_3300025872_000061	CRP-810	45.0326
IMGVR_UViG_3300026848_000008	CRP-810	57.9912
IMGVR_UViG_3300027612_000001	CRP-810	49.8403
IMGVR_UViG_3300027687_000011	CRP-810	77.001
IMGVR_UViG_3300027780_000016	CRP-810	51.938
IMGVR_UViG_3300028284_000283	CRP-810	57.8028
IMGVR_UViG_3300029263_000485	CRP-810	47.2036
IMGVR_UViG_3300030098_000506	CRP-810	69.0173
IMGVR_UViG_3300030102_001765	CRP-810	89.769
IMGVR_UViG_3300030104_003308	CRP-810	67.017
IMGVR_UViG_3300030107_000393	CRP-810	66.5985
IMGVR_UViG_3300030118_002436	CRP-810	48.2822
IMGVR_UViG_3300030222_000026	CRP-810	53.4721
IMGVR_UViG_3300030332_001148	CRP-810	39.0955
IMGVR_UViG_3300030372_000647	CRP-810	69.0173
IMGVR_UViG_3300030372_001887	CRP-810	70.128
IMGVR_UViG_3300030388_000794	CRP-810	50.8323
IMGVR_UViG_3300030406_001933	CRP-810	48.2822
IMGVR_UViG_3300031785_000001	CRP-810	75.1164
IMGVR_UViG_3300033183_000090	CRP-810	58.7798
IMGVR_UViG_3300033183_000118	CRP-810	108.692
IMGVR_UViG_3300033183_000125	CRP-810	52.4856
IMGVR_UViG_3300033273_000069	CRP-810	43.3415
IMGVR_UViG_3300034190_001473	CRP-810	44.767
IMGVR_UViG_3300034374_003508	CRP-810	51.938
IMGVR_UViG_3300034375_003786	CRP-810	104.339
IMGVR_UViG_3300035070_001237	CRP-810	35.8359
IMGVR_UViG_3300046163_000018	CRP-810	40.7212
IMGVR_UViG_3300046167_000363	CRP-810	42.5578
IMGVR_UViG_3300046167_000653	CRP-810	63.3445
IMGVR_UViG_3300046170_000208	CRP-810	52.8056
IMGVR_UViG_3300046170_000232	CRP-810	37.1916
IMGVR_UViG_3300046171_000149	CRP-810	36.982
IMGVR_UViG_3300046752_000076	CRP-810	43.1789
IMGVR_UViG_3300046755_000129	CRP-810	45.97
IMGVR_UViG_3300047369_000561	CRP-810	33.9511
IMGVR_UViG_3300048130_000060	CRP-810	37.1335
IMGVR_UViG_3300048444_000079	CRP-810	34.1417
IMGVR_UViG_3300048541_000085	CRP-810	49.1158
IMGVR_UViG_3300048586_000294	CRP-810	57.9912
PBNR01000023.1	CRP-810	33.0481
Station100_SUR_87	CRP-810	39.9419
Station102_DCM_123	CRP-810	49.4711
Station102_DCM_145	CRP-810	52.6751
Station111_MES_465	CRP-810	41.436
Station122_DCM_126	CRP-810	68.7776
Station123_SUR_86	CRP-810	47.9684
Station124_SUR_114	CRP-810	56.9078
Station138_SUR_35	CRP-810	69.5116
Station155_MES_867	CRP-810	51.938
Station158_MES_1029	CRP-810	41.055
Station188_DCM_505	CRP-810	47.8153
Station189_DCM_396	CRP-810	47.3945
Station193_SUR_393	CRP-810	46.1362
Station196_SUR_482	CRP-810	52.1172
Station205_SUR_386	CRP-810	62.0756
Station206_SUR_506	CRP-810	94.7579
Station208_SUR_426	CRP-810	45.4891
Station23_DCM_34	CRP-810	93.3984
Station25_SUR_145	CRP-810	58.5771
Station32_SUR_118	CRP-810	74.6562
Station39_MES_590	CRP-810	49.4711
Station67_SUR_157	CRP-810	39.6499
Station76_DCM_264	CRP-810	79.1065
Station82_DCM_396	CRP-810	50.0305
Station82_DCM_520	CRP-810	34.7479
Station85_DCM_321	CRP-810	50.0305
Station85_MES_357	CRP-810	39.2306
TARA_SAMEA2591084_79	CRP-810	72.6915
TARA_SAMEA2619376_244	CRP-810	59.6315
TARA_SAMEA2619399_143	CRP-810	80.5181
TARA_SAMEA2619531_623	CRP-810	82.3414
TARA_SAMEA2619667_297	CRP-810	42.7089
TARA_SAMEA2619678_375	CRP-810	42.5578
TARA_SAMEA2619779_143	CRP-810	58.9864
TARA_SAMEA2619952_179	CRP-810	46.3055
TARA_SAMEA2619952_191	CRP-810	94.7579
TARA_SAMEA2620081_113	CRP-810	82.9113
TARA_SAMEA2620217_277	CRP-810	45.97
TARA_SAMEA2620217_844	CRP-810	35.504
TARA_SAMEA2620230_100	CRP-810	39.9419
TARA_SAMEA2620230_102	CRP-810	36.4972
TARA_SAMEA2620259_430	CRP-810	72.1838
TARA_SAMEA2620542_138	CRP-810	48.2822
TARA_SAMEA2620542_149	CRP-810	78.8369
TARA_SAMEA2620542_154	CRP-810	39.9419
TARA_SAMEA2620542_161	CRP-810	38.0883
TARA_SAMEA2620542_179	CRP-810	46.1362
TARA_SAMEA2620570_108	CRP-810	75.1164
TARA_SAMEA2620570_121	CRP-810	79.1065
TARA_SAMEA2620651_32	CRP-810	45.4891
TARA_SAMEA2620651_35	CRP-810	79.9507
TARA_SAMEA2620666_241	CRP-810	80.8538
TARA_SAMEA2620672_68	CRP-810	45.4891
TARA_SAMEA2620672_8	CRP-810	48.2822
TARA_SAMEA2620734_55	CRP-810	48.2822
TARA_SAMEA2620734_65	CRP-810	79.9507
TARA_SAMEA2620783_42	CRP-810	87.7527
TARA_SAMEA2620882_167	CRP-810	61.6533
TARA_SAMEA2620925_214	CRP-810	39.368
TARA_SAMEA2620980_453	CRP-810	39.368
TARA_SAMEA2620991_144	CRP-810	39.9419
TARA_SAMEA2621132_100	CRP-810	62.7409
TARA_SAMEA2621132_83	CRP-810	47.5164
TARA_SAMEA2621132_90	CRP-810	45.3344
TARA_SAMEA2621173_7	CRP-810	66.1074
TARA_SAMEA2621203_110	CRP-810	45.6466
TARA_SAMEA2621203_99	CRP-810	47.9684
TARA_SAMEA2621204_64	CRP-810	45.3344
TARA_SAMEA2621423_367	CRP-810	42.5578
TARA_SAMEA2621448_21	CRP-810	36.7663
TARA_SAMEA2621779_310	CRP-810	46.8335
TARA_SAMEA2621812_371	CRP-810	47.0166
TARA_SAMEA2621839_489	CRP-810	47.0166
TARA_SAMEA2621839_493	CRP-810	98.1177
TARA_SAMEA2621859_189	CRP-810	47.8153
TARA_SAMEA2622021_103	CRP-810	70.5561
TARA_SAMEA2622074_130	CRP-810	47.8153
TARA_SAMEA2622112_78	CRP-810	39.6499
TARA_SAMEA2622119_327	CRP-810	77.8107
TARA_SAMEA2622142_89	CRP-810	69.0173
TARA_SAMEA2622357_29	CRP-810	52.6575
TARA_SAMEA2622497_145	CRP-810	67.8648
TARA_SAMEA2622497_146	CRP-810	70.3402
TARA_SAMEA2622518_116	CRP-810	47.6647
TARA_SAMEA2622568_199	CRP-810	58.7798
TARA_SAMEA2622652_202	CRP-810	47.9684
TARA_SAMEA2622658_347	CRP-810	49.1158
TARA_SAMEA2622667_110	CRP-810	57.0809
TARA_SAMEA2622694_167	CRP-810	69.0173
TARA_SAMEA2622710_505	CRP-810	47.9684
TARA_SAMEA2622715_238	CRP-810	47.9684
TARA_SAMEA2622725_84	CRP-810	56.9078
TARA_SAMEA2622733_584	CRP-810	28.1554
TARA_SAMEA2622799_195	CRP-810	57.6177
TARA_SAMEA2622810_188	CRP-810	66.3503
TARA_SAMEA2622832_124	CRP-810	57.6177
TARA_SAMEA2623059_166	CRP-810	47.8153
TARA_SAMEA2623116_557	CRP-810	69.7667
TARA_SAMEA2623135_284	CRP-810	70.0275
TARA_SAMEA2623135_372	CRP-810	42.7089
TARA_SAMEA2623275_180	CRP-810	38.4516
TARA_SAMEA2623275_216	CRP-810	40.7212
TARA_SAMEA2623426_159	CRP-810	46.1362
TARA_SAMEA2623426_164	CRP-810	42.7089
TARA_SAMEA4397023_1034	CRP-810	41.2272
TARA_SAMEA4397157_349	CRP-810	37.4831
TARA_SAMEA4397157_454	CRP-810	94.4058
TARA_SAMEA4397196_501	CRP-810	42.8627
TARA_SAMEA4397215_1211	CRP-810	36.5488
TARA_SAMEA4397747_978	CRP-810	47.5896
TARA_SAMEA4397815_395	CRP-810	46.3055
TARA_SAMEA4398111_316	CRP-810	46.4781
TARA_SAMEA4398111_326	CRP-810	52.2996
TARA_SAMEA4398193_479	CRP-810	53.0655
VTLG01000532.1	CRP-810	45.3344
VTLG01000547.1	CRP-810	48.124
VTLG01000564.1	CRP-810	47.9684
VTLG01002192.1	CRP-810	45.3344
VTLG01002196.1	CRP-810	52.6751
VTLG01007492.1	CRP-810	45.4891
VTLG01009252.1	CRP-810	52.6751
VTLG01012730.1	CRP-810	33.1649
VTLG01012731.1	CRP-810	45.3344
VTLG01014451.1	CRP-810	33.1649
unculture_phage_37302	CRP-810	80.8538
unculture_phage_83185	CRP-810	82.3414
IMGVR_UViG_3300017724_000003	CRP-207	1.43371
IMGVR_UViG_3300046167_000653	CRP-207	1.34433
IMGVR_UViG_3300020397_000003	CRP-345	1.46132
IMGVR_UViG_3300020401_000021	CRP-345	1.46132
IMGVR_UViG_3300025872_000061	CRP-345	1.2338
Station25_SUR_145	CRP-345	1.39382
TARA_SAMEA2619779_143	CRP-345	1.46132
TARA_SAMEA2620230_100	CRP-345	1.46132
TARA_SAMEA2620542_154	CRP-345	1.46132
TARA_SAMEA2620783_42	CRP-345	1.60306
TARA_SAMEA2623426_164	CRP-345	1.39382
ENA_PBIR01000001.1	HTVC106P	1.41539
TARA_SAMEA2621132_83	HTVC106P	1.63715
Station124_SUR_114	HTVC104P	5.17975
TARA_SAMEA2622357_29	HTVC104P	9.44436
TARA_SAMEA2622667_110	HTVC104P	5.22149
TARA_SAMEA2622725_84	HTVC104P	5.17975
TARA_SAMEA2622799_195	HTVC104P	5.35028
TARA_SAMEA2622832_124	HTVC104P	5.35028
IMGVR_UViG_3300030107_000393	HTVC115P	3.83398
IMGVR_UViG_3300030372_000647	HTVC115P	1.40733
IMGVR_UViG_3300046170_000208	HTVC115P	9.91425
Station124_SUR_114	HTVC115P	1.05993
Station25_SUR_145	HTVC115P	3.58058
Station32_SUR_118	HTVC115P	4.01789
TARA_SAMEA2619779_143	HTVC115P	1.40733
TARA_SAMEA2621173_7	HTVC115P	3.74672
TARA_SAMEA2622142_89	HTVC115P	1.40733
TARA_SAMEA2622357_29	HTVC115P	7.51362
TARA_SAMEA2622497_145	HTVC115P	1.24241
TARA_SAMEA2622667_110	HTVC115P	1.08929
TARA_SAMEA2622725_84	HTVC115P	1.05993
TARA_SAMEA2622799_195	HTVC115P	1.17984
TARA_SAMEA2622832_124	HTVC115P	1.17984
TARA_SAMEA2622357_29	HTVC105P	1.62357
TARA_SAMEA2622357_29	HTVC121P	4.06599
IMGVR_UViG_3300046170_000208	HTVC100P	8.50351
Station25_SUR_145	HTVC100P	1.91749
TARA_SAMEA2622357_29	HTVC100P	1.44189
Station124_SUR_114	HTVC103P	5.39093
TARA_SAMEA2622357_29	HTVC103P	9.7194
TARA_SAMEA2622667_110	HTVC103P	5.43268
TARA_SAMEA2622725_84	HTVC103P	5.39093
TARA_SAMEA2622799_195	HTVC103P	5.56153
TARA_SAMEA2622832_124	HTVC103P	5.56153
CRP-810	BGEO_SAMN07136680_22	94.0622
BGEO_SAMN07136681_17	BGEO_SAMN07136680_22	215.969
BGEO_SAMN07136689_18	BGEO_SAMN07136680_22	51.4509
BGEO_SAMN07136740_2	BGEO_SAMN07136680_22	42.8942
BGEO_SAMN07136742_3	BGEO_SAMN07136680_22	42.7553
BGEO_SAMN07136744_2	BGEO_SAMN07136680_22	42.7553
BGEO_SAMN07136758_8	BGEO_SAMN07136680_22	42.7553
BGEO_SAMN07136759_5	BGEO_SAMN07136680_22	45.7117
BGEO_SAMN07136779_6	BGEO_SAMN07136680_22	42.7553
BGEO_SAMN07136781_4	BGEO_SAMN07136680_22	37.0451
BGEO_SAMN07136790_8	BGEO_SAMN07136680_22	42.6185
BGEO_SAMN07136936_63	BGEO_SAMN07136680_22	67.9305
BGEO_SAMN07136937_93	BGEO_SAMN07136680_22	68.1842
BGEO_SAMN07136961_95	BGEO_SAMN07136680_22	68.1842
CRP-1_23-Japan	BGEO_SAMN07136680_22	1.75726
CRP-9_23-BTY	BGEO_SAMN07136680_22	1.75726
DB11.3_NODE_125	BGEO_SAMN07136680_22	58.2868
DB3.3_NODE_180	BGEO_SAMN07136680_22	41.2618
ENA_NZYF01000024.1	BGEO_SAMN07136680_22	71.8041
ENA_NZZX01000068.1	BGEO_SAMN07136680_22	46.7781
ENA_PAZI01000049.1	BGEO_SAMN07136680_22	44.6298
ENA_PBIR01000001.1	BGEO_SAMN07136680_22	44.3785
ENA_VATA01000004.1	BGEO_SAMN07136680_22	66.5726
Ga0209192_10000287	BGEO_SAMN07136680_22	78.8278
HOTS_SAMN07137023_12	BGEO_SAMN07136680_22	109.443
IMGVR_UViG_3300001472_000031	BGEO_SAMN07136680_22	39.4219
IMGVR_UViG_3300001827_000044	BGEO_SAMN07136680_22	52.174
IMGVR_UViG_3300001846_000075	BGEO_SAMN07136680_22	43.4735
IMGVR_UViG_3300003410_000003	BGEO_SAMN07136680_22	51.0585
IMGVR_UViG_3300005239_000986	BGEO_SAMN07136680_22	39.2238
IMGVR_UViG_3300006352_000004	BGEO_SAMN07136680_22	146.218
IMGVR_UViG_3300006803_000002	BGEO_SAMN07136680_22	41.2618
IMGVR_UViG_3300006920_000055	BGEO_SAMN07136680_22	41.1061
IMGVR_UViG_3300007276_000080	BGEO_SAMN07136680_22	41.5826
IMGVR_UViG_3300007511_000030	BGEO_SAMN07136680_22	57.9042
IMGVR_UViG_3300007760_000022	BGEO_SAMN07136680_22	54.5582
IMGVR_UViG_3300008216_000013	BGEO_SAMN07136680_22	66.7401
IMGVR_UViG_3300008625_000015	BGEO_SAMN07136680_22	41.1061
IMGVR_UViG_3300008954_000071	BGEO_SAMN07136680_22	43.9351
IMGVR_UViG_3300009507_000025	BGEO_SAMN07136680_22	62.5146
IMGVR_UViG_3300009512_000001	BGEO_SAMN07136680_22	46.7781
IMGVR_UViG_3300009526_000012	BGEO_SAMN07136680_22	47.8048
IMGVR_UViG_3300012920_000045	BGEO_SAMN07136680_22	42.8942
IMGVR_UViG_3300017709_000004	BGEO_SAMN07136680_22	40.3449
IMGVR_UViG_3300017724_000003	BGEO_SAMN07136680_22	55.3892
IMGVR_UViG_3300017735_000008	BGEO_SAMN07136680_22	53.3856
IMGVR_UViG_3300017751_000019	BGEO_SAMN07136680_22	68.414
IMGVR_UViG_3300017751_000038	BGEO_SAMN07136680_22	37.4947
IMGVR_UViG_3300017752_000013	BGEO_SAMN07136680_22	53.3856
IMGVR_UViG_3300017776_000019	BGEO_SAMN07136680_22	66.5162
IMGVR_UViG_3300017909_002551	BGEO_SAMN07136680_22	62.1222
IMGVR_UViG_3300017912_002308	BGEO_SAMN07136680_22	62.1222
IMGVR_UViG_3300017913_000450	BGEO_SAMN07136680_22	89.5034
IMGVR_UViG_3300017913_000464	BGEO_SAMN07136680_22	30.6473
IMGVR_UViG_3300017916_000148	BGEO_SAMN07136680_22	61.9311
IMGVR_UViG_3300020185_000062	BGEO_SAMN07136680_22	70.1748
IMGVR_UViG_3300020187_000036	BGEO_SAMN07136680_22	63.1306
IMGVR_UViG_3300020335_000005	BGEO_SAMN07136680_22	44.0947
IMGVR_UViG_3300020358_000007	BGEO_SAMN07136680_22	44.0947
IMGVR_UViG_3300020365_000029	BGEO_SAMN07136680_22	34.29
IMGVR_UViG_3300020396_000007	BGEO_SAMN07136680_22	44.0947
IMGVR_UViG_3300020397_000003	BGEO_SAMN07136680_22	40.8032
IMGVR_UViG_3300020397_000118	BGEO_SAMN07136680_22	115.293
IMGVR_UViG_3300020398_000001	BGEO_SAMN07136680_22	63.3438
IMGVR_UViG_3300020401_000021	BGEO_SAMN07136680_22	40.8032
IMGVR_UViG_3300020403_000002	BGEO_SAMN07136680_22	115.293
IMGVR_UViG_3300020420_000001	BGEO_SAMN07136680_22	45.7117
IMGVR_UViG_3300020436_000015	BGEO_SAMN07136680_22	81.5543
IMGVR_UViG_3300020438_000044	BGEO_SAMN07136680_22	67.6823
IMGVR_UViG_3300021185_001339	BGEO_SAMN07136680_22	41.841
IMGVR_UViG_3300021197_001472	BGEO_SAMN07136680_22	59.3889
IMGVR_UViG_3300021368_000438	BGEO_SAMN07136680_22	55.8906
IMGVR_UViG_3300022178_002888	BGEO_SAMN07136680_22	41.2618
IMGVR_UViG_3300022933_000008	BGEO_SAMN07136680_22	36.4242
IMGVR_UViG_3300024348_000044	BGEO_SAMN07136680_22	58.5845
IMGVR_UViG_3300025101_000005	BGEO_SAMN07136680_22	81.2667
IMGVR_UViG_3300025267_000009	BGEO_SAMN07136680_22	66.5162
IMGVR_UViG_3300025276_000034	BGEO_SAMN07136680_22	49.4711
IMGVR_UViG_3300025570_000018	BGEO_SAMN07136680_22	41.2618
IMGVR_UViG_3300025617_000002	BGEO_SAMN07136680_22	50.8683
IMGVR_UViG_3300025652_000005	BGEO_SAMN07136680_22	41.2618
IMGVR_UViG_3300025671_000090	BGEO_SAMN07136680_22	54.9824
IMGVR_UViG_3300025759_000112	BGEO_SAMN07136680_22	59.0088
IMGVR_UViG_3300025769_000153	BGEO_SAMN07136680_22	46.9412
IMGVR_UViG_3300025806_000035	BGEO_SAMN07136680_22	41.2618
IMGVR_UViG_3300025872_000061	BGEO_SAMN07136680_22	55.5622
IMGVR_UViG_3300026848_000008	BGEO_SAMN07136680_22	52.6751
IMGVR_UViG_3300027612_000001	BGEO_SAMN07136680_22	50.8683
IMGVR_UViG_3300027687_000011	BGEO_SAMN07136680_22	82.1493
IMGVR_UViG_3300027780_000016	BGEO_SAMN07136680_22	46.6178
IMGVR_UViG_3300028284_000283	BGEO_SAMN07136680_22	65.6619
IMGVR_UViG_3300029263_000485	BGEO_SAMN07136680_22	44.9404
IMGVR_UViG_3300030098_000506	BGEO_SAMN07136680_22	70.4144
IMGVR_UViG_3300030102_001765	BGEO_SAMN07136680_22	80.71
IMGVR_UViG_3300030104_003308	BGEO_SAMN07136680_22	75.2308
IMGVR_UViG_3300030107_000393	BGEO_SAMN07136680_22	64.4761
IMGVR_UViG_3300030118_002436	BGEO_SAMN07136680_22	43.0354
IMGVR_UViG_3300030222_000026	BGEO_SAMN07136680_22	57.9042
IMGVR_UViG_3300030332_001148	BGEO_SAMN07136680_22	43.0354
IMGVR_UViG_3300030372_000647	BGEO_SAMN07136680_22	66.9685
IMGVR_UViG_3300030372_001887	BGEO_SAMN07136680_22	75.009
IMGVR_UViG_3300030388_000794	BGEO_SAMN07136680_22	55.2017
IMGVR_UViG_3300030406_001933	BGEO_SAMN07136680_22	43.0354
IMGVR_UViG_3300031785_000001	BGEO_SAMN07136680_22	109.805
IMGVR_UViG_3300033183_000090	BGEO_SAMN07136680_22	63.3438
IMGVR_UViG_3300033183_000118	BGEO_SAMN07136680_22	91.9108
IMGVR_UViG_3300033183_000125	BGEO_SAMN07136680_22	63.5611
IMGVR_UViG_3300033273_000069	BGEO_SAMN07136680_22	44.2573
IMGVR_UViG_3300034190_001473	BGEO_SAMN07136680_22	48.9644
IMGVR_UViG_3300034374_003508	BGEO_SAMN07136680_22	62.9214
IMGVR_UViG_3300034375_003786	BGEO_SAMN07136680_22	94.7161
IMGVR_UViG_3300035070_001237	BGEO_SAMN07136680_22	43.0093
IMGVR_UViG_3300046163_000018	BGEO_SAMN07136680_22	41.5826
IMGVR_UViG_3300046167_000363	BGEO_SAMN07136680_22	40.369
IMGVR_UViG_3300046167_000653	BGEO_SAMN07136680_22	54.887
IMGVR_UViG_3300046170_000208	BGEO_SAMN07136680_22	50.8073
IMGVR_UViG_3300046170_000232	BGEO_SAMN07136680_22	41.0146
IMGVR_UViG_3300046171_000149	BGEO_SAMN07136680_22	40.7923
IMGVR_UViG_3300046752_000076	BGEO_SAMN07136680_22	40.9533
IMGVR_UViG_3300046755_000129	BGEO_SAMN07136680_22	53.3856
IMGVR_UViG_3300047369_000561	BGEO_SAMN07136680_22	41.1727
IMGVR_UViG_3300048130_000060	BGEO_SAMN07136680_22	44.5042
IMGVR_UViG_3300048444_000079	BGEO_SAMN07136680_22	34.8468
IMGVR_UViG_3300048541_000085	BGEO_SAMN07136680_22	53.3856
IMGVR_UViG_3300048586_000294	BGEO_SAMN07136680_22	55.9172
PBNR01000023.1	BGEO_SAMN07136680_22	49.1519
Station100_SUR_87	BGEO_SAMN07136680_22	47.1075
Station102_DCM_123	BGEO_SAMN07136680_22	60.4032
Station102_DCM_145	BGEO_SAMN07136680_22	57.0626
Station111_MES_465	BGEO_SAMN07136680_22	42.3515
Station122_DCM_126	BGEO_SAMN07136680_22	70.1748
Station123_SUR_86	BGEO_SAMN07136680_22	45.8565
Station124_SUR_114	BGEO_SAMN07136680_22	54.887
Station138_SUR_35	BGEO_SAMN07136680_22	67.4393
Station155_MES_867	BGEO_SAMN07136680_22	56.285
Station158_MES_1029	BGEO_SAMN07136680_22	45.1201
Station188_DCM_505	BGEO_SAMN07136680_22	45.7117
Station189_DCM_396	BGEO_SAMN07136680_22	48.3659
Station193_SUR_393	BGEO_SAMN07136680_22	50.3198
Station196_SUR_482	BGEO_SAMN07136680_22	59.7831
Station205_SUR_386	BGEO_SAMN07136680_22	66.7401
Station206_SUR_506	BGEO_SAMN07136680_22	177.986
Station208_SUR_426	BGEO_SAMN07136680_22	49.6348
Station23_DCM_34	BGEO_SAMN07136680_22	84.2994
Station25_SUR_145	BGEO_SAMN07136680_22	53.2031
Station32_SUR_118	BGEO_SAMN07136680_22	72.53
Station39_MES_590	BGEO_SAMN07136680_22	50.4991
Station67_SUR_157	BGEO_SAMN07136680_22	37.4386
Station76_DCM_264	BGEO_SAMN07136680_22	77.1596
Station82_DCM_396	BGEO_SAMN07136680_22	44.592
Station82_DCM_520	BGEO_SAMN07136680_22	32.2072
Station85_DCM_321	BGEO_SAMN07136680_22	54.3528
Station85_MES_357	BGEO_SAMN07136680_22	43.1789
TARA_SAMEA2591084_79	BGEO_SAMN07136680_22	88.5367
TARA_SAMEA2619376_244	BGEO_SAMN07136680_22	54.1516
TARA_SAMEA2619399_143	BGEO_SAMN07136680_22	71.8041
TARA_SAMEA2619531_623	BGEO_SAMN07136680_22	114.079
TARA_SAMEA2619667_297	BGEO_SAMN07136680_22	49.9711
TARA_SAMEA2619678_375	BGEO_SAMN07136680_22	49.8014
TARA_SAMEA2619779_143	BGEO_SAMN07136680_22	53.5716
TARA_SAMEA2619952_179	BGEO_SAMN07136680_22	47.2768
TARA_SAMEA2619952_191	BGEO_SAMN07136680_22	163.603
TARA_SAMEA2620081_113	BGEO_SAMN07136680_22	114.878
TARA_SAMEA2620217_277	BGEO_SAMN07136680_22	43.7784
TARA_SAMEA2620217_844	BGEO_SAMN07136680_22	36.2601
TARA_SAMEA2620230_100	BGEO_SAMN07136680_22	40.8032
TARA_SAMEA2620230_102	BGEO_SAMN07136680_22	66.2966
TARA_SAMEA2620259_430	BGEO_SAMN07136680_22	106.678
TARA_SAMEA2620542_138	BGEO_SAMN07136680_22	43.0354
TARA_SAMEA2620542_149	BGEO_SAMN07136680_22	114.079
TARA_SAMEA2620542_154	BGEO_SAMN07136680_22	40.8032
TARA_SAMEA2620542_161	BGEO_SAMN07136680_22	41.9658
TARA_SAMEA2620542_179	BGEO_SAMN07136680_22	47.1075
TARA_SAMEA2620570_108	BGEO_SAMN07136680_22	109.805
TARA_SAMEA2620570_121	BGEO_SAMN07136680_22	114.473
TARA_SAMEA2620651_32	BGEO_SAMN07136680_22	40.2293
TARA_SAMEA2620651_35	BGEO_SAMN07136680_22	115.719
TARA_SAMEA2620666_241	BGEO_SAMN07136680_22	109.06
TARA_SAMEA2620672_68	BGEO_SAMN07136680_22	40.2293
TARA_SAMEA2620672_8	BGEO_SAMN07136680_22	43.0354
TARA_SAMEA2620734_55	BGEO_SAMN07136680_22	43.0354
TARA_SAMEA2620734_65	BGEO_SAMN07136680_22	115.719
TARA_SAMEA2620783_42	BGEO_SAMN07136680_22	97.0257
TARA_SAMEA2620882_167	BGEO_SAMN07136680_22	66.2966
TARA_SAMEA2620925_214	BGEO_SAMN07136680_22	37.1741
TARA_SAMEA2620980_453	BGEO_SAMN07136680_22	37.1741
TARA_SAMEA2620991_144	BGEO_SAMN07136680_22	37.7125
TARA_SAMEA2621132_100	BGEO_SAMN07136680_22	81.5543
TARA_SAMEA2621132_83	BGEO_SAMN07136680_22	45.4288
TARA_SAMEA2621132_90	BGEO_SAMN07136680_22	40.0919
TARA_SAMEA2621173_7	BGEO_SAMN07136680_22	64.0091
TARA_SAMEA2621203_110	BGEO_SAMN07136680_22	49.8014
TARA_SAMEA2621203_99	BGEO_SAMN07136680_22	42.7553
TARA_SAMEA2621204_64	BGEO_SAMN07136680_22	49.4711
TARA_SAMEA2621423_367	BGEO_SAMN07136680_22	43.4735
TARA_SAMEA2621448_21	BGEO_SAMN07136680_22	34.5346
TARA_SAMEA2621779_310	BGEO_SAMN07136680_22	57.6872
TARA_SAMEA2621812_371	BGEO_SAMN07136680_22	57.9042
TARA_SAMEA2621839_489	BGEO_SAMN07136680_22	57.9042
TARA_SAMEA2621839_493	BGEO_SAMN07136680_22	172.303
TARA_SAMEA2621859_189	BGEO_SAMN07136680_22	45.7117
TARA_SAMEA2622021_103	BGEO_SAMN07136680_22	75.4565
TARA_SAMEA2622074_130	BGEO_SAMN07136680_22	45.7117
TARA_SAMEA2622112_78	BGEO_SAMN07136680_22	46.7781
TARA_SAMEA2622119_327	BGEO_SAMN07136680_22	69.0442
TARA_SAMEA2622142_89	BGEO_SAMN07136680_22	66.9685
TARA_SAMEA2622357_29	BGEO_SAMN07136680_22	50.6665
TARA_SAMEA2622497_145	BGEO_SAMN07136680_22	65.8696
TARA_SAMEA2622497_146	BGEO_SAMN07136680_22	75.2308
TARA_SAMEA2622518_116	BGEO_SAMN07136680_22	45.5692
TARA_SAMEA2622568_199	BGEO_SAMN07136680_22	63.3438
TARA_SAMEA2622652_202	BGEO_SAMN07136680_22	45.8565
TARA_SAMEA2622658_347	BGEO_SAMN07136680_22	46.9412
TARA_SAMEA2622667_110	BGEO_SAMN07136680_22	55.0517
TARA_SAMEA2622694_167	BGEO_SAMN07136680_22	70.4144
TARA_SAMEA2622710_505	BGEO_SAMN07136680_22	45.8565
TARA_SAMEA2622715_238	BGEO_SAMN07136680_22	45.8565
TARA_SAMEA2622725_84	BGEO_SAMN07136680_22	54.887
TARA_SAMEA2622733_584	BGEO_SAMN07136680_22	44.0947
TARA_SAMEA2622799_195	BGEO_SAMN07136680_22	55.5622
TARA_SAMEA2622810_188	BGEO_SAMN07136680_22	67.6823
TARA_SAMEA2622832_124	BGEO_SAMN07136680_22	55.5622
TARA_SAMEA2623059_166	BGEO_SAMN07136680_22	45.7117
TARA_SAMEA2623116_557	BGEO_SAMN07136680_22	67.6823
TARA_SAMEA2623135_284	BGEO_SAMN07136680_22	67.9305
TARA_SAMEA2623135_372	BGEO_SAMN07136680_22	63.1306
TARA_SAMEA2623275_180	BGEO_SAMN07136680_22	42.3515
TARA_SAMEA2623275_216	BGEO_SAMN07136680_22	44.7644
TARA_SAMEA2623426_159	BGEO_SAMN07136680_22	56.8626
TARA_SAMEA2623426_164	BGEO_SAMN07136680_22	43.6246
TARA_SAMEA4397023_1034	BGEO_SAMN07136680_22	45.3036
TARA_SAMEA4397157_349	BGEO_SAMN07136680_22	44.592
TARA_SAMEA4397157_454	BGEO_SAMN07136680_22	172.303
TARA_SAMEA4397196_501	BGEO_SAMN07136680_22	40.6559
TARA_SAMEA4397215_1211	BGEO_SAMN07136680_22	34.1141
TARA_SAMEA4397747_978	BGEO_SAMN07136680_22	48.561
TARA_SAMEA4397815_395	BGEO_SAMN07136680_22	50.4991
TARA_SAMEA4398111_316	BGEO_SAMN07136680_22	50.6819
TARA_SAMEA4398111_326	BGEO_SAMN07136680_22	59.9858
TARA_SAMEA4398193_479	BGEO_SAMN07136680_22	60.8376
VTLG01000532.1	BGEO_SAMN07136680_22	46.3055
VTLG01000547.1	BGEO_SAMN07136680_22	42.8942
VTLG01000564.1	BGEO_SAMN07136680_22	42.7553
VTLG01002192.1	BGEO_SAMN07136680_22	46.3055
VTLG01002196.1	BGEO_SAMN07136680_22	57.0626
VTLG01007492.1	BGEO_SAMN07136680_22	46.4603
VTLG01009252.1	BGEO_SAMN07136680_22	57.0626
VTLG01012730.1	BGEO_SAMN07136680_22	52.5052
VTLG01012731.1	BGEO_SAMN07136680_22	46.3055
VTLG01014451.1	BGEO_SAMN07136680_22	52.5052
unculture_phage_37302	BGEO_SAMN07136680_22	121.148
unculture_phage_83185	BGEO_SAMN07136680_22	114.079
CRP-810	BGEO_SAMN07136681_17	94.7579
BGEO_SAMN07136680_22	BGEO_SAMN07136681_17	215.969
BGEO_SAMN07136689_18	BGEO_SAMN07136681_17	48.5235
BGEO_SAMN07136740_2	BGEO_SAMN07136681_17	43.2225
BGEO_SAMN07136742_3	BGEO_SAMN07136681_17	43.0835
BGEO_SAMN07136744_2	BGEO_SAMN07136681_17	43.0835
BGEO_SAMN07136758_8	BGEO_SAMN07136681_17	43.0835
BGEO_SAMN07136759_5	BGEO_SAMN07136681_17	46.0602
BGEO_SAMN07136779_6	BGEO_SAMN07136681_17	43.0835
BGEO_SAMN07136781_4	BGEO_SAMN07136681_17	37.3344
BGEO_SAMN07136790_8	BGEO_SAMN07136681_17	42.9468
BGEO_SAMN07136936_63	BGEO_SAMN07136681_17	68.4113
BGEO_SAMN07136937_93	BGEO_SAMN07136681_17	68.665
BGEO_SAMN07136961_95	BGEO_SAMN07136681_17	68.665
CRP-9_23-BTY	BGEO_SAMN07136681_17	1.82816
DB11.3_NODE_125	BGEO_SAMN07136681_17	58.7212
DB3.3_NODE_180	BGEO_SAMN07136681_17	38.4318
ENA_NZYF01000024.1	BGEO_SAMN07136681_17	72.3339
ENA_NZZX01000068.1	BGEO_SAMN07136681_17	47.1266
ENA_PAZI01000049.1	BGEO_SAMN07136681_17	44.9783
ENA_PBIR01000001.1	BGEO_SAMN07136681_17	44.7269
ENA_VATA01000004.1	BGEO_SAMN07136681_17	67.0299
Ga0209192_10000287	BGEO_SAMN07136681_17	79.3831
HOTS_SAMN07137023_12	BGEO_SAMN07136681_17	110.271
IMGVR_UViG_3300001472_000031	BGEO_SAMN07136681_17	39.7113
IMGVR_UViG_3300001827_000044	BGEO_SAMN07136681_17	52.5643
IMGVR_UViG_3300001846_000075	BGEO_SAMN07136681_17	43.8018
IMGVR_UViG_3300003410_000003	BGEO_SAMN07136681_17	51.4278
IMGVR_UViG_3300005239_000986	BGEO_SAMN07136681_17	39.4944
IMGVR_UViG_3300006352_000004	BGEO_SAMN07136681_17	147.244
IMGVR_UViG_3300006803_000002	BGEO_SAMN07136681_17	38.4318
IMGVR_UViG_3300006920_000055	BGEO_SAMN07136681_17	38.2858
IMGVR_UViG_3300007276_000080	BGEO_SAMN07136681_17	38.7323
IMGVR_UViG_3300007511_000030	BGEO_SAMN07136681_17	58.3164
IMGVR_UViG_3300007760_000022	BGEO_SAMN07136681_17	54.9486
IMGVR_UViG_3300008216_000013	BGEO_SAMN07136681_17	67.2209
IMGVR_UViG_3300008625_000015	BGEO_SAMN07136681_17	41.4147
IMGVR_UViG_3300008954_000071	BGEO_SAMN07136681_17	44.2634
IMGVR_UViG_3300009507_000025	BGEO_SAMN07136681_17	62.9719
IMGVR_UViG_3300009512_000001	BGEO_SAMN07136681_17	47.1266
IMGVR_UViG_3300009526_000012	BGEO_SAMN07136681_17	48.1534
IMGVR_UViG_3300012920_000045	BGEO_SAMN07136681_17	43.2225
IMGVR_UViG_3300017709_000004	BGEO_SAMN07136681_17	40.6343
IMGVR_UViG_3300017724_000003	BGEO_SAMN07136681_17	55.8013
IMGVR_UViG_3300017735_000008	BGEO_SAMN07136681_17	53.776
IMGVR_UViG_3300017751_000019	BGEO_SAMN07136681_17	68.9189
IMGVR_UViG_3300017751_000038	BGEO_SAMN07136681_17	37.7652
IMGVR_UViG_3300017752_000013	BGEO_SAMN07136681_17	53.776
IMGVR_UViG_3300017776_000019	BGEO_SAMN07136681_17	66.997
IMGVR_UViG_3300017909_002551	BGEO_SAMN07136681_17	62.5795
IMGVR_UViG_3300017912_002308	BGEO_SAMN07136681_17	62.5795
IMGVR_UViG_3300017913_000450	BGEO_SAMN07136681_17	90.1403
IMGVR_UViG_3300017913_000464	BGEO_SAMN07136681_17	30.8636
IMGVR_UViG_3300017916_000148	BGEO_SAMN07136681_17	62.3884
IMGVR_UViG_3300020185_000062	BGEO_SAMN07136681_17	70.6797
IMGVR_UViG_3300020187_000036	BGEO_SAMN07136681_17	63.5879
IMGVR_UViG_3300020335_000005	BGEO_SAMN07136681_17	41.2618
IMGVR_UViG_3300020358_000007	BGEO_SAMN07136681_17	41.2618
IMGVR_UViG_3300020365_000029	BGEO_SAMN07136681_17	34.542
IMGVR_UViG_3300020396_000007	BGEO_SAMN07136681_17	41.2618
IMGVR_UViG_3300020397_000003	BGEO_SAMN07136681_17	38.0018
IMGVR_UViG_3300020397_000118	BGEO_SAMN07136681_17	116.156
IMGVR_UViG_3300020398_000001	BGEO_SAMN07136681_17	63.8011
IMGVR_UViG_3300020401_000021	BGEO_SAMN07136681_17	38.0018
IMGVR_UViG_3300020403_000002	BGEO_SAMN07136681_17	116.156
IMGVR_UViG_3300020420_000001	BGEO_SAMN07136681_17	46.0602
IMGVR_UViG_3300020436_000015	BGEO_SAMN07136681_17	82.1359
IMGVR_UViG_3300020438_000044	BGEO_SAMN07136681_17	68.1631
IMGVR_UViG_3300021185_001339	BGEO_SAMN07136681_17	39.1402
IMGVR_UViG_3300021197_001472	BGEO_SAMN07136681_17	59.8233
IMGVR_UViG_3300021368_000438	BGEO_SAMN07136681_17	56.2811
IMGVR_UViG_3300022178_002888	BGEO_SAMN07136681_17	38.4318
IMGVR_UViG_3300022933_000008	BGEO_SAMN07136681_17	36.6946
IMGVR_UViG_3300024348_000044	BGEO_SAMN07136681_17	58.9967
IMGVR_UViG_3300025101_000005	BGEO_SAMN07136681_17	81.8483
IMGVR_UViG_3300025267_000009	BGEO_SAMN07136681_17	66.997
IMGVR_UViG_3300025276_000034	BGEO_SAMN07136681_17	49.8403
IMGVR_UViG_3300025570_000018	BGEO_SAMN07136681_17	38.4318
IMGVR_UViG_3300025617_000002	BGEO_SAMN07136681_17	51.2376
IMGVR_UViG_3300025652_000005	BGEO_SAMN07136681_17	38.4318
IMGVR_UViG_3300025671_000090	BGEO_SAMN07136681_17	55.3729
IMGVR_UViG_3300025759_000112	BGEO_SAMN07136681_17	59.4432
IMGVR_UViG_3300025769_000153	BGEO_SAMN07136681_17	47.2898
IMGVR_UViG_3300025806_000035	BGEO_SAMN07136681_17	38.4318
IMGVR_UViG_3300025872_000061	BGEO_SAMN07136681_17	52.7286
IMGVR_UViG_3300026848_000008	BGEO_SAMN07136681_17	53.0655
IMGVR_UViG_3300027612_000001	BGEO_SAMN07136681_17	51.2376
IMGVR_UViG_3300027687_000011	BGEO_SAMN07136681_17	82.731
IMGVR_UViG_3300027780_000016	BGEO_SAMN07136681_17	46.9663
IMGVR_UViG_3300028284_000283	BGEO_SAMN07136681_17	66.1426
IMGVR_UViG_3300029263_000485	BGEO_SAMN07136681_17	45.2688
IMGVR_UViG_3300030098_000506	BGEO_SAMN07136681_17	67.4492
IMGVR_UViG_3300030102_001765	BGEO_SAMN07136681_17	81.2916
IMGVR_UViG_3300030104_003308	BGEO_SAMN07136681_17	72.3339
IMGVR_UViG_3300030107_000393	BGEO_SAMN07136681_17	64.9335
IMGVR_UViG_3300030118_002436	BGEO_SAMN07136681_17	43.3637
IMGVR_UViG_3300030222_000026	BGEO_SAMN07136681_17	58.3164
IMGVR_UViG_3300030332_001148	BGEO_SAMN07136681_17	43.3637
IMGVR_UViG_3300030372_000647	BGEO_SAMN07136681_17	67.4492
IMGVR_UViG_3300030372_001887	BGEO_SAMN07136681_17	72.1216
IMGVR_UViG_3300030388_000794	BGEO_SAMN07136681_17	55.5922
IMGVR_UViG_3300030406_001933	BGEO_SAMN07136681_17	43.3637
IMGVR_UViG_3300031785_000001	BGEO_SAMN07136681_17	110.632
IMGVR_UViG_3300033183_000090	BGEO_SAMN07136681_17	63.8011
IMGVR_UViG_3300033183_000118	BGEO_SAMN07136681_17	92.5766
IMGVR_UViG_3300033183_000125	BGEO_SAMN07136681_17	64.0184
IMGVR_UViG_3300033273_000069	BGEO_SAMN07136681_17	41.4147
IMGVR_UViG_3300034190_001473	BGEO_SAMN07136681_17	49.313
IMGVR_UViG_3300034374_003508	BGEO_SAMN07136681_17	63.3787
IMGVR_UViG_3300034375_003786	BGEO_SAMN07136681_17	95.382
IMGVR_UViG_3300035070_001237	BGEO_SAMN07136681_17	43.318
IMGVR_UViG_3300046163_000018	BGEO_SAMN07136681_17	38.7323
IMGVR_UViG_3300046167_000363	BGEO_SAMN07136681_17	37.5945
IMGVR_UViG_3300046167_000653	BGEO_SAMN07136681_17	55.2991
IMGVR_UViG_3300046170_000208	BGEO_SAMN07136681_17	48.0693
IMGVR_UViG_3300046170_000232	BGEO_SAMN07136681_17	38.361
IMGVR_UViG_3300046171_000149	BGEO_SAMN07136681_17	38.1513
IMGVR_UViG_3300046752_000076	BGEO_SAMN07136681_17	38.1425
IMGVR_UViG_3300046755_000129	BGEO_SAMN07136681_17	53.776
IMGVR_UViG_3300047369_000561	BGEO_SAMN07136681_17	41.4621
IMGVR_UViG_3300048130_000060	BGEO_SAMN07136681_17	44.8129
IMGVR_UViG_3300048444_000079	BGEO_SAMN07136681_17	35.0988
IMGVR_UViG_3300048541_000085	BGEO_SAMN07136681_17	53.776
IMGVR_UViG_3300048586_000294	BGEO_SAMN07136681_17	56.3293
PBNR01000023.1	BGEO_SAMN07136681_17	49.5211
Station100_SUR_87	BGEO_SAMN07136681_17	47.456
Station102_DCM_123	BGEO_SAMN07136681_17	60.8376
Station102_DCM_145	BGEO_SAMN07136681_17	57.4747
Station111_MES_465	BGEO_SAMN07136681_17	42.6798
Station122_DCM_126	BGEO_SAMN07136681_17	67.2209
Station123_SUR_86	BGEO_SAMN07136681_17	46.205
Station124_SUR_114	BGEO_SAMN07136681_17	52.0874
Station138_SUR_35	BGEO_SAMN07136681_17	64.4665
Station155_MES_867	BGEO_SAMN07136681_17	53.4144
Station158_MES_1029	BGEO_SAMN07136681_17	42.2251
Station188_DCM_505	BGEO_SAMN07136681_17	46.0602
Station189_DCM_396	BGEO_SAMN07136681_17	48.7144
Station193_SUR_393	BGEO_SAMN07136681_17	50.689
Station196_SUR_482	BGEO_SAMN07136681_17	60.2175
Station205_SUR_386	BGEO_SAMN07136681_17	67.2209
Station206_SUR_506	BGEO_SAMN07136681_17	179.637
Station208_SUR_426	BGEO_SAMN07136681_17	50.004
Station23_DCM_34	BGEO_SAMN07136681_17	84.9082
Station25_SUR_145	BGEO_SAMN07136681_17	50.3403
Station32_SUR_118	BGEO_SAMN07136681_17	73.0349
Station39_MES_590	BGEO_SAMN07136681_17	47.6253
Station67_SUR_157	BGEO_SAMN07136681_17	37.7279
Station76_DCM_264	BGEO_SAMN07136681_17	77.7149
Station82_DCM_396	BGEO_SAMN07136681_17	44.9204
Station82_DCM_520	BGEO_SAMN07136681_17	32.4412
Station85_DCM_321	BGEO_SAMN07136681_17	54.7432
Station85_MES_357	BGEO_SAMN07136681_17	43.5072
TARA_SAMEA2591084_79	BGEO_SAMN07136681_17	85.4905
TARA_SAMEA2619376_244	BGEO_SAMN07136681_17	54.542
TARA_SAMEA2619399_143	BGEO_SAMN07136681_17	72.3339
TARA_SAMEA2619531_623	BGEO_SAMN07136681_17	114.942
TARA_SAMEA2619667_297	BGEO_SAMN07136681_17	50.3403
TARA_SAMEA2619678_375	BGEO_SAMN07136681_17	50.1706
TARA_SAMEA2619779_143	BGEO_SAMN07136681_17	50.689
TARA_SAMEA2619952_179	BGEO_SAMN07136681_17	44.423
TARA_SAMEA2619952_191	BGEO_SAMN07136681_17	165.015
TARA_SAMEA2620081_113	BGEO_SAMN07136681_17	115.741
TARA_SAMEA2620217_277	BGEO_SAMN07136681_17	44.1068
TARA_SAMEA2620217_844	BGEO_SAMN07136681_17	36.5306
TARA_SAMEA2620230_100	BGEO_SAMN07136681_17	38.0018
TARA_SAMEA2620230_102	BGEO_SAMN07136681_17	66.7773
TARA_SAMEA2620259_430	BGEO_SAMN07136681_17	107.471
TARA_SAMEA2620542_138	BGEO_SAMN07136681_17	43.3637
TARA_SAMEA2620542_149	BGEO_SAMN07136681_17	114.942
TARA_SAMEA2620542_154	BGEO_SAMN07136681_17	38.0018
TARA_SAMEA2620542_161	BGEO_SAMN07136681_17	39.2579
TARA_SAMEA2620542_179	BGEO_SAMN07136681_17	47.456
TARA_SAMEA2620570_108	BGEO_SAMN07136681_17	110.632
TARA_SAMEA2620570_121	BGEO_SAMN07136681_17	115.337
TARA_SAMEA2620651_32	BGEO_SAMN07136681_17	40.5378
TARA_SAMEA2620651_35	BGEO_SAMN07136681_17	116.582
TARA_SAMEA2620666_241	BGEO_SAMN07136681_17	109.852
TARA_SAMEA2620672_68	BGEO_SAMN07136681_17	40.5378
TARA_SAMEA2620672_8	BGEO_SAMN07136681_17	43.3637
TARA_SAMEA2620734_55	BGEO_SAMN07136681_17	43.3637
TARA_SAMEA2620734_65	BGEO_SAMN07136681_17	116.582
TARA_SAMEA2620783_42	BGEO_SAMN07136681_17	93.9091
TARA_SAMEA2620882_167	BGEO_SAMN07136681_17	66.7773
TARA_SAMEA2620925_214	BGEO_SAMN07136681_17	37.4633
TARA_SAMEA2620980_453	BGEO_SAMN07136681_17	37.4633
TARA_SAMEA2620991_144	BGEO_SAMN07136681_17	38.0018
TARA_SAMEA2621132_100	BGEO_SAMN07136681_17	82.1359
TARA_SAMEA2621132_83	BGEO_SAMN07136681_17	45.7773
TARA_SAMEA2621132_90	BGEO_SAMN07136681_17	40.4004
TARA_SAMEA2621173_7	BGEO_SAMN07136681_17	64.4665
TARA_SAMEA2621203_110	BGEO_SAMN07136681_17	50.1706
TARA_SAMEA2621203_99	BGEO_SAMN07136681_17	43.0835
TARA_SAMEA2621204_64	BGEO_SAMN07136681_17	49.8403
TARA_SAMEA2621423_367	BGEO_SAMN07136681_17	40.6776
TARA_SAMEA2621448_21	BGEO_SAMN07136681_17	34.805
TARA_SAMEA2621779_310	BGEO_SAMN07136681_17	58.0994
TARA_SAMEA2621812_371	BGEO_SAMN07136681_17	58.3164
TARA_SAMEA2621839_489	BGEO_SAMN07136681_17	58.3164
TARA_SAMEA2621839_493	BGEO_SAMN07136681_17	173.867
TARA_SAMEA2621859_189	BGEO_SAMN07136681_17	46.0602
TARA_SAMEA2622021_103	BGEO_SAMN07136681_17	72.5498
TARA_SAMEA2622074_130	BGEO_SAMN07136681_17	46.0602
TARA_SAMEA2622112_78	BGEO_SAMN07136681_17	47.1266
TARA_SAMEA2622119_327	BGEO_SAMN07136681_17	69.5491
TARA_SAMEA2622142_89	BGEO_SAMN07136681_17	67.4492
TARA_SAMEA2622357_29	BGEO_SAMN07136681_17	47.9357
TARA_SAMEA2622497_145	BGEO_SAMN07136681_17	66.3503
TARA_SAMEA2622497_146	BGEO_SAMN07136681_17	72.3339
TARA_SAMEA2622518_116	BGEO_SAMN07136681_17	45.9176
TARA_SAMEA2622568_199	BGEO_SAMN07136681_17	63.8011
TARA_SAMEA2622652_202	BGEO_SAMN07136681_17	46.205
TARA_SAMEA2622658_347	BGEO_SAMN07136681_17	47.2898
TARA_SAMEA2622667_110	BGEO_SAMN07136681_17	52.2438
TARA_SAMEA2622694_167	BGEO_SAMN07136681_17	67.4492
TARA_SAMEA2622710_505	BGEO_SAMN07136681_17	46.205
TARA_SAMEA2622715_238	BGEO_SAMN07136681_17	46.205
TARA_SAMEA2622725_84	BGEO_SAMN07136681_17	52.0874
TARA_SAMEA2622733_584	BGEO_SAMN07136681_17	44.423
TARA_SAMEA2622799_195	BGEO_SAMN07136681_17	52.7286
TARA_SAMEA2622810_188	BGEO_SAMN07136681_17	64.6975
TARA_SAMEA2622832_124	BGEO_SAMN07136681_17	52.7286
TARA_SAMEA2623059_166	BGEO_SAMN07136681_17	46.0602
TARA_SAMEA2623116_557	BGEO_SAMN07136681_17	68.1631
TARA_SAMEA2623135_284	BGEO_SAMN07136681_17	68.4113
TARA_SAMEA2623135_372	BGEO_SAMN07136681_17	63.5879
TARA_SAMEA2623275_180	BGEO_SAMN07136681_17	39.6213
TARA_SAMEA2623275_216	BGEO_SAMN07136681_17	41.8912
TARA_SAMEA2623426_159	BGEO_SAMN07136681_17	57.2747
TARA_SAMEA2623426_164	BGEO_SAMN07136681_17	40.8198
TARA_SAMEA4397023_1034	BGEO_SAMN07136681_17	42.3973
TARA_SAMEA4397157_349	BGEO_SAMN07136681_17	41.7292
TARA_SAMEA4397157_454	BGEO_SAMN07136681_17	173.867
TARA_SAMEA4397196_501	BGEO_SAMN07136681_17	37.8636
TARA_SAMEA4397215_1211	BGEO_SAMN07136681_17	34.3661
TARA_SAMEA4397747_978	BGEO_SAMN07136681_17	48.9095
TARA_SAMEA4397815_395	BGEO_SAMN07136681_17	50.8683
TARA_SAMEA4398111_316	BGEO_SAMN07136681_17	51.0511
TARA_SAMEA4398111_326	BGEO_SAMN07136681_17	60.4203
TARA_SAMEA4398193_479	BGEO_SAMN07136681_17	61.2721
VTLG01000532.1	BGEO_SAMN07136681_17	46.654
VTLG01000547.1	BGEO_SAMN07136681_17	43.2225
VTLG01000564.1	BGEO_SAMN07136681_17	43.0835
VTLG01002192.1	BGEO_SAMN07136681_17	46.654
VTLG01002196.1	BGEO_SAMN07136681_17	54.1516
VTLG01007492.1	BGEO_SAMN07136681_17	46.8088
VTLG01009252.1	BGEO_SAMN07136681_17	54.1516
VTLG01012730.1	BGEO_SAMN07136681_17	52.8956
VTLG01012731.1	BGEO_SAMN07136681_17	46.654
VTLG01014451.1	BGEO_SAMN07136681_17	52.8956
unculture_phage_37302	BGEO_SAMN07136681_17	122.049
unculture_phage_83185	BGEO_SAMN07136681_17	114.942
CRP-810	BGEO_SAMN07136689_18	50.4228
BGEO_SAMN07136680_22	BGEO_SAMN07136689_18	51.4509
BGEO_SAMN07136681_17	BGEO_SAMN07136689_18	48.5235
BGEO_SAMN07136740_2	BGEO_SAMN07136689_18	40.6183
BGEO_SAMN07136742_3	BGEO_SAMN07136689_18	40.4875
BGEO_SAMN07136744_2	BGEO_SAMN07136689_18	40.4875
BGEO_SAMN07136758_8	BGEO_SAMN07136689_18	40.4875
BGEO_SAMN07136759_5	BGEO_SAMN07136689_18	40.3587
BGEO_SAMN07136779_6	BGEO_SAMN07136689_18	40.4875
BGEO_SAMN07136781_4	BGEO_SAMN07136689_18	37.7896
BGEO_SAMN07136790_8	BGEO_SAMN07136689_18	40.3587
BGEO_SAMN07136936_63	BGEO_SAMN07136689_18	48.703
BGEO_SAMN07136937_93	BGEO_SAMN07136689_18	48.8861
BGEO_SAMN07136961_95	BGEO_SAMN07136689_18	48.8861
DB11.3_NODE_125	BGEO_SAMN07136689_18	40.232
DB3.3_NODE_180	BGEO_SAMN07136689_18	98.4719
ENA_NZYF01000024.1	BGEO_SAMN07136689_18	46.6097
ENA_NZZX01000068.1	BGEO_SAMN07136689_18	124.482
ENA_PAZI01000049.1	BGEO_SAMN07136689_18	42.4422
ENA_PBIR01000001.1	BGEO_SAMN07136689_18	39.1717
ENA_VATA01000004.1	BGEO_SAMN07136689_18	43.6114
Ga0209192_10000287	BGEO_SAMN07136689_18	45.6102
HOTS_SAMN07137023_12	BGEO_SAMN07136689_18	47.3584
IMGVR_UViG_3300001472_000031	BGEO_SAMN07136689_18	78.4416
IMGVR_UViG_3300001827_000044	BGEO_SAMN07136689_18	37.4151
IMGVR_UViG_3300001846_000075	BGEO_SAMN07136689_18	31.9507
IMGVR_UViG_3300003410_000003	BGEO_SAMN07136689_18	45.4378
IMGVR_UViG_3300005239_000986	BGEO_SAMN07136689_18	33.2104
IMGVR_UViG_3300006352_000004	BGEO_SAMN07136689_18	41.9175
IMGVR_UViG_3300006803_000002	BGEO_SAMN07136689_18	98.4719
IMGVR_UViG_3300006920_000055	BGEO_SAMN07136689_18	98.1198
IMGVR_UViG_3300007276_000080	BGEO_SAMN07136689_18	99.2031
IMGVR_UViG_3300007511_000030	BGEO_SAMN07136689_18	45.6102
IMGVR_UViG_3300007760_000022	BGEO_SAMN07136689_18	45.6102
IMGVR_UViG_3300008216_000013	BGEO_SAMN07136689_18	44.6241
IMGVR_UViG_3300008625_000015	BGEO_SAMN07136689_18	41.9007
IMGVR_UViG_3300008954_000071	BGEO_SAMN07136689_18	44.7808
IMGVR_UViG_3300009507_000025	BGEO_SAMN07136689_18	40.8864
IMGVR_UViG_3300009512_000001	BGEO_SAMN07136689_18	41.3057
IMGVR_UViG_3300009526_000012	BGEO_SAMN07136689_18	42.2152
IMGVR_UViG_3300012920_000045	BGEO_SAMN07136689_18	40.6183
IMGVR_UViG_3300017709_000004	BGEO_SAMN07136689_18	31.4146
IMGVR_UViG_3300017724_000003	BGEO_SAMN07136689_18	46.7545
IMGVR_UViG_3300017735_000008	BGEO_SAMN07136689_18	41.4505
IMGVR_UViG_3300017751_000019	BGEO_SAMN07136689_18	46.6097
IMGVR_UViG_3300017751_000038	BGEO_SAMN07136689_18	101.02
IMGVR_UViG_3300017752_000013	BGEO_SAMN07136689_18	41.4505
IMGVR_UViG_3300017776_000019	BGEO_SAMN07136689_18	44.4703
IMGVR_UViG_3300017909_002551	BGEO_SAMN07136689_18	50.1036
IMGVR_UViG_3300017912_002308	BGEO_SAMN07136689_18	50.1036
IMGVR_UViG_3300017913_000450	BGEO_SAMN07136689_18	52.0104
IMGVR_UViG_3300017913_000464	BGEO_SAMN07136689_18	76.1094
IMGVR_UViG_3300017916_000148	BGEO_SAMN07136689_18	49.948
IMGVR_UViG_3300020185_000062	BGEO_SAMN07136689_18	47.8394
IMGVR_UViG_3300020187_000036	BGEO_SAMN07136689_18	41.3057
IMGVR_UViG_3300020335_000005	BGEO_SAMN07136689_18	101.637
IMGVR_UViG_3300020358_000007	BGEO_SAMN07136689_18	101.637
IMGVR_UViG_3300020365_000029	BGEO_SAMN07136689_18	84.8989
IMGVR_UViG_3300020396_000007	BGEO_SAMN07136689_18	101.637
IMGVR_UViG_3300020397_000003	BGEO_SAMN07136689_18	105.177
IMGVR_UViG_3300020397_000118	BGEO_SAMN07136689_18	44.9404
IMGVR_UViG_3300020398_000001	BGEO_SAMN07136689_18	41.4505
IMGVR_UViG_3300020401_000021	BGEO_SAMN07136689_18	109.114
IMGVR_UViG_3300020403_000002	BGEO_SAMN07136689_18	44.9404
IMGVR_UViG_3300020420_000001	BGEO_SAMN07136689_18	40.3587
IMGVR_UViG_3300020436_000015	BGEO_SAMN07136689_18	45.103
IMGVR_UViG_3300020438_000044	BGEO_SAMN07136689_18	48.5235
IMGVR_UViG_3300021185_001339	BGEO_SAMN07136689_18	96.8268
IMGVR_UViG_3300021197_001472	BGEO_SAMN07136689_18	34.8557
IMGVR_UViG_3300021368_000438	BGEO_SAMN07136689_18	33.7919
IMGVR_UViG_3300022178_002888	BGEO_SAMN07136689_18	98.4719
IMGVR_UViG_3300022933_000008	BGEO_SAMN07136689_18	33.9444
IMGVR_UViG_3300024348_000044	BGEO_SAMN07136689_18	59.6479
IMGVR_UViG_3300025101_000005	BGEO_SAMN07136689_18	41.7478
IMGVR_UViG_3300025267_000009	BGEO_SAMN07136689_18	44.4703
IMGVR_UViG_3300025276_000034	BGEO_SAMN07136689_18	47.2036
IMGVR_UViG_3300025570_000018	BGEO_SAMN07136689_18	98.4719
IMGVR_UViG_3300025617_000002	BGEO_SAMN07136689_18	45.2688
IMGVR_UViG_3300025652_000005	BGEO_SAMN07136689_18	98.4719
IMGVR_UViG_3300025671_000090	BGEO_SAMN07136689_18	36.3343
IMGVR_UViG_3300025759_000112	BGEO_SAMN07136689_18	40.7512
IMGVR_UViG_3300025769_000153	BGEO_SAMN07136689_18	32.1854
IMGVR_UViG_3300025806_000035	BGEO_SAMN07136689_18	98.4719
IMGVR_UViG_3300025872_000061	BGEO_SAMN07136689_18	43.7398
IMGVR_UViG_3300026848_000008	BGEO_SAMN07136689_18	47.2036
IMGVR_UViG_3300027612_000001	BGEO_SAMN07136689_18	45.2688
IMGVR_UViG_3300027687_000011	BGEO_SAMN07136689_18	45.4378
IMGVR_UViG_3300027780_000016	BGEO_SAMN07136689_18	41.1635
IMGVR_UViG_3300028284_000283	BGEO_SAMN07136689_18	43.881
IMGVR_UViG_3300029263_000485	BGEO_SAMN07136689_18	95.6882
IMGVR_UViG_3300030098_000506	BGEO_SAMN07136689_18	51.2716
IMGVR_UViG_3300030102_001765	BGEO_SAMN07136689_18	41.4505
IMGVR_UViG_3300030104_003308	BGEO_SAMN07136689_18	46.6097
IMGVR_UViG_3300030107_000393	BGEO_SAMN07136689_18	45.4378
IMGVR_UViG_3300030118_002436	BGEO_SAMN07136689_18	40.7512
IMGVR_UViG_3300030222_000026	BGEO_SAMN07136689_18	48.8861
IMGVR_UViG_3300030332_001148	BGEO_SAMN07136689_18	37.6627
IMGVR_UViG_3300030372_000647	BGEO_SAMN07136689_18	48.0056
IMGVR_UViG_3300030372_001887	BGEO_SAMN07136689_18	46.4671
IMGVR_UViG_3300030388_000794	BGEO_SAMN07136689_18	46.1494
IMGVR_UViG_3300030406_001933	BGEO_SAMN07136689_18	40.7512
IMGVR_UViG_3300031785_000001	BGEO_SAMN07136689_18	47.5158
IMGVR_UViG_3300033183_000090	BGEO_SAMN07136689_18	44.6241
IMGVR_UViG_3300033183_000118	BGEO_SAMN07136689_18	54.5785
IMGVR_UViG_3300033183_000125	BGEO_SAMN07136689_18	44.7808
IMGVR_UViG_3300033273_000069	BGEO_SAMN07136689_18	105.918
IMGVR_UViG_3300034190_001473	BGEO_SAMN07136689_18	43.2392
IMGVR_UViG_3300034374_003508	BGEO_SAMN07136689_18	44.3191
IMGVR_UViG_3300034375_003786	BGEO_SAMN07136689_18	56.2087
IMGVR_UViG_3300035070_001237	BGEO_SAMN07136689_18	37.2879
IMGVR_UViG_3300046163_000018	BGEO_SAMN07136689_18	149.855
IMGVR_UViG_3300046167_000363	BGEO_SAMN07136689_18	100.282
IMGVR_UViG_3300046167_000653	BGEO_SAMN07136689_18	46.3268
IMGVR_UViG_3300046170_000208	BGEO_SAMN07136689_18	51.8139
IMGVR_UViG_3300046170_000232	BGEO_SAMN07136689_18	109.947
IMGVR_UViG_3300046171_000149	BGEO_SAMN07136689_18	109.425
IMGVR_UViG_3300046752_000076	BGEO_SAMN07136689_18	109.496
IMGVR_UViG_3300046755_000129	BGEO_SAMN07136689_18	41.4505
IMGVR_UViG_3300047369_000561	BGEO_SAMN07136689_18	35.3043
IMGVR_UViG_3300048130_000060	BGEO_SAMN07136689_18	35.3043
IMGVR_UViG_3300048444_000079	BGEO_SAMN07136689_18	134.69
IMGVR_UViG_3300048541_000085	BGEO_SAMN07136689_18	41.4505
IMGVR_UViG_3300048586_000294	BGEO_SAMN07136689_18	47.2036
PBNR01000023.1	BGEO_SAMN07136689_18	37.5379
Station100_SUR_87	BGEO_SAMN07136689_18	41.5978
Station102_DCM_123	BGEO_SAMN07136689_18	44.9404
Station102_DCM_145	BGEO_SAMN07136689_18	44.9404
Station111_MES_465	BGEO_SAMN07136689_18	37.0578
Station122_DCM_126	BGEO_SAMN07136689_18	51.0956
Station123_SUR_86	BGEO_SAMN07136689_18	40.4875
Station124_SUR_114	BGEO_SAMN07136689_18	49.4959
Station138_SUR_35	BGEO_SAMN07136689_18	51.6337
Station155_MES_867	BGEO_SAMN07136689_18	44.3191
Station158_MES_1029	BGEO_SAMN07136689_18	84.6031
Station188_DCM_505	BGEO_SAMN07136689_18	46.6097
Station189_DCM_396	BGEO_SAMN07136689_18	45.9659
Station193_SUR_393	BGEO_SAMN07136689_18	48.0056
Station196_SUR_482	BGEO_SAMN07136689_18	44.4703
Station205_SUR_386	BGEO_SAMN07136689_18	44.6241
Station206_SUR_506	BGEO_SAMN07136689_18	51.8202
Station208_SUR_426	BGEO_SAMN07136689_18	44.1706
Station23_DCM_34	BGEO_SAMN07136689_18	47.8394
Station25_SUR_145	BGEO_SAMN07136689_18	54.21
Station32_SUR_118	BGEO_SAMN07136689_18	39.6616
Station39_MES_590	BGEO_SAMN07136689_18	48.1749
Station67_SUR_157	BGEO_SAMN07136689_18	71.2452
Station76_DCM_264	BGEO_SAMN07136689_18	41.4505
Station82_DCM_396	BGEO_SAMN07136689_18	98.8328
Station82_DCM_520	BGEO_SAMN07136689_18	64.342
Station85_DCM_321	BGEO_SAMN07136689_18	45.4378
Station85_MES_357	BGEO_SAMN07136689_18	40.8864
TARA_SAMEA2591084_79	BGEO_SAMN07136689_18	51.4509
TARA_SAMEA2619376_244	BGEO_SAMN07136689_18	32.6804
TARA_SAMEA2619399_143	BGEO_SAMN07136689_18	46.6097
TARA_SAMEA2619531_623	BGEO_SAMN07136689_18	44.4703
TARA_SAMEA2619667_297	BGEO_SAMN07136689_18	44.4703
TARA_SAMEA2619678_375	BGEO_SAMN07136689_18	44.3191
TARA_SAMEA2619779_143	BGEO_SAMN07136689_18	54.5785
TARA_SAMEA2619952_179	BGEO_SAMN07136689_18	121.647
TARA_SAMEA2619952_191	BGEO_SAMN07136689_18	45.2688
TARA_SAMEA2620081_113	BGEO_SAMN07136689_18	44.7808
TARA_SAMEA2620217_277	BGEO_SAMN07136689_18	129.079
TARA_SAMEA2620217_844	BGEO_SAMN07136689_18	30.6755
TARA_SAMEA2620230_100	BGEO_SAMN07136689_18	105.177
TARA_SAMEA2620230_102	BGEO_SAMN07136689_18	41.1635
TARA_SAMEA2620259_430	BGEO_SAMN07136689_18	44.6241
TARA_SAMEA2620542_138	BGEO_SAMN07136689_18	40.7512
TARA_SAMEA2620542_149	BGEO_SAMN07136689_18	44.4703
TARA_SAMEA2620542_154	BGEO_SAMN07136689_18	109.114
TARA_SAMEA2620542_161	BGEO_SAMN07136689_18	112.216
TARA_SAMEA2620542_179	BGEO_SAMN07136689_18	38.4571
TARA_SAMEA2620570_108	BGEO_SAMN07136689_18	47.5158
TARA_SAMEA2620570_121	BGEO_SAMN07136689_18	44.6241
TARA_SAMEA2620651_32	BGEO_SAMN07136689_18	37.9186
TARA_SAMEA2620651_35	BGEO_SAMN07136689_18	45.103
TARA_SAMEA2620666_241	BGEO_SAMN07136689_18	42.3772
TARA_SAMEA2620672_68	BGEO_SAMN07136689_18	37.9186
TARA_SAMEA2620672_8	BGEO_SAMN07136689_18	40.7512
TARA_SAMEA2620734_55	BGEO_SAMN07136689_18	40.7512
TARA_SAMEA2620734_65	BGEO_SAMN07136689_18	45.103
TARA_SAMEA2620783_42	BGEO_SAMN07136689_18	58.7507
TARA_SAMEA2620882_167	BGEO_SAMN07136689_18	44.3191
TARA_SAMEA2620925_214	BGEO_SAMN07136689_18	70.7889
TARA_SAMEA2620980_453	BGEO_SAMN07136689_18	70.7889
TARA_SAMEA2620991_144	BGEO_SAMN07136689_18	71.7198
TARA_SAMEA2621132_100	BGEO_SAMN07136689_18	45.103
TARA_SAMEA2621132_83	BGEO_SAMN07136689_18	40.1072
TARA_SAMEA2621132_90	BGEO_SAMN07136689_18	37.7896
TARA_SAMEA2621173_7	BGEO_SAMN07136689_18	45.103
TARA_SAMEA2621203_110	BGEO_SAMN07136689_18	41.1635
TARA_SAMEA2621203_99	BGEO_SAMN07136689_18	40.4875
TARA_SAMEA2621204_64	BGEO_SAMN07136689_18	40.8864
TARA_SAMEA2621423_367	BGEO_SAMN07136689_18	100.282
TARA_SAMEA2621448_21	BGEO_SAMN07136689_18	67.9823
TARA_SAMEA2621779_310	BGEO_SAMN07136689_18	42.2152
TARA_SAMEA2621812_371	BGEO_SAMN07136689_18	42.3772
TARA_SAMEA2621839_489	BGEO_SAMN07136689_18	42.3772
TARA_SAMEA2621839_493	BGEO_SAMN07136689_18	48.3475
TARA_SAMEA2621859_189	BGEO_SAMN07136689_18	40.3587
TARA_SAMEA2622021_103	BGEO_SAMN07136689_18	46.7545
TARA_SAMEA2622074_130	BGEO_SAMN07136689_18	40.3587
TARA_SAMEA2622112_78	BGEO_SAMN07136689_18	41.3057
TARA_SAMEA2622119_327	BGEO_SAMN07136689_18	47.0514
TARA_SAMEA2622142_89	BGEO_SAMN07136689_18	48.0056
TARA_SAMEA2622357_29	BGEO_SAMN07136689_18	48.5181
TARA_SAMEA2622497_145	BGEO_SAMN07136689_18	47.2036
TARA_SAMEA2622497_146	BGEO_SAMN07136689_18	46.6097
TARA_SAMEA2622518_116	BGEO_SAMN07136689_18	40.232
TARA_SAMEA2622568_199	BGEO_SAMN07136689_18	41.4505
TARA_SAMEA2622652_202	BGEO_SAMN07136689_18	40.4875
TARA_SAMEA2622658_347	BGEO_SAMN07136689_18	41.4505
TARA_SAMEA2622667_110	BGEO_SAMN07136689_18	49.6442
TARA_SAMEA2622694_167	BGEO_SAMN07136689_18	51.2716
TARA_SAMEA2622710_505	BGEO_SAMN07136689_18	40.4875
TARA_SAMEA2622715_238	BGEO_SAMN07136689_18	40.4875
TARA_SAMEA2622725_84	BGEO_SAMN07136689_18	49.4959
TARA_SAMEA2622733_584	BGEO_SAMN07136689_18	32.4285
TARA_SAMEA2622799_195	BGEO_SAMN07136689_18	50.1036
TARA_SAMEA2622810_188	BGEO_SAMN07136689_18	48.5235
TARA_SAMEA2622832_124	BGEO_SAMN07136689_18	50.1036
TARA_SAMEA2623059_166	BGEO_SAMN07136689_18	40.3587
TARA_SAMEA2623116_557	BGEO_SAMN07136689_18	48.5235
TARA_SAMEA2623135_284	BGEO_SAMN07136689_18	48.703
TARA_SAMEA2623135_372	BGEO_SAMN07136689_18	38.1831
TARA_SAMEA2623275_180	BGEO_SAMN07136689_18	101.644
TARA_SAMEA2623275_216	BGEO_SAMN07136689_18	149.855
TARA_SAMEA2623426_159	BGEO_SAMN07136689_18	41.5978
TARA_SAMEA2623426_164	BGEO_SAMN07136689_18	112.331
TARA_SAMEA4397023_1034	BGEO_SAMN07136689_18	84.9351
TARA_SAMEA4397157_349	BGEO_SAMN07136689_18	110.7
TARA_SAMEA4397157_454	BGEO_SAMN07136689_18	51.6337
TARA_SAMEA4397196_501	BGEO_SAMN07136689_18	97.1122
TARA_SAMEA4397215_1211	BGEO_SAMN07136689_18	88.3936
TARA_SAMEA4397747_978	BGEO_SAMN07136689_18	42.8834
TARA_SAMEA4397815_395	BGEO_SAMN07136689_18	48.1749
TARA_SAMEA4398111_316	BGEO_SAMN07136689_18	48.3475
TARA_SAMEA4398111_326	BGEO_SAMN07136689_18	44.6241
TARA_SAMEA4398193_479	BGEO_SAMN07136689_18	45.2688
VTLG01000532.1	BGEO_SAMN07136689_18	40.8864
VTLG01000547.1	BGEO_SAMN07136689_18	40.6183
VTLG01000564.1	BGEO_SAMN07136689_18	40.4875
VTLG01002192.1	BGEO_SAMN07136689_18	40.8864
VTLG01002196.1	BGEO_SAMN07136689_18	44.9404
VTLG01007492.1	BGEO_SAMN07136689_18	41.0238
VTLG01009252.1	BGEO_SAMN07136689_18	44.9404
VTLG01012730.1	BGEO_SAMN07136689_18	31.6129
VTLG01012731.1	BGEO_SAMN07136689_18	40.8864
VTLG01014451.1	BGEO_SAMN07136689_18	31.6129
unculture_phage_37302	BGEO_SAMN07136689_18	45.6102
unculture_phage_83185	BGEO_SAMN07136689_18	44.4703
CRP-810	BGEO_SAMN07136740_2	48.124
BGEO_SAMN07136680_22	BGEO_SAMN07136740_2	42.8942
BGEO_SAMN07136681_17	BGEO_SAMN07136740_2	43.2225
BGEO_SAMN07136689_18	BGEO_SAMN07136740_2	40.6183
BGEO_SAMN07136742_3	BGEO_SAMN07136740_2	257.053
BGEO_SAMN07136744_2	BGEO_SAMN07136740_2	257.053
BGEO_SAMN07136758_8	BGEO_SAMN07136740_2	257.053
BGEO_SAMN07136759_5	BGEO_SAMN07136740_2	255.485
BGEO_SAMN07136779_6	BGEO_SAMN07136740_2	257.053
BGEO_SAMN07136781_4	BGEO_SAMN07136740_2	248.923
BGEO_SAMN07136790_8	BGEO_SAMN07136740_2	255.485
BGEO_SAMN07136936_63	BGEO_SAMN07136740_2	49.7113
BGEO_SAMN07136937_93	BGEO_SAMN07136740_2	49.9054
BGEO_SAMN07136961_95	BGEO_SAMN07136740_2	49.9054
DB11.3_NODE_125	BGEO_SAMN07136740_2	38.3084
DB3.3_NODE_180	BGEO_SAMN07136740_2	34.0742
ENA_NZYF01000024.1	BGEO_SAMN07136740_2	38.4351
ENA_NZZX01000068.1	BGEO_SAMN07136740_2	39.3819
ENA_PAZI01000049.1	BGEO_SAMN07136740_2	34.5855
ENA_PBIR01000001.1	BGEO_SAMN07136740_2	151.172
ENA_VATA01000004.1	BGEO_SAMN07136740_2	44.8791
Ga0209192_10000287	BGEO_SAMN07136740_2	43.5638
HOTS_SAMN07137023_12	BGEO_SAMN07136740_2	42.1246
IMGVR_UViG_3300001472_000031	BGEO_SAMN07136740_2	38.3619
IMGVR_UViG_3300001827_000044	BGEO_SAMN07136740_2	63.514
IMGVR_UViG_3300001846_000075	BGEO_SAMN07136740_2	54.7847
IMGVR_UViG_3300003410_000003	BGEO_SAMN07136740_2	66.1868
IMGVR_UViG_3300005239_000986	BGEO_SAMN07136740_2	48.3447
IMGVR_UViG_3300006352_000004	BGEO_SAMN07136740_2	40.1125
IMGVR_UViG_3300006803_000002	BGEO_SAMN07136740_2	34.0742
IMGVR_UViG_3300006920_000055	BGEO_SAMN07136740_2	33.9378
IMGVR_UViG_3300007276_000080	BGEO_SAMN07136740_2	34.3549
IMGVR_UViG_3300007511_000030	BGEO_SAMN07136740_2	40.4531
IMGVR_UViG_3300007760_000022	BGEO_SAMN07136740_2	43.5638
IMGVR_UViG_3300008216_000013	BGEO_SAMN07136740_2	42.578
IMGVR_UViG_3300008625_000015	BGEO_SAMN07136740_2	39.9767
IMGVR_UViG_3300008954_000071	BGEO_SAMN07136740_2	39.6738
IMGVR_UViG_3300009507_000025	BGEO_SAMN07136740_2	41.9786
IMGVR_UViG_3300009512_000001	BGEO_SAMN07136740_2	134.59
IMGVR_UViG_3300009526_000012	BGEO_SAMN07136740_2	121.461
IMGVR_UViG_3300012920_000045	BGEO_SAMN07136740_2	178.767
IMGVR_UViG_3300017709_000004	BGEO_SAMN07136740_2	29.9541
IMGVR_UViG_3300017724_000003	BGEO_SAMN07136740_2	44.5837
IMGVR_UViG_3300017735_000008	BGEO_SAMN07136740_2	85.6398
IMGVR_UViG_3300017751_000019	BGEO_SAMN07136740_2	47.4962
IMGVR_UViG_3300017751_000038	BGEO_SAMN07136740_2	39.6875
IMGVR_UViG_3300017752_000013	BGEO_SAMN07136740_2	85.6398
IMGVR_UViG_3300017776_000019	BGEO_SAMN07136740_2	45.5051
IMGVR_UViG_3300017909_002551	BGEO_SAMN07136740_2	44.7308
IMGVR_UViG_3300017912_002308	BGEO_SAMN07136740_2	44.7308
IMGVR_UViG_3300017913_000450	BGEO_SAMN07136740_2	49.7113
IMGVR_UViG_3300017913_000464	BGEO_SAMN07136740_2	26.6312
IMGVR_UViG_3300017916_000148	BGEO_SAMN07136740_2	44.5837
IMGVR_UViG_3300020185_000062	BGEO_SAMN07136740_2	42.578
IMGVR_UViG_3300020187_000036	BGEO_SAMN07136740_2	36.3789
IMGVR_UViG_3300020335_000005	BGEO_SAMN07136740_2	39.8238
IMGVR_UViG_3300020358_000007	BGEO_SAMN07136740_2	39.8238
IMGVR_UViG_3300020365_000029	BGEO_SAMN07136740_2	30.2752
IMGVR_UViG_3300020396_000007	BGEO_SAMN07136740_2	39.8238
IMGVR_UViG_3300020397_000003	BGEO_SAMN07136740_2	39.6738
IMGVR_UViG_3300020397_000118	BGEO_SAMN07136740_2	49.1519
IMGVR_UViG_3300020398_000001	BGEO_SAMN07136740_2	39.5266
IMGVR_UViG_3300020401_000021	BGEO_SAMN07136740_2	39.6738
IMGVR_UViG_3300020403_000002	BGEO_SAMN07136740_2	49.1519
IMGVR_UViG_3300020420_000001	BGEO_SAMN07136740_2	155.803
IMGVR_UViG_3300020436_000015	BGEO_SAMN07136740_2	52.5314
IMGVR_UViG_3300020438_000044	BGEO_SAMN07136740_2	46.3522
IMGVR_UViG_3300021185_001339	BGEO_SAMN07136740_2	29.1169
IMGVR_UViG_3300021197_001472	BGEO_SAMN07136740_2	33.1688
IMGVR_UViG_3300021368_000438	BGEO_SAMN07136740_2	32.2191
IMGVR_UViG_3300022178_002888	BGEO_SAMN07136740_2	34.0742
IMGVR_UViG_3300022933_000008	BGEO_SAMN07136740_2	35.4324
IMGVR_UViG_3300024348_000044	BGEO_SAMN07136740_2	70.7011
IMGVR_UViG_3300025101_000005	BGEO_SAMN07136740_2	46.0037
IMGVR_UViG_3300025267_000009	BGEO_SAMN07136740_2	42.4242
IMGVR_UViG_3300025276_000034	BGEO_SAMN07136740_2	67.4333
IMGVR_UViG_3300025570_000018	BGEO_SAMN07136740_2	34.0742
IMGVR_UViG_3300025617_000002	BGEO_SAMN07136740_2	65.9386
IMGVR_UViG_3300025652_000005	BGEO_SAMN07136740_2	34.0742
IMGVR_UViG_3300025671_000090	BGEO_SAMN07136740_2	63.5553
IMGVR_UViG_3300025759_000112	BGEO_SAMN07136740_2	38.8275
IMGVR_UViG_3300025769_000153	BGEO_SAMN07136740_2	27.7256
IMGVR_UViG_3300025806_000035	BGEO_SAMN07136740_2	34.0742
IMGVR_UViG_3300025872_000061	BGEO_SAMN07136740_2	94.5544
IMGVR_UViG_3300026848_000008	BGEO_SAMN07136740_2	48.124
IMGVR_UViG_3300027612_000001	BGEO_SAMN07136740_2	65.9386
IMGVR_UViG_3300027687_000011	BGEO_SAMN07136740_2	43.3915
IMGVR_UViG_3300027780_000016	BGEO_SAMN07136740_2	134.1
IMGVR_UViG_3300028284_000283	BGEO_SAMN07136740_2	41.835
IMGVR_UViG_3300029263_000485	BGEO_SAMN07136740_2	53.345
IMGVR_UViG_3300030098_000506	BGEO_SAMN07136740_2	45.8344
IMGVR_UViG_3300030102_001765	BGEO_SAMN07136740_2	45.6682
IMGVR_UViG_3300030104_003308	BGEO_SAMN07136740_2	35.4902
IMGVR_UViG_3300030107_000393	BGEO_SAMN07136740_2	43.3915
IMGVR_UViG_3300030118_002436	BGEO_SAMN07136740_2	229.273
IMGVR_UViG_3300030222_000026	BGEO_SAMN07136740_2	37.3832
IMGVR_UViG_3300030332_001148	BGEO_SAMN07136740_2	38.8275
IMGVR_UViG_3300030372_000647	BGEO_SAMN07136740_2	45.8344
IMGVR_UViG_3300030372_001887	BGEO_SAMN07136740_2	35.3712
IMGVR_UViG_3300030388_000794	BGEO_SAMN07136740_2	70.7011
IMGVR_UViG_3300030406_001933	BGEO_SAMN07136740_2	223.777
IMGVR_UViG_3300031785_000001	BGEO_SAMN07136740_2	42.2731
IMGVR_UViG_3300033183_000090	BGEO_SAMN07136740_2	71.7321
IMGVR_UViG_3300033183_000118	BGEO_SAMN07136740_2	48.9726
IMGVR_UViG_3300033183_000125	BGEO_SAMN07136740_2	75.4175
IMGVR_UViG_3300033273_000069	BGEO_SAMN07136740_2	36.9367
IMGVR_UViG_3300034190_001473	BGEO_SAMN07136740_2	64.3488
IMGVR_UViG_3300034374_003508	BGEO_SAMN07136740_2	71.2447
IMGVR_UViG_3300034375_003786	BGEO_SAMN07136740_2	50.5131
IMGVR_UViG_3300035070_001237	BGEO_SAMN07136740_2	51.6229
IMGVR_UViG_3300046163_000018	BGEO_SAMN07136740_2	37.3832
IMGVR_UViG_3300046167_000363	BGEO_SAMN07136740_2	36.2456
IMGVR_UViG_3300046167_000653	BGEO_SAMN07136740_2	44.1561
IMGVR_UViG_3300046170_000208	BGEO_SAMN07136740_2	43.3572
IMGVR_UViG_3300046170_000232	BGEO_SAMN07136740_2	31.2529
IMGVR_UViG_3300046171_000149	BGEO_SAMN07136740_2	31.0679
IMGVR_UViG_3300046752_000076	BGEO_SAMN07136740_2	36.7935
IMGVR_UViG_3300046755_000129	BGEO_SAMN07136740_2	85.6398
IMGVR_UViG_3300047369_000561	BGEO_SAMN07136740_2	30.6132
IMGVR_UViG_3300048130_000060	BGEO_SAMN07136740_2	60.3818
IMGVR_UViG_3300048444_000079	BGEO_SAMN07136740_2	27.7068
IMGVR_UViG_3300048541_000085	BGEO_SAMN07136740_2	85.6398
IMGVR_UViG_3300048586_000294	BGEO_SAMN07136740_2	45.0326
PBNR01000023.1	BGEO_SAMN07136740_2	32.8126
Station100_SUR_87	BGEO_SAMN07136740_2	33.6723
Station102_DCM_123	BGEO_SAMN07136740_2	65.4579
Station102_DCM_145	BGEO_SAMN07136740_2	46.0037
Station111_MES_465	BGEO_SAMN07136740_2	38.1836
Station122_DCM_126	BGEO_SAMN07136740_2	45.6682
Station123_SUR_86	BGEO_SAMN07136740_2	227.03
Station124_SUR_114	BGEO_SAMN07136740_2	44.1561
Station138_SUR_35	BGEO_SAMN07136740_2	46.1763
Station155_MES_867	BGEO_SAMN07136740_2	36.2456
Station158_MES_1029	BGEO_SAMN07136740_2	37.6958
Station188_DCM_505	BGEO_SAMN07136740_2	60.0829
Station189_DCM_396	BGEO_SAMN07136740_2	60.1841
Station193_SUR_393	BGEO_SAMN07136740_2	68.5858
Station196_SUR_482	BGEO_SAMN07136740_2	71.486
Station205_SUR_386	BGEO_SAMN07136740_2	39.5266
Station206_SUR_506	BGEO_SAMN07136740_2	43.2225
Station208_SUR_426	BGEO_SAMN07136740_2	64.3376
Station23_DCM_34	BGEO_SAMN07136740_2	45.6682
Station25_SUR_145	BGEO_SAMN07136740_2	48.6239
Station32_SUR_118	BGEO_SAMN07136740_2	44.1029
Station39_MES_590	BGEO_SAMN07136740_2	39.8238
Station67_SUR_157	BGEO_SAMN07136740_2	39.3819
Station76_DCM_264	BGEO_SAMN07136740_2	45.6682
Station82_DCM_396	BGEO_SAMN07136740_2	52.9298
Station82_DCM_520	BGEO_SAMN07136740_2	34.528
Station85_DCM_321	BGEO_SAMN07136740_2	69.5961
Station85_MES_357	BGEO_SAMN07136740_2	38.9626
TARA_SAMEA2591084_79	BGEO_SAMN07136740_2	39.8238
TARA_SAMEA2619376_244	BGEO_SAMN07136740_2	25.3067
TARA_SAMEA2619399_143	BGEO_SAMN07136740_2	38.4351
TARA_SAMEA2619531_623	BGEO_SAMN07136740_2	48.6239
TARA_SAMEA2619667_297	BGEO_SAMN07136740_2	61.47
TARA_SAMEA2619678_375	BGEO_SAMN07136740_2	61.2609
TARA_SAMEA2619779_143	BGEO_SAMN07136740_2	48.9726
TARA_SAMEA2619952_179	BGEO_SAMN07136740_2	36.7935
TARA_SAMEA2619952_191	BGEO_SAMN07136740_2	40.1324
TARA_SAMEA2620081_113	BGEO_SAMN07136740_2	48.9726
TARA_SAMEA2620217_277	BGEO_SAMN07136740_2	39.5266
TARA_SAMEA2620217_844	BGEO_SAMN07136740_2	109.068
TARA_SAMEA2620230_100	BGEO_SAMN07136740_2	39.6738
TARA_SAMEA2620230_102	BGEO_SAMN07136740_2	30.3784
TARA_SAMEA2620259_430	BGEO_SAMN07136740_2	39.5266
TARA_SAMEA2620542_138	BGEO_SAMN07136740_2	223.777
TARA_SAMEA2620542_149	BGEO_SAMN07136740_2	45.5051
TARA_SAMEA2620542_154	BGEO_SAMN07136740_2	39.6738
TARA_SAMEA2620542_161	BGEO_SAMN07136740_2	32.0433
TARA_SAMEA2620542_179	BGEO_SAMN07136740_2	42.7346
TARA_SAMEA2620570_108	BGEO_SAMN07136740_2	42.2731
TARA_SAMEA2620570_121	BGEO_SAMN07136740_2	45.6682
TARA_SAMEA2620651_32	BGEO_SAMN07136740_2	180.884
TARA_SAMEA2620651_35	BGEO_SAMN07136740_2	49.3347
TARA_SAMEA2620666_241	BGEO_SAMN07136740_2	43.5638
TARA_SAMEA2620672_68	BGEO_SAMN07136740_2	180.884
TARA_SAMEA2620672_8	BGEO_SAMN07136740_2	223.777
TARA_SAMEA2620734_55	BGEO_SAMN07136740_2	223.777
TARA_SAMEA2620734_65	BGEO_SAMN07136740_2	49.3347
TARA_SAMEA2620783_42	BGEO_SAMN07136740_2	49.7113
TARA_SAMEA2620882_167	BGEO_SAMN07136740_2	42.2731
TARA_SAMEA2620925_214	BGEO_SAMN07136740_2	39.1
TARA_SAMEA2620980_453	BGEO_SAMN07136740_2	39.1
TARA_SAMEA2620991_144	BGEO_SAMN07136740_2	39.6738
TARA_SAMEA2621132_100	BGEO_SAMN07136740_2	52.5314
TARA_SAMEA2621132_83	BGEO_SAMN07136740_2	150.646
TARA_SAMEA2621132_90	BGEO_SAMN07136740_2	180.153
TARA_SAMEA2621173_7	BGEO_SAMN07136740_2	43.0567
TARA_SAMEA2621203_110	BGEO_SAMN07136740_2	67.881
TARA_SAMEA2621203_99	BGEO_SAMN07136740_2	227.03
TARA_SAMEA2621204_64	BGEO_SAMN07136740_2	67.4333
TARA_SAMEA2621423_367	BGEO_SAMN07136740_2	39.2397
TARA_SAMEA2621448_21	BGEO_SAMN07136740_2	36.5147
TARA_SAMEA2621779_310	BGEO_SAMN07136740_2	69.5961
TARA_SAMEA2621812_371	BGEO_SAMN07136740_2	69.8627
TARA_SAMEA2621839_489	BGEO_SAMN07136740_2	69.8627
TARA_SAMEA2621839_493	BGEO_SAMN07136740_2	43.0567
TARA_SAMEA2621859_189	BGEO_SAMN07136740_2	160.031
TARA_SAMEA2622021_103	BGEO_SAMN07136740_2	35.6111
TARA_SAMEA2622074_130	BGEO_SAMN07136740_2	160.031
TARA_SAMEA2622112_78	BGEO_SAMN07136740_2	33.4162
TARA_SAMEA2622119_327	BGEO_SAMN07136740_2	38.8275
TARA_SAMEA2622142_89	BGEO_SAMN07136740_2	45.8344
TARA_SAMEA2622357_29	BGEO_SAMN07136740_2	43.2306
TARA_SAMEA2622497_145	BGEO_SAMN07136740_2	45.0326
TARA_SAMEA2622497_146	BGEO_SAMN07136740_2	35.4902
TARA_SAMEA2622518_116	BGEO_SAMN07136740_2	247.684
TARA_SAMEA2622568_199	BGEO_SAMN07136740_2	39.5266
TARA_SAMEA2622652_202	BGEO_SAMN07136740_2	227.03
TARA_SAMEA2622658_347	BGEO_SAMN07136740_2	202.95
TARA_SAMEA2622667_110	BGEO_SAMN07136740_2	44.2964
TARA_SAMEA2622694_167	BGEO_SAMN07136740_2	45.8344
TARA_SAMEA2622710_505	BGEO_SAMN07136740_2	227.03
TARA_SAMEA2622715_238	BGEO_SAMN07136740_2	227.03
TARA_SAMEA2622725_84	BGEO_SAMN07136740_2	44.1561
TARA_SAMEA2622733_584	BGEO_SAMN07136740_2	27.9512
TARA_SAMEA2622799_195	BGEO_SAMN07136740_2	44.7308
TARA_SAMEA2622810_188	BGEO_SAMN07136740_2	43.2225
TARA_SAMEA2622832_124	BGEO_SAMN07136740_2	44.7308
TARA_SAMEA2623059_166	BGEO_SAMN07136740_2	155.803
TARA_SAMEA2623116_557	BGEO_SAMN07136740_2	46.3522
TARA_SAMEA2623135_284	BGEO_SAMN07136740_2	46.5317
TARA_SAMEA2623135_372	BGEO_SAMN07136740_2	36.3789
TARA_SAMEA2623275_180	BGEO_SAMN07136740_2	32.3631
TARA_SAMEA2623275_216	BGEO_SAMN07136740_2	37.3832
TARA_SAMEA2623426_159	BGEO_SAMN07136740_2	82.396
TARA_SAMEA2623426_164	BGEO_SAMN07136740_2	39.3819
TARA_SAMEA4397023_1034	BGEO_SAMN07136740_2	37.857
TARA_SAMEA4397157_349	BGEO_SAMN07136740_2	31.2374
TARA_SAMEA4397157_454	BGEO_SAMN07136740_2	46.1763
TARA_SAMEA4397196_501	BGEO_SAMN07136740_2	33.5432
TARA_SAMEA4397215_1211	BGEO_SAMN07136740_2	30.1126
TARA_SAMEA4397747_978	BGEO_SAMN07136740_2	123.589
TARA_SAMEA4397815_395	BGEO_SAMN07136740_2	68.8304
TARA_SAMEA4398111_316	BGEO_SAMN07136740_2	69.0801
TARA_SAMEA4398111_326	BGEO_SAMN07136740_2	71.7321
TARA_SAMEA4398193_479	BGEO_SAMN07136740_2	72.7695
VTLG01000532.1	BGEO_SAMN07136740_2	141.25
VTLG01000547.1	BGEO_SAMN07136740_2	228.115
VTLG01000564.1	BGEO_SAMN07136740_2	227.03
VTLG01002192.1	BGEO_SAMN07136740_2	141.25
VTLG01002196.1	BGEO_SAMN07136740_2	33.8039
VTLG01007492.1	BGEO_SAMN07136740_2	141.753
VTLG01009252.1	BGEO_SAMN07136740_2	33.8039
VTLG01012730.1	BGEO_SAMN07136740_2	32.9294
VTLG01012731.1	BGEO_SAMN07136740_2	141.25
VTLG01014451.1	BGEO_SAMN07136740_2	32.9294
unculture_phage_37302	BGEO_SAMN07136740_2	49.9054
unculture_phage_83185	BGEO_SAMN07136740_2	48.6239
CRP-810	BGEO_SAMN07136742_3	47.9684
BGEO_SAMN07136680_22	BGEO_SAMN07136742_3	42.7553
BGEO_SAMN07136681_17	BGEO_SAMN07136742_3	43.0835
BGEO_SAMN07136689_18	BGEO_SAMN07136742_3	40.4875
BGEO_SAMN07136740_2	BGEO_SAMN07136742_3	257.053
BGEO_SAMN07136744_2	BGEO_SAMN07136742_3	255.189
BGEO_SAMN07136758_8	BGEO_SAMN07136742_3	255.189
BGEO_SAMN07136759_5	BGEO_SAMN07136742_3	253.621
BGEO_SAMN07136779_6	BGEO_SAMN07136742_3	255.189
BGEO_SAMN07136781_4	BGEO_SAMN07136742_3	247.537
BGEO_SAMN07136790_8	BGEO_SAMN07136742_3	253.621
BGEO_SAMN07136936_63	BGEO_SAMN07136742_3	49.5556
BGEO_SAMN07136937_93	BGEO_SAMN07136742_3	49.7497
BGEO_SAMN07136961_95	BGEO_SAMN07136742_3	49.7497
DB11.3_NODE_125	BGEO_SAMN07136742_3	38.1777
DB3.3_NODE_180	BGEO_SAMN07136742_3	33.9592
ENA_NZYF01000024.1	BGEO_SAMN07136742_3	38.3044
ENA_NZZX01000068.1	BGEO_SAMN07136742_3	39.2511
ENA_PAZI01000049.1	BGEO_SAMN07136742_3	34.4628
ENA_PBIR01000001.1	BGEO_SAMN07136742_3	150.631
ENA_VATA01000004.1	BGEO_SAMN07136742_3	44.7401
Ga0209192_10000287	BGEO_SAMN07136742_3	43.4249
HOTS_SAMN07137023_12	BGEO_SAMN07136742_3	41.9857
IMGVR_UViG_3300001472_000031	BGEO_SAMN07136742_3	38.2391
IMGVR_UViG_3300001827_000044	BGEO_SAMN07136742_3	63.3136
IMGVR_UViG_3300001846_000075	BGEO_SAMN07136742_3	54.6117
IMGVR_UViG_3300003410_000003	BGEO_SAMN07136742_3	65.9863
IMGVR_UViG_3300005239_000986	BGEO_SAMN07136742_3	48.2057
IMGVR_UViG_3300006352_000004	BGEO_SAMN07136742_3	39.9896
IMGVR_UViG_3300006803_000002	BGEO_SAMN07136742_3	33.9592
IMGVR_UViG_3300006920_000055	BGEO_SAMN07136742_3	33.8228
IMGVR_UViG_3300007276_000080	BGEO_SAMN07136742_3	34.2399
IMGVR_UViG_3300007511_000030	BGEO_SAMN07136742_3	40.3223
IMGVR_UViG_3300007760_000022	BGEO_SAMN07136742_3	43.4249
IMGVR_UViG_3300008216_000013	BGEO_SAMN07136742_3	42.4391
IMGVR_UViG_3300008625_000015	BGEO_SAMN07136742_3	39.8459
IMGVR_UViG_3300008954_000071	BGEO_SAMN07136742_3	39.5431
IMGVR_UViG_3300009507_000025	BGEO_SAMN07136742_3	41.8397
IMGVR_UViG_3300009512_000001	BGEO_SAMN07136742_3	134.158
IMGVR_UViG_3300009526_000012	BGEO_SAMN07136742_3	121.089
IMGVR_UViG_3300012920_000045	BGEO_SAMN07136742_3	178.108
IMGVR_UViG_3300017709_000004	BGEO_SAMN07136742_3	29.8543
IMGVR_UViG_3300017724_000003	BGEO_SAMN07136742_3	44.4365
IMGVR_UViG_3300017735_000008	BGEO_SAMN07136742_3	85.3787
IMGVR_UViG_3300017751_000019	BGEO_SAMN07136742_3	47.3406
IMGVR_UViG_3300017751_000038	BGEO_SAMN07136742_3	39.5646
IMGVR_UViG_3300017752_000013	BGEO_SAMN07136742_3	85.3787
IMGVR_UViG_3300017776_000019	BGEO_SAMN07136742_3	45.3579
IMGVR_UViG_3300017909_002551	BGEO_SAMN07136742_3	44.5837
IMGVR_UViG_3300017912_002308	BGEO_SAMN07136742_3	44.5837
IMGVR_UViG_3300017913_000450	BGEO_SAMN07136742_3	49.5556
IMGVR_UViG_3300017913_000464	BGEO_SAMN07136742_3	26.546
IMGVR_UViG_3300017916_000148	BGEO_SAMN07136742_3	44.4365
IMGVR_UViG_3300020185_000062	BGEO_SAMN07136742_3	42.4391
IMGVR_UViG_3300020187_000036	BGEO_SAMN07136742_3	36.2561
IMGVR_UViG_3300020335_000005	BGEO_SAMN07136742_3	39.693
IMGVR_UViG_3300020358_000007	BGEO_SAMN07136742_3	39.693
IMGVR_UViG_3300020365_000029	BGEO_SAMN07136742_3	30.1754
IMGVR_UViG_3300020396_000007	BGEO_SAMN07136742_3	39.693
IMGVR_UViG_3300020397_000003	BGEO_SAMN07136742_3	39.5431
IMGVR_UViG_3300020397_000118	BGEO_SAMN07136742_3	48.9963
IMGVR_UViG_3300020398_000001	BGEO_SAMN07136742_3	39.3958
IMGVR_UViG_3300020401_000021	BGEO_SAMN07136742_3	39.5431
IMGVR_UViG_3300020403_000002	BGEO_SAMN07136742_3	48.9963
IMGVR_UViG_3300020420_000001	BGEO_SAMN07136742_3	155.262
IMGVR_UViG_3300020436_000015	BGEO_SAMN07136742_3	52.3672
IMGVR_UViG_3300020438_000044	BGEO_SAMN07136742_3	46.205
IMGVR_UViG_3300021185_001339	BGEO_SAMN07136742_3	29.0096
IMGVR_UViG_3300021197_001472	BGEO_SAMN07136742_3	33.0538
IMGVR_UViG_3300021368_000438	BGEO_SAMN07136742_3	32.1118
IMGVR_UViG_3300022178_002888	BGEO_SAMN07136742_3	33.9592
IMGVR_UViG_3300022933_000008	BGEO_SAMN07136742_3	35.3174
IMGVR_UViG_3300024348_000044	BGEO_SAMN07136742_3	70.4911
IMGVR_UViG_3300025101_000005	BGEO_SAMN07136742_3	45.8565
IMGVR_UViG_3300025267_000009	BGEO_SAMN07136742_3	42.2853
IMGVR_UViG_3300025276_000034	BGEO_SAMN07136742_3	67.2233
IMGVR_UViG_3300025570_000018	BGEO_SAMN07136742_3	33.9592
IMGVR_UViG_3300025617_000002	BGEO_SAMN07136742_3	65.7381
IMGVR_UViG_3300025652_000005	BGEO_SAMN07136742_3	33.9592
IMGVR_UViG_3300025671_000090	BGEO_SAMN07136742_3	63.3642
IMGVR_UViG_3300025759_000112	BGEO_SAMN07136742_3	38.6968
IMGVR_UViG_3300025769_000153	BGEO_SAMN07136742_3	27.6259
IMGVR_UViG_3300025806_000035	BGEO_SAMN07136742_3	33.9592
IMGVR_UViG_3300025872_000061	BGEO_SAMN07136742_3	94.2594
IMGVR_UViG_3300026848_000008	BGEO_SAMN07136742_3	47.9684
IMGVR_UViG_3300027612_000001	BGEO_SAMN07136742_3	65.7381
IMGVR_UViG_3300027687_000011	BGEO_SAMN07136742_3	43.2525
IMGVR_UViG_3300027780_000016	BGEO_SAMN07136742_3	133.668
IMGVR_UViG_3300028284_000283	BGEO_SAMN07136742_3	41.6961
IMGVR_UViG_3300029263_000485	BGEO_SAMN07136742_3	53.1807
IMGVR_UViG_3300030098_000506	BGEO_SAMN07136742_3	45.6872
IMGVR_UViG_3300030102_001765	BGEO_SAMN07136742_3	45.521
IMGVR_UViG_3300030104_003308	BGEO_SAMN07136742_3	35.3674
IMGVR_UViG_3300030107_000393	BGEO_SAMN07136742_3	43.2525
IMGVR_UViG_3300030118_002436	BGEO_SAMN07136742_3	228.188
IMGVR_UViG_3300030222_000026	BGEO_SAMN07136742_3	37.2603
IMGVR_UViG_3300030332_001148	BGEO_SAMN07136742_3	38.6968
IMGVR_UViG_3300030372_000647	BGEO_SAMN07136742_3	45.6872
IMGVR_UViG_3300030372_001887	BGEO_SAMN07136742_3	35.2484
IMGVR_UViG_3300030388_000794	BGEO_SAMN07136742_3	70.4911
IMGVR_UViG_3300030406_001933	BGEO_SAMN07136742_3	222.759
IMGVR_UViG_3300031785_000001	BGEO_SAMN07136742_3	42.1341
IMGVR_UViG_3300033183_000090	BGEO_SAMN07136742_3	71.5124
IMGVR_UViG_3300033183_000118	BGEO_SAMN07136742_3	48.817
IMGVR_UViG_3300033183_000125	BGEO_SAMN07136742_3	75.1877
IMGVR_UViG_3300033273_000069	BGEO_SAMN07136742_3	36.8139
IMGVR_UViG_3300034190_001473	BGEO_SAMN07136742_3	64.1576
IMGVR_UViG_3300034374_003508	BGEO_SAMN07136742_3	71.0249
IMGVR_UViG_3300034375_003786	BGEO_SAMN07136742_3	50.3574
IMGVR_UViG_3300035070_001237	BGEO_SAMN07136742_3	51.4672
IMGVR_UViG_3300046163_000018	BGEO_SAMN07136742_3	37.2603
IMGVR_UViG_3300046167_000363	BGEO_SAMN07136742_3	36.1227
IMGVR_UViG_3300046167_000653	BGEO_SAMN07136742_3	44.0089
IMGVR_UViG_3300046170_000208	BGEO_SAMN07136742_3	43.21
IMGVR_UViG_3300046170_000232	BGEO_SAMN07136742_3	31.138
IMGVR_UViG_3300046171_000149	BGEO_SAMN07136742_3	30.953
IMGVR_UViG_3300046752_000076	BGEO_SAMN07136742_3	36.6706
IMGVR_UViG_3300046755_000129	BGEO_SAMN07136742_3	85.3787
IMGVR_UViG_3300047369_000561	BGEO_SAMN07136742_3	30.5134
IMGVR_UViG_3300048130_000060	BGEO_SAMN07136742_3	60.2087
IMGVR_UViG_3300048444_000079	BGEO_SAMN07136742_3	27.6144
IMGVR_UViG_3300048541_000085	BGEO_SAMN07136742_3	85.3787
IMGVR_UViG_3300048586_000294	BGEO_SAMN07136742_3	44.8854
PBNR01000023.1	BGEO_SAMN07136742_3	32.6976
Station100_SUR_87	BGEO_SAMN07136742_3	33.5574
Station102_DCM_123	BGEO_SAMN07136742_3	65.2574
Station102_DCM_145	BGEO_SAMN07136742_3	45.8565
Station111_MES_465	BGEO_SAMN07136742_3	38.0529
Station122_DCM_126	BGEO_SAMN07136742_3	45.521
Station123_SUR_86	BGEO_SAMN07136742_3	225.945
Station124_SUR_114	BGEO_SAMN07136742_3	44.0089
Station138_SUR_35	BGEO_SAMN07136742_3	46.0291
Station155_MES_867	BGEO_SAMN07136742_3	36.1227
Station158_MES_1029	BGEO_SAMN07136742_3	37.573
Station188_DCM_505	BGEO_SAMN07136742_3	59.8918
Station189_DCM_396	BGEO_SAMN07136742_3	60.0022
Station193_SUR_393	BGEO_SAMN07136742_3	68.3758
Station196_SUR_482	BGEO_SAMN07136742_3	71.2662
Station205_SUR_386	BGEO_SAMN07136742_3	39.3958
Station206_SUR_506	BGEO_SAMN07136742_3	43.0835
Station208_SUR_426	BGEO_SAMN07136742_3	64.1371
Station23_DCM_34	BGEO_SAMN07136742_3	45.521
Station25_SUR_145	BGEO_SAMN07136742_3	48.4683
Station32_SUR_118	BGEO_SAMN07136742_3	43.964
Station39_MES_590	BGEO_SAMN07136742_3	39.693
Station67_SUR_157	BGEO_SAMN07136742_3	39.2511
Station76_DCM_264	BGEO_SAMN07136742_3	45.521
Station82_DCM_396	BGEO_SAMN07136742_3	52.7655
Station82_DCM_520	BGEO_SAMN07136742_3	34.4206
Station85_DCM_321	BGEO_SAMN07136742_3	69.386
Station85_MES_357	BGEO_SAMN07136742_3	38.8318
TARA_SAMEA2591084_79	BGEO_SAMN07136742_3	39.693
TARA_SAMEA2619376_244	BGEO_SAMN07136742_3	25.2144
TARA_SAMEA2619399_143	BGEO_SAMN07136742_3	38.3044
TARA_SAMEA2619531_623	BGEO_SAMN07136742_3	48.4683
TARA_SAMEA2619667_297	BGEO_SAMN07136742_3	61.2789
TARA_SAMEA2619678_375	BGEO_SAMN07136742_3	61.0698
TARA_SAMEA2619779_143	BGEO_SAMN07136742_3	48.817
TARA_SAMEA2619952_179	BGEO_SAMN07136742_3	36.6706
TARA_SAMEA2619952_191	BGEO_SAMN07136742_3	40.0016
TARA_SAMEA2620081_113	BGEO_SAMN07136742_3	48.817
TARA_SAMEA2620217_277	BGEO_SAMN07136742_3	39.3958
TARA_SAMEA2620217_844	BGEO_SAMN07136742_3	108.748
TARA_SAMEA2620230_100	BGEO_SAMN07136742_3	39.5431
TARA_SAMEA2620230_102	BGEO_SAMN07136742_3	30.2711
TARA_SAMEA2620259_430	BGEO_SAMN07136742_3	39.3958
TARA_SAMEA2620542_138	BGEO_SAMN07136742_3	222.759
TARA_SAMEA2620542_149	BGEO_SAMN07136742_3	45.3579
TARA_SAMEA2620542_154	BGEO_SAMN07136742_3	39.5431
TARA_SAMEA2620542_161	BGEO_SAMN07136742_3	31.9283
TARA_SAMEA2620542_179	BGEO_SAMN07136742_3	42.5957
TARA_SAMEA2620570_108	BGEO_SAMN07136742_3	42.1341
TARA_SAMEA2620570_121	BGEO_SAMN07136742_3	45.521
TARA_SAMEA2620651_32	BGEO_SAMN07136742_3	180.225
TARA_SAMEA2620651_35	BGEO_SAMN07136742_3	49.179
TARA_SAMEA2620666_241	BGEO_SAMN07136742_3	43.4249
TARA_SAMEA2620672_68	BGEO_SAMN07136742_3	180.225
TARA_SAMEA2620672_8	BGEO_SAMN07136742_3	222.759
TARA_SAMEA2620734_55	BGEO_SAMN07136742_3	222.759
TARA_SAMEA2620734_65	BGEO_SAMN07136742_3	49.179
TARA_SAMEA2620783_42	BGEO_SAMN07136742_3	49.5556
TARA_SAMEA2620882_167	BGEO_SAMN07136742_3	42.1341
TARA_SAMEA2620925_214	BGEO_SAMN07136742_3	38.9692
TARA_SAMEA2620980_453	BGEO_SAMN07136742_3	38.9692
TARA_SAMEA2620991_144	BGEO_SAMN07136742_3	39.5431
TARA_SAMEA2621132_100	BGEO_SAMN07136742_3	52.3672
TARA_SAMEA2621132_83	BGEO_SAMN07136742_3	150.126
TARA_SAMEA2621132_90	BGEO_SAMN07136742_3	179.494
TARA_SAMEA2621173_7	BGEO_SAMN07136742_3	42.9178
TARA_SAMEA2621203_110	BGEO_SAMN07136742_3	67.671
TARA_SAMEA2621203_99	BGEO_SAMN07136742_3	225.945
TARA_SAMEA2621204_64	BGEO_SAMN07136742_3	67.2233
TARA_SAMEA2621423_367	BGEO_SAMN07136742_3	39.1089
TARA_SAMEA2621448_21	BGEO_SAMN07136742_3	36.3918
TARA_SAMEA2621779_310	BGEO_SAMN07136742_3	69.386
TARA_SAMEA2621812_371	BGEO_SAMN07136742_3	69.6527
TARA_SAMEA2621839_489	BGEO_SAMN07136742_3	69.6527
TARA_SAMEA2621839_493	BGEO_SAMN07136742_3	42.9178
TARA_SAMEA2621859_189	BGEO_SAMN07136742_3	159.468
TARA_SAMEA2622021_103	BGEO_SAMN07136742_3	35.4883
TARA_SAMEA2622074_130	BGEO_SAMN07136742_3	159.468
TARA_SAMEA2622112_78	BGEO_SAMN07136742_3	33.3012
TARA_SAMEA2622119_327	BGEO_SAMN07136742_3	38.6968
TARA_SAMEA2622142_89	BGEO_SAMN07136742_3	45.6872
TARA_SAMEA2622357_29	BGEO_SAMN07136742_3	43.0835
TARA_SAMEA2622497_145	BGEO_SAMN07136742_3	44.8854
TARA_SAMEA2622497_146	BGEO_SAMN07136742_3	35.3674
TARA_SAMEA2622518_116	BGEO_SAMN07136742_3	246.122
TARA_SAMEA2622568_199	BGEO_SAMN07136742_3	39.3958
TARA_SAMEA2622652_202	BGEO_SAMN07136742_3	225.945
TARA_SAMEA2622658_347	BGEO_SAMN07136742_3	202.166
TARA_SAMEA2622667_110	BGEO_SAMN07136742_3	44.1492
TARA_SAMEA2622694_167	BGEO_SAMN07136742_3	45.6872
TARA_SAMEA2622710_505	BGEO_SAMN07136742_3	225.945
TARA_SAMEA2622715_238	BGEO_SAMN07136742_3	225.945
TARA_SAMEA2622725_84	BGEO_SAMN07136742_3	44.0089
TARA_SAMEA2622733_584	BGEO_SAMN07136742_3	27.8515
TARA_SAMEA2622799_195	BGEO_SAMN07136742_3	44.5837
TARA_SAMEA2622810_188	BGEO_SAMN07136742_3	43.0835
TARA_SAMEA2622832_124	BGEO_SAMN07136742_3	44.5837
TARA_SAMEA2623059_166	BGEO_SAMN07136742_3	155.262
TARA_SAMEA2623116_557	BGEO_SAMN07136742_3	46.205
TARA_SAMEA2623135_284	BGEO_SAMN07136742_3	46.3845
TARA_SAMEA2623135_372	BGEO_SAMN07136742_3	36.2561
TARA_SAMEA2623275_180	BGEO_SAMN07136742_3	32.2482
TARA_SAMEA2623275_216	BGEO_SAMN07136742_3	37.2603
TARA_SAMEA2623426_159	BGEO_SAMN07136742_3	82.1456
TARA_SAMEA2623426_164	BGEO_SAMN07136742_3	39.2511
TARA_SAMEA4397023_1034	BGEO_SAMN07136742_3	37.7342
TARA_SAMEA4397157_349	BGEO_SAMN07136742_3	31.1301
TARA_SAMEA4397157_454	BGEO_SAMN07136742_3	46.0291
TARA_SAMEA4397196_501	BGEO_SAMN07136742_3	33.4282
TARA_SAMEA4397215_1211	BGEO_SAMN07136742_3	30.0128
TARA_SAMEA4397747_978	BGEO_SAMN07136742_3	123.217
TARA_SAMEA4397815_395	BGEO_SAMN07136742_3	68.6204
TARA_SAMEA4398111_316	BGEO_SAMN07136742_3	68.8701
TARA_SAMEA4398111_326	BGEO_SAMN07136742_3	71.5124
TARA_SAMEA4398193_479	BGEO_SAMN07136742_3	72.5498
VTLG01000532.1	BGEO_SAMN07136742_3	140.785
VTLG01000547.1	BGEO_SAMN07136742_3	227.03
VTLG01000564.1	BGEO_SAMN07136742_3	225.945
VTLG01002192.1	BGEO_SAMN07136742_3	140.785
VTLG01002196.1	BGEO_SAMN07136742_3	33.6889
VTLG01007492.1	BGEO_SAMN07136742_3	141.288
VTLG01009252.1	BGEO_SAMN07136742_3	33.6889
VTLG01012730.1	BGEO_SAMN07136742_3	32.8144
VTLG01012731.1	BGEO_SAMN07136742_3	140.785
VTLG01014451.1	BGEO_SAMN07136742_3	32.8144
unculture_phage_37302	BGEO_SAMN07136742_3	49.7497
unculture_phage_83185	BGEO_SAMN07136742_3	48.4683
CRP-810	BGEO_SAMN07136744_2	47.9684
BGEO_SAMN07136680_22	BGEO_SAMN07136744_2	42.7553
BGEO_SAMN07136681_17	BGEO_SAMN07136744_2	43.0835
BGEO_SAMN07136689_18	BGEO_SAMN07136744_2	40.4875
BGEO_SAMN07136740_2	BGEO_SAMN07136744_2	257.053
BGEO_SAMN07136742_3	BGEO_SAMN07136744_2	255.189
BGEO_SAMN07136758_8	BGEO_SAMN07136744_2	255.189
BGEO_SAMN07136759_5	BGEO_SAMN07136744_2	253.621
BGEO_SAMN07136779_6	BGEO_SAMN07136744_2	255.189
BGEO_SAMN07136781_4	BGEO_SAMN07136744_2	247.537
BGEO_SAMN07136790_8	BGEO_SAMN07136744_2	253.621
BGEO_SAMN07136936_63	BGEO_SAMN07136744_2	49.5556
BGEO_SAMN07136937_93	BGEO_SAMN07136744_2	49.7497
BGEO_SAMN07136961_95	BGEO_SAMN07136744_2	49.7497
DB11.3_NODE_125	BGEO_SAMN07136744_2	38.1777
DB3.3_NODE_180	BGEO_SAMN07136744_2	33.9592
ENA_NZYF01000024.1	BGEO_SAMN07136744_2	38.3044
ENA_NZZX01000068.1	BGEO_SAMN07136744_2	39.2511
ENA_PAZI01000049.1	BGEO_SAMN07136744_2	34.4628
ENA_PBIR01000001.1	BGEO_SAMN07136744_2	150.631
ENA_VATA01000004.1	BGEO_SAMN07136744_2	44.7401
Ga0209192_10000287	BGEO_SAMN07136744_2	43.4249
HOTS_SAMN07137023_12	BGEO_SAMN07136744_2	41.9857
IMGVR_UViG_3300001472_000031	BGEO_SAMN07136744_2	38.2391
IMGVR_UViG_3300001827_000044	BGEO_SAMN07136744_2	63.3136
IMGVR_UViG_3300001846_000075	BGEO_SAMN07136744_2	54.6117
IMGVR_UViG_3300003410_000003	BGEO_SAMN07136744_2	65.9863
IMGVR_UViG_3300005239_000986	BGEO_SAMN07136744_2	48.2057
IMGVR_UViG_3300006352_000004	BGEO_SAMN07136744_2	39.9896
IMGVR_UViG_3300006803_000002	BGEO_SAMN07136744_2	33.9592
IMGVR_UViG_3300006920_000055	BGEO_SAMN07136744_2	33.8228
IMGVR_UViG_3300007276_000080	BGEO_SAMN07136744_2	34.2399
IMGVR_UViG_3300007511_000030	BGEO_SAMN07136744_2	40.3223
IMGVR_UViG_3300007760_000022	BGEO_SAMN07136744_2	43.4249
IMGVR_UViG_3300008216_000013	BGEO_SAMN07136744_2	42.4391
IMGVR_UViG_3300008625_000015	BGEO_SAMN07136744_2	39.8459
IMGVR_UViG_3300008954_000071	BGEO_SAMN07136744_2	39.5431
IMGVR_UViG_3300009507_000025	BGEO_SAMN07136744_2	41.8397
IMGVR_UViG_3300009512_000001	BGEO_SAMN07136744_2	134.158
IMGVR_UViG_3300009526_000012	BGEO_SAMN07136744_2	121.089
IMGVR_UViG_3300012920_000045	BGEO_SAMN07136744_2	178.108
IMGVR_UViG_3300017709_000004	BGEO_SAMN07136744_2	29.8543
IMGVR_UViG_3300017724_000003	BGEO_SAMN07136744_2	44.4365
IMGVR_UViG_3300017735_000008	BGEO_SAMN07136744_2	85.3787
IMGVR_UViG_3300017751_000019	BGEO_SAMN07136744_2	47.3406
IMGVR_UViG_3300017751_000038	BGEO_SAMN07136744_2	39.5646
IMGVR_UViG_3300017752_000013	BGEO_SAMN07136744_2	85.3787
IMGVR_UViG_3300017776_000019	BGEO_SAMN07136744_2	45.3579
IMGVR_UViG_3300017909_002551	BGEO_SAMN07136744_2	44.5837
IMGVR_UViG_3300017912_002308	BGEO_SAMN07136744_2	44.5837
IMGVR_UViG_3300017913_000450	BGEO_SAMN07136744_2	49.5556
IMGVR_UViG_3300017913_000464	BGEO_SAMN07136744_2	26.546
IMGVR_UViG_3300017916_000148	BGEO_SAMN07136744_2	44.4365
IMGVR_UViG_3300020185_000062	BGEO_SAMN07136744_2	42.4391
IMGVR_UViG_3300020187_000036	BGEO_SAMN07136744_2	36.2561
IMGVR_UViG_3300020335_000005	BGEO_SAMN07136744_2	39.693
IMGVR_UViG_3300020358_000007	BGEO_SAMN07136744_2	39.693
IMGVR_UViG_3300020365_000029	BGEO_SAMN07136744_2	30.1754
IMGVR_UViG_3300020396_000007	BGEO_SAMN07136744_2	39.693
IMGVR_UViG_3300020397_000003	BGEO_SAMN07136744_2	39.5431
IMGVR_UViG_3300020397_000118	BGEO_SAMN07136744_2	48.9963
IMGVR_UViG_3300020398_000001	BGEO_SAMN07136744_2	39.3958
IMGVR_UViG_3300020401_000021	BGEO_SAMN07136744_2	39.5431
IMGVR_UViG_3300020403_000002	BGEO_SAMN07136744_2	48.9963
IMGVR_UViG_3300020420_000001	BGEO_SAMN07136744_2	155.262
IMGVR_UViG_3300020436_000015	BGEO_SAMN07136744_2	52.3672
IMGVR_UViG_3300020438_000044	BGEO_SAMN07136744_2	46.205
IMGVR_UViG_3300021185_001339	BGEO_SAMN07136744_2	29.0096
IMGVR_UViG_3300021197_001472	BGEO_SAMN07136744_2	33.0538
IMGVR_UViG_3300021368_000438	BGEO_SAMN07136744_2	32.1118
IMGVR_UViG_3300022178_002888	BGEO_SAMN07136744_2	33.9592
IMGVR_UViG_3300022933_000008	BGEO_SAMN07136744_2	35.3174
IMGVR_UViG_3300024348_000044	BGEO_SAMN07136744_2	70.4911
IMGVR_UViG_3300025101_000005	BGEO_SAMN07136744_2	45.8565
IMGVR_UViG_3300025267_000009	BGEO_SAMN07136744_2	42.2853
IMGVR_UViG_3300025276_000034	BGEO_SAMN07136744_2	67.2233
IMGVR_UViG_3300025570_000018	BGEO_SAMN07136744_2	33.9592
IMGVR_UViG_3300025617_000002	BGEO_SAMN07136744_2	65.7381
IMGVR_UViG_3300025652_000005	BGEO_SAMN07136744_2	33.9592
IMGVR_UViG_3300025671_000090	BGEO_SAMN07136744_2	63.3642
IMGVR_UViG_3300025759_000112	BGEO_SAMN07136744_2	38.6968
IMGVR_UViG_3300025769_000153	BGEO_SAMN07136744_2	27.6259
IMGVR_UViG_3300025806_000035	BGEO_SAMN07136744_2	33.9592
IMGVR_UViG_3300025872_000061	BGEO_SAMN07136744_2	94.2594
IMGVR_UViG_3300026848_000008	BGEO_SAMN07136744_2	47.9684
IMGVR_UViG_3300027612_000001	BGEO_SAMN07136744_2	65.7381
IMGVR_UViG_3300027687_000011	BGEO_SAMN07136744_2	43.2525
IMGVR_UViG_3300027780_000016	BGEO_SAMN07136744_2	133.668
IMGVR_UViG_3300028284_000283	BGEO_SAMN07136744_2	41.6961
IMGVR_UViG_3300029263_000485	BGEO_SAMN07136744_2	53.1807
IMGVR_UViG_3300030098_000506	BGEO_SAMN07136744_2	45.6872
IMGVR_UViG_3300030102_001765	BGEO_SAMN07136744_2	45.521
IMGVR_UViG_3300030104_003308	BGEO_SAMN07136744_2	35.3674
IMGVR_UViG_3300030107_000393	BGEO_SAMN07136744_2	43.2525
IMGVR_UViG_3300030118_002436	BGEO_SAMN07136744_2	228.188
IMGVR_UViG_3300030222_000026	BGEO_SAMN07136744_2	37.2603
IMGVR_UViG_3300030332_001148	BGEO_SAMN07136744_2	38.6968
IMGVR_UViG_3300030372_000647	BGEO_SAMN07136744_2	45.6872
IMGVR_UViG_3300030372_001887	BGEO_SAMN07136744_2	35.2484
IMGVR_UViG_3300030388_000794	BGEO_SAMN07136744_2	70.4911
IMGVR_UViG_3300030406_001933	BGEO_SAMN07136744_2	222.759
IMGVR_UViG_3300031785_000001	BGEO_SAMN07136744_2	42.1341
IMGVR_UViG_3300033183_000090	BGEO_SAMN07136744_2	71.5124
IMGVR_UViG_3300033183_000118	BGEO_SAMN07136744_2	48.817
IMGVR_UViG_3300033183_000125	BGEO_SAMN07136744_2	75.1877
IMGVR_UViG_3300033273_000069	BGEO_SAMN07136744_2	36.8139
IMGVR_UViG_3300034190_001473	BGEO_SAMN07136744_2	64.1576
IMGVR_UViG_3300034374_003508	BGEO_SAMN07136744_2	71.0249
IMGVR_UViG_3300034375_003786	BGEO_SAMN07136744_2	50.3574
IMGVR_UViG_3300035070_001237	BGEO_SAMN07136744_2	51.4672
IMGVR_UViG_3300046163_000018	BGEO_SAMN07136744_2	37.2603
IMGVR_UViG_3300046167_000363	BGEO_SAMN07136744_2	36.1227
IMGVR_UViG_3300046167_000653	BGEO_SAMN07136744_2	44.0089
IMGVR_UViG_3300046170_000208	BGEO_SAMN07136744_2	43.21
IMGVR_UViG_3300046170_000232	BGEO_SAMN07136744_2	31.138
IMGVR_UViG_3300046171_000149	BGEO_SAMN07136744_2	30.953
IMGVR_UViG_3300046752_000076	BGEO_SAMN07136744_2	36.6706
IMGVR_UViG_3300046755_000129	BGEO_SAMN07136744_2	85.3787
IMGVR_UViG_3300047369_000561	BGEO_SAMN07136744_2	30.5134
IMGVR_UViG_3300048130_000060	BGEO_SAMN07136744_2	60.2087
IMGVR_UViG_3300048444_000079	BGEO_SAMN07136744_2	27.6144
IMGVR_UViG_3300048541_000085	BGEO_SAMN07136744_2	85.3787
IMGVR_UViG_3300048586_000294	BGEO_SAMN07136744_2	44.8854
PBNR01000023.1	BGEO_SAMN07136744_2	32.6976
Station100_SUR_87	BGEO_SAMN07136744_2	33.5574
Station102_DCM_123	BGEO_SAMN07136744_2	65.2574
Station102_DCM_145	BGEO_SAMN07136744_2	45.8565
Station111_MES_465	BGEO_SAMN07136744_2	38.0529
Station122_DCM_126	BGEO_SAMN07136744_2	45.521
Station123_SUR_86	BGEO_SAMN07136744_2	225.945
Station124_SUR_114	BGEO_SAMN07136744_2	44.0089
Station138_SUR_35	BGEO_SAMN07136744_2	46.0291
Station155_MES_867	BGEO_SAMN07136744_2	36.1227
Station158_MES_1029	BGEO_SAMN07136744_2	37.573
Station188_DCM_505	BGEO_SAMN07136744_2	59.8918
Station189_DCM_396	BGEO_SAMN07136744_2	60.0022
Station193_SUR_393	BGEO_SAMN07136744_2	68.3758
Station196_SUR_482	BGEO_SAMN07136744_2	71.2662
Station205_SUR_386	BGEO_SAMN07136744_2	39.3958
Station206_SUR_506	BGEO_SAMN07136744_2	43.0835
Station208_SUR_426	BGEO_SAMN07136744_2	64.1371
Station23_DCM_34	BGEO_SAMN07136744_2	45.521
Station25_SUR_145	BGEO_SAMN07136744_2	48.4683
Station32_SUR_118	BGEO_SAMN07136744_2	43.964
Station39_MES_590	BGEO_SAMN07136744_2	39.693
Station67_SUR_157	BGEO_SAMN07136744_2	39.2511
Station76_DCM_264	BGEO_SAMN07136744_2	45.521
Station82_DCM_396	BGEO_SAMN07136744_2	52.7655
Station82_DCM_520	BGEO_SAMN07136744_2	34.4206
Station85_DCM_321	BGEO_SAMN07136744_2	69.386
Station85_MES_357	BGEO_SAMN07136744_2	38.8318
TARA_SAMEA2591084_79	BGEO_SAMN07136744_2	39.693
TARA_SAMEA2619376_244	BGEO_SAMN07136744_2	25.2144
TARA_SAMEA2619399_143	BGEO_SAMN07136744_2	38.3044
TARA_SAMEA2619531_623	BGEO_SAMN07136744_2	48.4683
TARA_SAMEA2619667_297	BGEO_SAMN07136744_2	61.2789
TARA_SAMEA2619678_375	BGEO_SAMN07136744_2	61.0698
TARA_SAMEA2619779_143	BGEO_SAMN07136744_2	48.817
TARA_SAMEA2619952_179	BGEO_SAMN07136744_2	36.6706
TARA_SAMEA2619952_191	BGEO_SAMN07136744_2	40.0016
TARA_SAMEA2620081_113	BGEO_SAMN07136744_2	48.817
TARA_SAMEA2620217_277	BGEO_SAMN07136744_2	39.3958
TARA_SAMEA2620217_844	BGEO_SAMN07136744_2	108.748
TARA_SAMEA2620230_100	BGEO_SAMN07136744_2	39.5431
TARA_SAMEA2620230_102	BGEO_SAMN07136744_2	30.2711
TARA_SAMEA2620259_430	BGEO_SAMN07136744_2	39.3958
TARA_SAMEA2620542_138	BGEO_SAMN07136744_2	222.759
TARA_SAMEA2620542_149	BGEO_SAMN07136744_2	45.3579
TARA_SAMEA2620542_154	BGEO_SAMN07136744_2	39.5431
TARA_SAMEA2620542_161	BGEO_SAMN07136744_2	31.9283
TARA_SAMEA2620542_179	BGEO_SAMN07136744_2	42.5957
TARA_SAMEA2620570_108	BGEO_SAMN07136744_2	42.1341
TARA_SAMEA2620570_121	BGEO_SAMN07136744_2	45.521
TARA_SAMEA2620651_32	BGEO_SAMN07136744_2	180.225
TARA_SAMEA2620651_35	BGEO_SAMN07136744_2	49.179
TARA_SAMEA2620666_241	BGEO_SAMN07136744_2	43.4249
TARA_SAMEA2620672_68	BGEO_SAMN07136744_2	180.225
TARA_SAMEA2620672_8	BGEO_SAMN07136744_2	222.759
TARA_SAMEA2620734_55	BGEO_SAMN07136744_2	222.759
TARA_SAMEA2620734_65	BGEO_SAMN07136744_2	49.179
TARA_SAMEA2620783_42	BGEO_SAMN07136744_2	49.5556
TARA_SAMEA2620882_167	BGEO_SAMN07136744_2	42.1341
TARA_SAMEA2620925_214	BGEO_SAMN07136744_2	38.9692
TARA_SAMEA2620980_453	BGEO_SAMN07136744_2	38.9692
TARA_SAMEA2620991_144	BGEO_SAMN07136744_2	39.5431
TARA_SAMEA2621132_100	BGEO_SAMN07136744_2	52.3672
TARA_SAMEA2621132_83	BGEO_SAMN07136744_2	150.126
TARA_SAMEA2621132_90	BGEO_SAMN07136744_2	179.494
TARA_SAMEA2621173_7	BGEO_SAMN07136744_2	42.9178
TARA_SAMEA2621203_110	BGEO_SAMN07136744_2	67.671
TARA_SAMEA2621203_99	BGEO_SAMN07136744_2	225.945
TARA_SAMEA2621204_64	BGEO_SAMN07136744_2	67.2233
TARA_SAMEA2621423_367	BGEO_SAMN07136744_2	39.1089
TARA_SAMEA2621448_21	BGEO_SAMN07136744_2	36.3918
TARA_SAMEA2621779_310	BGEO_SAMN07136744_2	69.386
TARA_SAMEA2621812_371	BGEO_SAMN07136744_2	69.6527
TARA_SAMEA2621839_489	BGEO_SAMN07136744_2	69.6527
TARA_SAMEA2621839_493	BGEO_SAMN07136744_2	42.9178
TARA_SAMEA2621859_189	BGEO_SAMN07136744_2	159.468
TARA_SAMEA2622021_103	BGEO_SAMN07136744_2	35.4883
TARA_SAMEA2622074_130	BGEO_SAMN07136744_2	159.468
TARA_SAMEA2622112_78	BGEO_SAMN07136744_2	33.3012
TARA_SAMEA2622119_327	BGEO_SAMN07136744_2	38.6968
TARA_SAMEA2622142_89	BGEO_SAMN07136744_2	45.6872
TARA_SAMEA2622357_29	BGEO_SAMN07136744_2	43.0835
TARA_SAMEA2622497_145	BGEO_SAMN07136744_2	44.8854
TARA_SAMEA2622497_146	BGEO_SAMN07136744_2	35.3674
TARA_SAMEA2622518_116	BGEO_SAMN07136744_2	246.122
TARA_SAMEA2622568_199	BGEO_SAMN07136744_2	39.3958
TARA_SAMEA2622652_202	BGEO_SAMN07136744_2	225.945
TARA_SAMEA2622658_347	BGEO_SAMN07136744_2	202.166
TARA_SAMEA2622667_110	BGEO_SAMN07136744_2	44.1492
TARA_SAMEA2622694_167	BGEO_SAMN07136744_2	45.6872
TARA_SAMEA2622710_505	BGEO_SAMN07136744_2	225.945
TARA_SAMEA2622715_238	BGEO_SAMN07136744_2	225.945
TARA_SAMEA2622725_84	BGEO_SAMN07136744_2	44.0089
TARA_SAMEA2622733_584	BGEO_SAMN07136744_2	27.8515
TARA_SAMEA2622799_195	BGEO_SAMN07136744_2	44.5837
TARA_SAMEA2622810_188	BGEO_SAMN07136744_2	43.0835
TARA_SAMEA2622832_124	BGEO_SAMN07136744_2	44.5837
TARA_SAMEA2623059_166	BGEO_SAMN07136744_2	155.262
TARA_SAMEA2623116_557	BGEO_SAMN07136744_2	46.205
TARA_SAMEA2623135_284	BGEO_SAMN07136744_2	46.3845
TARA_SAMEA2623135_372	BGEO_SAMN07136744_2	36.2561
TARA_SAMEA2623275_180	BGEO_SAMN07136744_2	32.2482
TARA_SAMEA2623275_216	BGEO_SAMN07136744_2	37.2603
TARA_SAMEA2623426_159	BGEO_SAMN07136744_2	82.1456
TARA_SAMEA2623426_164	BGEO_SAMN07136744_2	39.2511
TARA_SAMEA4397023_1034	BGEO_SAMN07136744_2	37.7342
TARA_SAMEA4397157_349	BGEO_SAMN07136744_2	31.1301
TARA_SAMEA4397157_454	BGEO_SAMN07136744_2	46.0291
TARA_SAMEA4397196_501	BGEO_SAMN07136744_2	33.4282
TARA_SAMEA4397215_1211	BGEO_SAMN07136744_2	30.0128
TARA_SAMEA4397747_978	BGEO_SAMN07136744_2	123.217
TARA_SAMEA4397815_395	BGEO_SAMN07136744_2	68.6204
TARA_SAMEA4398111_316	BGEO_SAMN07136744_2	68.8701
TARA_SAMEA4398111_326	BGEO_SAMN07136744_2	71.5124
TARA_SAMEA4398193_479	BGEO_SAMN07136744_2	72.5498
VTLG01000532.1	BGEO_SAMN07136744_2	140.785
VTLG01000547.1	BGEO_SAMN07136744_2	227.03
VTLG01000564.1	BGEO_SAMN07136744_2	225.945
VTLG01002192.1	BGEO_SAMN07136744_2	140.785
VTLG01002196.1	BGEO_SAMN07136744_2	33.6889
VTLG01007492.1	BGEO_SAMN07136744_2	141.288
VTLG01009252.1	BGEO_SAMN07136744_2	33.6889
VTLG01012730.1	BGEO_SAMN07136744_2	32.8144
VTLG01012731.1	BGEO_SAMN07136744_2	140.785
VTLG01014451.1	BGEO_SAMN07136744_2	32.8144
unculture_phage_37302	BGEO_SAMN07136744_2	49.7497
unculture_phage_83185	BGEO_SAMN07136744_2	48.4683
CRP-810	BGEO_SAMN07136758_8	47.9684
BGEO_SAMN07136680_22	BGEO_SAMN07136758_8	42.7553
BGEO_SAMN07136681_17	BGEO_SAMN07136758_8	43.0835
BGEO_SAMN07136689_18	BGEO_SAMN07136758_8	40.4875
BGEO_SAMN07136740_2	BGEO_SAMN07136758_8	257.053
BGEO_SAMN07136742_3	BGEO_SAMN07136758_8	255.189
BGEO_SAMN07136744_2	BGEO_SAMN07136758_8	255.189
BGEO_SAMN07136759_5	BGEO_SAMN07136758_8	253.621
BGEO_SAMN07136779_6	BGEO_SAMN07136758_8	255.189
BGEO_SAMN07136781_4	BGEO_SAMN07136758_8	247.537
BGEO_SAMN07136790_8	BGEO_SAMN07136758_8	253.621
BGEO_SAMN07136936_63	BGEO_SAMN07136758_8	49.5556
BGEO_SAMN07136937_93	BGEO_SAMN07136758_8	49.7497
BGEO_SAMN07136961_95	BGEO_SAMN07136758_8	49.7497
DB11.3_NODE_125	BGEO_SAMN07136758_8	38.1777
DB3.3_NODE_180	BGEO_SAMN07136758_8	33.9592
ENA_NZYF01000024.1	BGEO_SAMN07136758_8	38.3044
ENA_NZZX01000068.1	BGEO_SAMN07136758_8	39.2511
ENA_PAZI01000049.1	BGEO_SAMN07136758_8	34.4628
ENA_PBIR01000001.1	BGEO_SAMN07136758_8	150.631
ENA_VATA01000004.1	BGEO_SAMN07136758_8	44.7401
Ga0209192_10000287	BGEO_SAMN07136758_8	43.4249
HOTS_SAMN07137023_12	BGEO_SAMN07136758_8	41.9857
IMGVR_UViG_3300001472_000031	BGEO_SAMN07136758_8	38.2391
IMGVR_UViG_3300001827_000044	BGEO_SAMN07136758_8	63.3136
IMGVR_UViG_3300001846_000075	BGEO_SAMN07136758_8	54.6117
IMGVR_UViG_3300003410_000003	BGEO_SAMN07136758_8	65.9863
IMGVR_UViG_3300005239_000986	BGEO_SAMN07136758_8	48.2057
IMGVR_UViG_3300006352_000004	BGEO_SAMN07136758_8	39.9896
IMGVR_UViG_3300006803_000002	BGEO_SAMN07136758_8	33.9592
IMGVR_UViG_3300006920_000055	BGEO_SAMN07136758_8	33.8228
IMGVR_UViG_3300007276_000080	BGEO_SAMN07136758_8	34.2399
IMGVR_UViG_3300007511_000030	BGEO_SAMN07136758_8	40.3223
IMGVR_UViG_3300007760_000022	BGEO_SAMN07136758_8	43.4249
IMGVR_UViG_3300008216_000013	BGEO_SAMN07136758_8	42.4391
IMGVR_UViG_3300008625_000015	BGEO_SAMN07136758_8	39.8459
IMGVR_UViG_3300008954_000071	BGEO_SAMN07136758_8	39.5431
IMGVR_UViG_3300009507_000025	BGEO_SAMN07136758_8	41.8397
IMGVR_UViG_3300009512_000001	BGEO_SAMN07136758_8	134.158
IMGVR_UViG_3300009526_000012	BGEO_SAMN07136758_8	121.089
IMGVR_UViG_3300012920_000045	BGEO_SAMN07136758_8	178.108
IMGVR_UViG_3300017709_000004	BGEO_SAMN07136758_8	29.8543
IMGVR_UViG_3300017724_000003	BGEO_SAMN07136758_8	44.4365
IMGVR_UViG_3300017735_000008	BGEO_SAMN07136758_8	85.3787
IMGVR_UViG_3300017751_000019	BGEO_SAMN07136758_8	47.3406
IMGVR_UViG_3300017751_000038	BGEO_SAMN07136758_8	39.5646
IMGVR_UViG_3300017752_000013	BGEO_SAMN07136758_8	85.3787
IMGVR_UViG_3300017776_000019	BGEO_SAMN07136758_8	45.3579
IMGVR_UViG_3300017909_002551	BGEO_SAMN07136758_8	44.5837
IMGVR_UViG_3300017912_002308	BGEO_SAMN07136758_8	44.5837
IMGVR_UViG_3300017913_000450	BGEO_SAMN07136758_8	49.5556
IMGVR_UViG_3300017913_000464	BGEO_SAMN07136758_8	26.546
IMGVR_UViG_3300017916_000148	BGEO_SAMN07136758_8	44.4365
IMGVR_UViG_3300020185_000062	BGEO_SAMN07136758_8	42.4391
IMGVR_UViG_3300020187_000036	BGEO_SAMN07136758_8	36.2561
IMGVR_UViG_3300020335_000005	BGEO_SAMN07136758_8	39.693
IMGVR_UViG_3300020358_000007	BGEO_SAMN07136758_8	39.693
IMGVR_UViG_3300020365_000029	BGEO_SAMN07136758_8	30.1754
IMGVR_UViG_3300020396_000007	BGEO_SAMN07136758_8	39.693
IMGVR_UViG_3300020397_000003	BGEO_SAMN07136758_8	39.5431
IMGVR_UViG_3300020397_000118	BGEO_SAMN07136758_8	48.9963
IMGVR_UViG_3300020398_000001	BGEO_SAMN07136758_8	39.3958
IMGVR_UViG_3300020401_000021	BGEO_SAMN07136758_8	39.5431
IMGVR_UViG_3300020403_000002	BGEO_SAMN07136758_8	48.9963
IMGVR_UViG_3300020420_000001	BGEO_SAMN07136758_8	155.262
IMGVR_UViG_3300020436_000015	BGEO_SAMN07136758_8	52.3672
IMGVR_UViG_3300020438_000044	BGEO_SAMN07136758_8	46.205
IMGVR_UViG_3300021185_001339	BGEO_SAMN07136758_8	29.0096
IMGVR_UViG_3300021197_001472	BGEO_SAMN07136758_8	33.0538
IMGVR_UViG_3300021368_000438	BGEO_SAMN07136758_8	32.1118
IMGVR_UViG_3300022178_002888	BGEO_SAMN07136758_8	33.9592
IMGVR_UViG_3300022933_000008	BGEO_SAMN07136758_8	35.3174
IMGVR_UViG_3300024348_000044	BGEO_SAMN07136758_8	70.4911
IMGVR_UViG_3300025101_000005	BGEO_SAMN07136758_8	45.8565
IMGVR_UViG_3300025267_000009	BGEO_SAMN07136758_8	42.2853
IMGVR_UViG_3300025276_000034	BGEO_SAMN07136758_8	67.2233
IMGVR_UViG_3300025570_000018	BGEO_SAMN07136758_8	33.9592
IMGVR_UViG_3300025617_000002	BGEO_SAMN07136758_8	65.7381
IMGVR_UViG_3300025652_000005	BGEO_SAMN07136758_8	33.9592
IMGVR_UViG_3300025671_000090	BGEO_SAMN07136758_8	63.3642
IMGVR_UViG_3300025759_000112	BGEO_SAMN07136758_8	38.6968
IMGVR_UViG_3300025769_000153	BGEO_SAMN07136758_8	27.6259
IMGVR_UViG_3300025806_000035	BGEO_SAMN07136758_8	33.9592
IMGVR_UViG_3300025872_000061	BGEO_SAMN07136758_8	94.2594
IMGVR_UViG_3300026848_000008	BGEO_SAMN07136758_8	47.9684
IMGVR_UViG_3300027612_000001	BGEO_SAMN07136758_8	65.7381
IMGVR_UViG_3300027687_000011	BGEO_SAMN07136758_8	43.2525
IMGVR_UViG_3300027780_000016	BGEO_SAMN07136758_8	133.668
IMGVR_UViG_3300028284_000283	BGEO_SAMN07136758_8	41.6961
IMGVR_UViG_3300029263_000485	BGEO_SAMN07136758_8	53.1807
IMGVR_UViG_3300030098_000506	BGEO_SAMN07136758_8	45.6872
IMGVR_UViG_3300030102_001765	BGEO_SAMN07136758_8	45.521
IMGVR_UViG_3300030104_003308	BGEO_SAMN07136758_8	35.3674
IMGVR_UViG_3300030107_000393	BGEO_SAMN07136758_8	43.2525
IMGVR_UViG_3300030118_002436	BGEO_SAMN07136758_8	228.188
IMGVR_UViG_3300030222_000026	BGEO_SAMN07136758_8	37.2603
IMGVR_UViG_3300030332_001148	BGEO_SAMN07136758_8	38.6968
IMGVR_UViG_3300030372_000647	BGEO_SAMN07136758_8	45.6872
IMGVR_UViG_3300030372_001887	BGEO_SAMN07136758_8	35.2484
IMGVR_UViG_3300030388_000794	BGEO_SAMN07136758_8	70.4911
IMGVR_UViG_3300030406_001933	BGEO_SAMN07136758_8	222.759
IMGVR_UViG_3300031785_000001	BGEO_SAMN07136758_8	42.1341
IMGVR_UViG_3300033183_000090	BGEO_SAMN07136758_8	71.5124
IMGVR_UViG_3300033183_000118	BGEO_SAMN07136758_8	48.817
IMGVR_UViG_3300033183_000125	BGEO_SAMN07136758_8	75.1877
IMGVR_UViG_3300033273_000069	BGEO_SAMN07136758_8	36.8139
IMGVR_UViG_3300034190_001473	BGEO_SAMN07136758_8	64.1576
IMGVR_UViG_3300034374_003508	BGEO_SAMN07136758_8	71.0249
IMGVR_UViG_3300034375_003786	BGEO_SAMN07136758_8	50.3574
IMGVR_UViG_3300035070_001237	BGEO_SAMN07136758_8	51.4672
IMGVR_UViG_3300046163_000018	BGEO_SAMN07136758_8	37.2603
IMGVR_UViG_3300046167_000363	BGEO_SAMN07136758_8	36.1227
IMGVR_UViG_3300046167_000653	BGEO_SAMN07136758_8	44.0089
IMGVR_UViG_3300046170_000208	BGEO_SAMN07136758_8	43.21
IMGVR_UViG_3300046170_000232	BGEO_SAMN07136758_8	31.138
IMGVR_UViG_3300046171_000149	BGEO_SAMN07136758_8	30.953
IMGVR_UViG_3300046752_000076	BGEO_SAMN07136758_8	36.6706
IMGVR_UViG_3300046755_000129	BGEO_SAMN07136758_8	85.3787
IMGVR_UViG_3300047369_000561	BGEO_SAMN07136758_8	30.5134
IMGVR_UViG_3300048130_000060	BGEO_SAMN07136758_8	60.2087
IMGVR_UViG_3300048444_000079	BGEO_SAMN07136758_8	27.6144
IMGVR_UViG_3300048541_000085	BGEO_SAMN07136758_8	85.3787
IMGVR_UViG_3300048586_000294	BGEO_SAMN07136758_8	44.8854
PBNR01000023.1	BGEO_SAMN07136758_8	32.6976
Station100_SUR_87	BGEO_SAMN07136758_8	33.5574
Station102_DCM_123	BGEO_SAMN07136758_8	65.2574
Station102_DCM_145	BGEO_SAMN07136758_8	45.8565
Station111_MES_465	BGEO_SAMN07136758_8	38.0529
Station122_DCM_126	BGEO_SAMN07136758_8	45.521
Station123_SUR_86	BGEO_SAMN07136758_8	225.945
Station124_SUR_114	BGEO_SAMN07136758_8	44.0089
Station138_SUR_35	BGEO_SAMN07136758_8	46.0291
Station155_MES_867	BGEO_SAMN07136758_8	36.1227
Station158_MES_1029	BGEO_SAMN07136758_8	37.573
Station188_DCM_505	BGEO_SAMN07136758_8	59.8918
Station189_DCM_396	BGEO_SAMN07136758_8	60.0022
Station193_SUR_393	BGEO_SAMN07136758_8	68.3758
Station196_SUR_482	BGEO_SAMN07136758_8	71.2662
Station205_SUR_386	BGEO_SAMN07136758_8	39.3958
Station206_SUR_506	BGEO_SAMN07136758_8	43.0835
Station208_SUR_426	BGEO_SAMN07136758_8	64.1371
Station23_DCM_34	BGEO_SAMN07136758_8	45.521
Station25_SUR_145	BGEO_SAMN07136758_8	48.4683
Station32_SUR_118	BGEO_SAMN07136758_8	43.964
Station39_MES_590	BGEO_SAMN07136758_8	39.693
Station67_SUR_157	BGEO_SAMN07136758_8	39.2511
Station76_DCM_264	BGEO_SAMN07136758_8	45.521
[truncated: 61,113 more rows]
