# Supplementary material for: Novel phage infecting the Roseobacter CHUG lineage reveals a diverse and globally distributed phage family
Source: mSphere. 2024 Jun 27;9(7):e00458-24. doi: 10.1128/msphere.00458-24 (PMC11288001; doi:10.1128/msphere.00458-24)
Supplement: Table S5 — Potential host of the CRP-810-type phages predicted by Rafah. [file msphere.00458-24-s0006.xlsx]

## Sheet: Ttable S5
TABLE S5 Potential host of the CRP-810-type phages predicted by Rafah.
Seq_name	Subgroup	Predictde host	Predicted_Host_Score
CRP-810	Subgroup V	Roseobacter_CHUG	NA
SAG_AH_273_16	Subgroup II	Pelagibacter	0.636
IMGVR_UViG_3300026848_000008	Singleton V	Sphingomonadaceae	0.631
ENA_VATA01000004.1	Singleton III	Roseobacter_Poseidonocella	0.622
IMGVR_UViG_3300046170_000208	Subgroup II	Pelagibacter	0.519
Station25_SUR_145	Subgroup II	Pelagibacter	0.511
TARA_SAMEA2619779_143	Subgroup II	Pelagibacter	0.463
TARA_SAMEA2622799_195	Subgroup II	Pelagibacter	0.454
TARA_SAMEA2622832_124	Subgroup II	Pelagibacter	0.451
TARA_SAMEA2622725_84	Subgroup II	Pelagibacter	0.45
TARA_SAMEA2622667_110	Subgroup II	Pelagibacter	0.449
Station124_SUR_114	Subgroup II	Pelagibacter	0.447
TARA_SAMEA2622357_29	Subgroup II	Pelagibacter	0.358
IMGVR_UViG_3300006352_000004	Subgroup V	Roseobacter_Poseidonocella	0.343
Station32_SUR_118	Subgroup V	Roseobacter_Poseidonocella	0.331
TARA_SAMEA2622810_188	Subgroup V	Escherichia	0.324
Station122_DCM_126	Subgroup V	Escherichia	0.324
IMGVR_UViG_3300030098_000506	Subgroup V	Escherichia	0.324
TARA_SAMEA2622694_167	Subgroup V	Escherichia	0.324
IMGVR_UViG_3300024348_000044	Subgroup I	Roseobacter_Poseidonocella	0.311
Station102_DCM_145	Subgroup VI	Roseobacter_Poseidonocella	0.31
TARA_SAMEA2620882_167	Subgroup V	Roseobacter_Poseidonocella	0.308
IMGVR_UViG_3300025267_000009	Subgroup V	Roseobacter_Poseidonocella	0.308
IMGVR_UViG_3300008216_000013	Subgroup V	Roseobacter_Poseidonocella	0.308
ENA_PAZI01000049.1	Singleton II	Pseudoalteromonas	0.304
TARA_SAMEA2622119_327	Subgroup V	Pelagibacter	0.302
IMGVR_UViG_3300020398_000001	Subgroup V	Roseobacter_Poseidonocella	0.299
TARA_SAMEA2622568_199	Subgroup V	Roseobacter_Poseidonocella	0.299
TARA_SAMEA4397815_395	Subgroup I	Roseobacter_Poseidonocella	0.296
IMGVR_UViG_3300017709_000004	Subgroup VI	Roseobacter_Poseidonocella	0.295
IMGVR_UViG_3300027687_000011	Subgroup V	Escherichia	0.29325
Ga0209192_10000287	Subgroup V	Escherichia	0.29325
IMGVR_UViG_3300028284_000283	Subgroup VI	Roseobacter_Poseidonocella	0.293
IMGVR_UViG_3300030104_003308	Subgroup V	Roseobacter_Poseidonocella	0.293
Station85_DCM_321	Subgroup I	Roseobacter_Poseidonocella	0.293
IMGVR_UViG_3300025276_000034	Subgroup I	Roseobacter_Poseidonocella	0.293
IMGVR_UViG_3300033183_000090	Subgroup I	Roseobacter_Poseidonocella	0.292
Station193_SUR_393	Subgroup I	Roseobacter_Poseidonocella	0.291
IMGVR_UViG_3300030332_001148	Subgroup VII	Roseobacter_Poseidonocella	0.289
Station39_MES_590	Subgroup II	Pelagibacter	0.286
TARA_SAMEA2621812_371	Subgroup I	Roseobacter_Poseidonocella	0.286
TARA_SAMEA2621839_489	Subgroup I	Roseobacter_Poseidonocella	0.286
TARA_SAMEA2621779_310	Subgroup I	Roseobacter_Poseidonocella	0.286
TARA_SAMEA4398111_316	Subgroup I	Roseobacter_Poseidonocella	0.286
IMGVR_UViG_3300017724_000003	Subgroup VI	Roseobacter_Poseidonocella	0.285
Station23_DCM_34	Subgroup V	Escherichia	0.285
TARA_SAMEA2620542_179	Subgroup VI	Roseobacter_Poseidonocella	0.284
IMGVR_UViG_3300034374_003508	Subgroup I	Roseobacter_Poseidonocella	0.283
IMGVR_UViG_3300025671_000090	Subgroup I	Roseobacter_Poseidonocella	0.28
IMGVR_UViG_3300022933_000008	Subgroup VII	Roseobacter_Poseidonocella	0.279
IMGVR_UViG_3300030388_000794	Subgroup I	Roseobacter_Poseidonocella	0.279
IMGVR_UViG_3300017751_000019	Subgroup VI	Roseobacter_Poseidonocella	0.277
Station155_MES_867	Subgroup V	Roseobacter_Poseidonocella	0.276
IMGVR_UViG_3300046167_000653	Subgroup VI	Roseobacter_Poseidonocella	0.275
TARA_SAMEA2620570_108	Subgroup V	Roseobacter_Poseidonocella	0.275
Station111_MES_465	Subgroup VII	Roseobacter_Poseidonocella	0.274
IMGVR_UViG_3300031785_000001	Subgroup V	Roseobacter_Poseidonocella	0.273
HOTS_SAMN07137023_12	Subgroup V	Roseobacter_Poseidonocella	0.273
IMGVR_UViG_3300017912_002308	Subgroup VI	Roseobacter_Poseidonocella	0.268
IMGVR_UViG_3300017909_002551	Subgroup VI	Roseobacter_Poseidonocella	0.268
IMGVR_UViG_3300017916_000148	Subgroup VI	Roseobacter_Poseidonocella	0.265
Station102_DCM_123	Subgroup I	Roseobacter_Poseidonocella	0.265
IMGVR_UViG_3300017751_000038	Subgroup VI	Roseobacter_Poseidonocella	0.263
IMGVR_UViG_3300001827_000044	Subgroup I	Roseobacter_Poseidonocella	0.263
TARA_SAMEA2591084_79	Subgroup V	Roseobacter_Poseidonocella	0.262
TARA_SAMEA2620259_430	Subgroup V	Roseobacter_Poseidonocella	0.262
IMGVR_UViG_3300030222_000026	Singleton IV	Roseobacter_Poseidonocella	0.261
unculture_phage_83185	Subgroup V	Roseobacter_Poseidonocella	0.261
IMGVR_UViG_3300033183_000125	Subgroup I	Roseobacter_Poseidonocella	0.261
TARA_SAMEA2619531_623	Subgroup V	Roseobacter_Poseidonocella	0.26
IMGVR_UViG_3300025617_000002	Subgroup I	Roseobacter_Poseidonocella	0.26
TARA_SAMEA2620925_214	Subgroup VI	Roseobacter_Poseidonocella	0.259
IMGVR_UViG_3300027612_000001	Subgroup I	Roseobacter_Poseidonocella	0.259
IMGVR_UViG_3300003410_000003	Subgroup I	Roseobacter_Poseidonocella	0.259
TARA_SAMEA2621204_64	Subgroup I	Roseobacter_Poseidonocella	0.258
TARA_SAMEA2621203_110	Subgroup I	Roseobacter_Poseidonocella	0.258
IMGVR_UViG_3300025570_000018	Subgroup VI	Roseobacter_Poseidonocella	0.255
Station206_SUR_506	Subgroup V	Roseobacter_Poseidonocella	0.254
TARA_SAMEA2619952_179	Subgroup VI	Roseobacter_Poseidonocella	0.254
VTLG01009252.1	Subgroup V	Roseobacter_Poseidonocella	0.253
VTLG01002196.1	Subgroup V	Roseobacter_Poseidonocella	0.253
IMGVR_UViG_3300017913_000464	Subgroup VI	Roseobacter_Poseidonocella	0.253
TARA_SAMEA2619399_143	Subgroup V	Roseobacter_Poseidonocella	0.251
ENA_NZYF01000024.1	Subgroup V	Roseobacter_Poseidonocella	0.251
IMGVR_UViG_3300022178_002888	Subgroup VI	Roseobacter_Poseidonocella	0.25
IMGVR_UViG_3300009507_000025	Subgroup VI	Roseobacter_Poseidonocella	0.249
IMGVR_UViG_3300029263_000485	Subgroup VI	Roseobacter_Poseidonocella	0.248
TARA_SAMEA2620980_453	Subgroup VI	Roseobacter_Poseidonocella	0.248
IMGVR_UViG_3300001472_000031	Subgroup VI	Roseobacter_Poseidonocella	0.246
IMGVR_UViG_3300008954_000071	Subgroup VII	Roseobacter_Poseidonocella	0.243
IMGVR_UViG_3300008625_000015	Subgroup VII	Roseobacter_Poseidonocella	0.243
BGEO_SAMN07136689_18	Subgroup VI	Roseobacter_Poseidonocella	0.243
Station205_SUR_386	Subgroup V	Roseobacter_Poseidonocella	0.241
IMGVR_UViG_3300020403_000002	Subgroup V	Roseobacter_Poseidonocella	0.241
IMGVR_UViG_3300020185_000062	Subgroup V	Roseobacter_Poseidonocella	0.239
TARA_SAMEA4397157_454	Subgroup V	Roseobacter_CHUG	0.239
BGEO_SAMN07136681_17	Subgroup V	Roseobacter_CHUG	0.239
Station85_MES_357	Subgroup VII	Roseobacter_Poseidonocella	0.237
IMGVR_UViG_3300030102_001765	Subgroup V	Roseobacter_Poseidonocella	0.237
Station82_DCM_520	Subgroup VI	Roseobacter_Poseidonocella	0.237
IMGVR_UViG_3300007760_000022	Subgroup VII	Roseobacter_Poseidonocella	0.236
IMGVR_UViG_3300007276_000080	Subgroup VI	Roseobacter_Poseidonocella	0.236
TARA_SAMEA2623426_159	Subgroup I	Roseobacter_Poseidonocella	0.235
Station76_DCM_264	Subgroup V	Roseobacter_Poseidonocella	0.234
IMGVR_UViG_3300017913_000450	Subgroup V	Roseobacter_CHUG	0.234
TARA_SAMEA2620651_35	Subgroup V	Roseobacter_Poseidonocella	0.234
IMGVR_UViG_3300020397_000118	Subgroup V	Roseobacter_Poseidonocella	0.234
TARA_SAMEA2620081_113	Subgroup V	Roseobacter_Poseidonocella	0.234
Station158_MES_1029	Subgroup VI	Roseobacter_Poseidonocella	0.234
Station188_DCM_505	Singleton I	Roseobacter_Poseidonocella	0.234
IMGVR_UViG_3300017776_000019	Subgroup VI	Roseobacter_Poseidonocella	0.233
TARA_SAMEA2622021_103	Subgroup V	Roseobacter_Poseidonocella	0.232
IMGVR_UViG_3300007511_000030	Subgroup VII	Roseobacter_Poseidonocella	0.231
BGEO_SAMN07136680_22	Subgroup V	Roseobacter_CHUG	0.231
IMGVR_UViG_3300046170_000232	Subgroup VI	Roseobacter_Poseidonocella	0.231
TARA_SAMEA4397196_501	Subgroup VI	Roseobacter_Poseidonocella	0.231
TARA_SAMEA2622497_146	Subgroup V	Roseobacter_Poseidonocella	0.23
IMGVR_UViG_3300025101_000005	Subgroup V	Roseobacter_Poseidonocella	0.23
TARA_SAMEA2620734_65	Subgroup V	Roseobacter_Poseidonocella	0.23
TARA_SAMEA2623426_164	Subgroup VI	Roseobacter_Poseidonocella	0.23
IMGVR_UViG_3300001846_000075	Subgroup I	Roseobacter_Poseidonocella	0.23
IMGVR_UViG_3300025872_000061	Subgroup I	Roseobacter_Poseidonocella	0.23
IMGVR_UViG_3300020187_000036	Subgroup V	Roseobacter_Poseidonocella	0.229
TARA_SAMEA4398111_326	Subgroup I	Roseobacter_Poseidonocella	0.229
TARA_SAMEA4398193_479	Subgroup I	Roseobacter_Poseidonocella	0.229
TARA_SAMEA2621839_493	Subgroup V	Roseobacter_CHUG	0.228
TARA_SAMEA2620666_241	Subgroup V	Roseobacter_Poseidonocella	0.228
IMGVR_UViG_3300020365_000029	Subgroup VI	Roseobacter_Poseidonocella	0.228
IMGVR_UViG_3300048130_000060	Subgroup I	Roseobacter_Poseidonocella	0.228
TARA_SAMEA2619678_375	Subgroup I	Roseobacter_Poseidonocella	0.227
TARA_SAMEA2619667_297	Subgroup I	Roseobacter_Poseidonocella	0.227
IMGVR_UViG_3300047369_000561	Subgroup VIII	Roseobacter_Poseidonocella	0.226
TARA_SAMEA2619376_244	Subgroup V	Roseobacter_Poseidonocella	0.226
IMGVR_UViG_3300021197_001472	Subgroup III	Roseobacter_Poseidonocella	0.226
IMGVR_UViG_3300030372_001887	Subgroup V	Roseobacter_Poseidonocella	0.225
IMGVR_UViG_3300048541_000085	Subgroup I	Roseobacter_Poseidonocella	0.225
IMGVR_UViG_3300046755_000129	Subgroup I	Roseobacter_Poseidonocella	0.225
IMGVR_UViG_3300017735_000008	Subgroup I	Roseobacter_Poseidonocella	0.225
IMGVR_UViG_3300048444_000079	Subgroup VI	Roseobacter_Poseidonocella	0.224
TARA_SAMEA2620991_144	Subgroup VI	Roseobacter_Poseidonocella	0.224
Station67_SUR_157	Subgroup VI	Roseobacter_Poseidonocella	0.224
IMGVR_UViG_3300035070_001237	Subgroup I	Roseobacter_Poseidonocella	0.224
TARA_SAMEA2621132_83	Subgroup I	Roseobacter_Poseidonocella	0.224
BGEO_SAMN07136936_63	Subgroup V	Roseobacter_Poseidonocella	0.223
unculture_phage_37302	Subgroup V	Roseobacter_Poseidonocella	0.223
Station82_DCM_396	Subgroup VI	Roseobacter_Poseidonocella	0.223
TARA_SAMEA2621448_21	Subgroup VI	Roseobacter_Poseidonocella	0.223
Station208_SUR_426	Subgroup I	Roseobacter_Poseidonocella	0.223
IMGVR_UViG_3300046171_000149	Subgroup VI	Roseobacter_Poseidonocella	0.221
Station196_SUR_482	Subgroup I	Roseobacter_Poseidonocella	0.221
DB3.3_NODE_180	Subgroup VI	Roseobacter_Poseidonocella	0.22
IMGVR_UViG_3300025652_000005	Subgroup VI	Roseobacter_Poseidonocella	0.22
IMGVR_UViG_3300025806_000035	Subgroup VI	Roseobacter_Poseidonocella	0.22
IMGVR_UViG_3300006803_000002	Subgroup VI	Roseobacter_Poseidonocella	0.22
IMGVR_UViG_3300020397_000003	Subgroup VI	Roseobacter_Poseidonocella	0.219
TARA_SAMEA2620230_100	Subgroup VI	Roseobacter_Poseidonocella	0.219
TARA_SAMEA2623275_180	Subgroup VI	Roseobacter_Poseidonocella	0.219
IMGVR_UViG_3300009526_000012	Subgroup I	Roseobacter_Poseidonocella	0.218
IMGVR_UViG_3300006920_000055	Subgroup VI	Roseobacter_Poseidonocella	0.216
Station100_SUR_87	Subgroup VIII	Roseobacter_Poseidonocella	0.215
TARA_SAMEA2622112_78	Subgroup VIII	Roseobacter_Poseidonocella	0.215
IMGVR_UViG_3300021368_000438	Subgroup V	Roseobacter_Poseidonocella	0.215
TARA_SAMEA2620570_121	Subgroup V	Roseobacter_CHUG	0.215
TARA_SAMEA2620542_149	Subgroup V	Roseobacter_CHUG	0.215
VTLG01014451.1	Subgroup III	Roseobacter_Poseidonocella	0.215
IMGVR_UViG_3300034190_001473	Subgroup I	Roseobacter_Poseidonocella	0.214
BGEO_SAMN07136961_95	Subgroup V	Roseobacter_Poseidonocella	0.213
BGEO_SAMN07136937_93	Subgroup V	Roseobacter_Poseidonocella	0.213
TARA_SAMEA4397023_1034	Subgroup VI	Roseobacter_Poseidonocella	0.213
Station189_DCM_396	Subgroup I	Roseobacter_Poseidonocella	0.212
IMGVR_UViG_3300027780_000016	Subgroup I	Roseobacter_Poseidonocella	0.212
TARA_SAMEA2619952_191	Subgroup V	Roseobacter_CHUG	0.211
IMGVR_UViG_3300046163_000018	Subgroup VI	Roseobacter_Poseidonocella	0.211
IMGVR_UViG_3300033183_000118	Subgroup V	Roseobacter_CHUG	0.21
IMGVR_UViG_3300033273_000069	Subgroup VI	Roseobacter_Poseidonocella	0.21
IMGVR_UViG_3300034375_003786	Subgroup V	Roseobacter_Poseidonocella	0.209
VTLG01012730.1	Subgroup III	Roseobacter_Poseidonocella	0.209
IMGVR_UViG_3300020401_000021	Subgroup VI	Roseobacter_Poseidonocella	0.208
TARA_SAMEA2620542_154	Subgroup VI	Roseobacter_Poseidonocella	0.208
IMGVR_UViG_3300046752_000076	Subgroup VI	Roseobacter_Poseidonocella	0.208
PBNR01000023.1	Subgroup III	Roseobacter_Poseidonocella	0.208
IMGVR_UViG_3300009512_000001	Subgroup I	Roseobacter_Poseidonocella	0.208
ENA_NZZX01000068.1	Subgroup VI	Roseobacter_Poseidonocella	0.205
TARA_SAMEA2620542_161	Subgroup VI	Roseobacter_Poseidonocella	0.205
IMGVR_UViG_3300021185_001339	Subgroup VI	Roseobacter_Poseidonocella	0.205
TARA_SAMEA2623275_216	Subgroup VI	Roseobacter_Poseidonocella	0.205
IMGVR_UViG_3300017752_000013	Subgroup I	Roseobacter_Poseidonocella	0.205
TARA_SAMEA2620217_277	Subgroup VI	Roseobacter_Poseidonocella	0.204
ENA_PBIR01000001.1	Subgroup I	Roseobacter_Poseidonocella	0.204
VTLG01000532.1	Subgroup I	Roseobacter_Poseidonocella	0.201
VTLG01012731.1	Subgroup I	Roseobacter_Poseidonocella	0.201
VTLG01002192.1	Subgroup I	Roseobacter_Poseidonocella	0.201
VTLG01007492.1	Subgroup I	Roseobacter_Poseidonocella	0.201
TARA_SAMEA2623135_284	Subgroup V	Roseobacter_Poseidonocella	0.2
IMGVR_UViG_3300020438_000044	Subgroup V	Roseobacter_Poseidonocella	0.2
TARA_SAMEA2623116_557	Subgroup V	Roseobacter_Poseidonocella	0.2
TARA_SAMEA4397215_1211	Subgroup VI	Roseobacter_Poseidonocella	0.199
IMGVR_UViG_3300030372_000647	Subgroup V	Roseobacter_Poseidonocella	0.198
TARA_SAMEA2620783_42	Subgroup V	Roseobacter_Poseidonocella	0.198
TARA_SAMEA2622142_89	Subgroup V	Roseobacter_Poseidonocella	0.197
TARA_SAMEA2622497_145	Subgroup V	Roseobacter_Poseidonocella	0.196
TARA_SAMEA4397157_349	Subgroup VI	Roseobacter_Poseidonocella	0.196
VTLG01000564.1	Subgroup I	Roseobacter_Poseidonocella	0.195
VTLG01000547.1	Subgroup I	Roseobacter_Poseidonocella	0.195
TARA_SAMEA2621203_99	Subgroup I	Roseobacter_Poseidonocella	0.192
TARA_SAMEA2622733_584	Subgroup III	Roseobacter_Poseidonocella	0.191
IMGVR_UViG_3300046167_000363	Subgroup VI	Roseobacter_Poseidonocella	0.19
DB11.3_NODE_125	Subgroup III	Roseobacter_Poseidonocella	0.19
IMGVR_UViG_3300025759_000112	Subgroup III	Roseobacter_Poseidonocella	0.189
TARA_SAMEA4397747_978	Subgroup I	Roseobacter_Poseidonocella	0.188
TARA_SAMEA2620230_102	Subgroup III	Roseobacter_Poseidonocella	0.187
IMGVR_UViG_3300020335_000005	Subgroup VI	Roseobacter_Poseidonocella	0.186
IMGVR_UViG_3300020396_000007	Subgroup VI	Roseobacter_Poseidonocella	0.186
IMGVR_UViG_3300020358_000007	Subgroup VI	Roseobacter_Poseidonocella	0.186
TARA_SAMEA2621423_367	Subgroup VI	Roseobacter_Poseidonocella	0.185
TARA_SAMEA2623135_372	Subgroup III	Roseobacter_Poseidonocella	0.182
IMGVR_UViG_3300025769_000153	Subgroup III	Roseobacter_Poseidonocella	0.181
IMGVR_UViG_3300005239_000986	Subgroup I	Caulobacter	0.178033
IMGVR_UViG_3300048586_000294	Singleton VI	Roseobacter_Poseidonocella	0.178
TARA_SAMEA2622652_202	Subgroup I	Roseobacter_Poseidonocella	0.178
TARA_SAMEA2622710_505	Subgroup I	Roseobacter_Poseidonocella	0.178
TARA_SAMEA2622715_238	Subgroup I	Roseobacter_Poseidonocella	0.178
TARA_SAMEA2622658_347	Subgroup I	Roseobacter_Poseidonocella	0.178
IMGVR_UViG_3300030107_000393	Subgroup V	Roseobacter_Poseidonocella	0.173
TARA_SAMEA2621173_7	Subgroup V	Roseobacter_Poseidonocella	0.173
TARA_SAMEA2620672_8	Subgroup I	Roseobacter_Poseidonocella	0.173
TARA_SAMEA2620734_55	Subgroup I	Roseobacter_Poseidonocella	0.173
IMGVR_UViG_3300030118_002436	Subgroup I	Roseobacter_Poseidonocella	0.173
TARA_SAMEA2620542_138	Subgroup I	Roseobacter_Poseidonocella	0.173
Station123_SUR_86	Subgroup I	Roseobacter_Poseidonocella	0.171
IMGVR_UViG_3300012920_000045	Subgroup I	Roseobacter_Poseidonocella	0.169
IMGVR_UViG_3300030406_001933	Subgroup I	Roseobacter_Poseidonocella	0.168
Station138_SUR_35	Subgroup V	Roseobacter_Poseidonocella	0.159
TARA_SAMEA2622074_130	Subgroup I	Roseobacter_Poseidonocella	0.159
TARA_SAMEA2621859_189	Subgroup I	Roseobacter_Poseidonocella	0.159
IMGVR_UViG_3300020420_000001	Subgroup I	Roseobacter_Poseidonocella	0.158
TARA_SAMEA2623059_166	Subgroup I	Roseobacter_Poseidonocella	0.158
BGEO_SAMN07136779_6	Subgroup I	Caulobacter	0.153833
BGEO_SAMN07136759_5	Subgroup I	Caulobacter	0.153583
TARA_SAMEA2621132_90	Subgroup I	Roseobacter_Poseidonocella	0.153
TARA_SAMEA2622518_116	Subgroup I	Caulobacter	0.152583
BGEO_SAMN07136740_2	Subgroup I	Caulobacter	0.152583
BGEO_SAMN07136744_2	Subgroup I	Caulobacter	0.152583
BGEO_SAMN07136742_3	Subgroup I	Caulobacter	0.152583
BGEO_SAMN07136758_8	Subgroup I	Caulobacter	0.152583
BGEO_SAMN07136781_4	Subgroup I	Caulobacter	0.152583
BGEO_SAMN07136790_8	Subgroup I	Caulobacter	0.152583
IMGVR_UViG_3300020436_000015	Subgroup V	Roseobacter_CHUG	0.151
TARA_SAMEA2621132_100	Subgroup V	Roseobacter_CHUG	0.151
TARA_SAMEA2620672_68	Subgroup I	Caulobacter	0.150917
TARA_SAMEA2620651_32	Subgroup I	Caulobacter	0.150917
TARA_SAMEA2620217_844	Subgroup I	Roseobacter_Poseidonocella	0.15
