# Supplementary material for: Novel phage infecting the Roseobacter CHUG lineage reveals a diverse and globally distributed phage family
Source: mSphere. 2024 Jun 27;9(7):e00458-24. doi: 10.1128/msphere.00458-24 (PMC11288001; doi:10.1128/msphere.00458-24)
Supplement: Table S6 — Correlation between the CRP-810-type phages and environmental factors. [file msphere.00458-24-s0007.xlsx]

## Sheet: Ttable S6
TABLE S6 Correlation between the CRP-810-type phages and environmental factors.
Contigs_ID	Environmental factors	slope	R_squared	pvalue	lm.test	subgroup	G + C content %
ENA_NZZX01000068.1	Distance	0.000243478	0.0469926	0.0143656	positive	Subgroup_IV	41.51
ENA_NZZX01000068.1	Temperature	0.00458284	0.0241738	0.0376862	positive	Subgroup_IV	41.51
ENA_NZZX01000068.1	Latitude	-0.00146994	0.0162643	0.078724	NS	Subgroup_IV	41.51
ENA_NZZX01000068.1	Longitude	0.000594728	0.014271	0.0997529	NS	Subgroup_IV	41.51
ENA_NZZX01000068.1	Phosphate	-0.0413011	0.0111206	0.228818	NS	Subgroup_IV	41.51
ENA_NZZX01000068.1	Silicate	-0.00105762	0.00902366	0.286155	NS	Subgroup_IV	41.51
ENA_NZZX01000068.1	Oxygen	-0.000328744	0.00679758	0.35678	NS	Subgroup_IV	41.51
ENA_NZZX01000068.1	PIC	-167.153	0.00893903	0.367342	NS	Subgroup_IV	41.51
ENA_NZZX01000068.1	Carbon.total	-0.0976724	0.00738932	0.397548	NS	Subgroup_IV	41.51
ENA_NZZX01000068.1	Depth	-2.28137e-05	0.00349211	0.416765	NS	Subgroup_IV	41.51
ENA_NZZX01000068.1	Nitrate	-0.000790112	0.00418034	0.421108	NS	Subgroup_IV	41.51
ENA_NZZX01000068.1	Salinity	0.00198423	0.00239768	0.515096	NS	Subgroup_IV	41.51
ENA_NZZX01000068.1	POC	-0.00013619	0.00427724	0.522295	NS	Subgroup_IV	41.51
ENA_NZZX01000068.1	Ammonium	-0.00297409	0.00258456	0.533936	NS	Subgroup_IV	41.51
ENA_NZZX01000068.1	Nitrite	-0.00427753	0.0011627	0.688119	NS	Subgroup_IV	41.51
ENA_NZZX01000068.1	Iron	-24.0027	0.00117199	0.700122	NS	Subgroup_IV	41.51
ENA_NZZX01000068.1	Chlorophyll	-5.02285e-05	8.70283e-06	0.973847	NS	Subgroup_IV	41.51
ENA_NZZX01000068.1	N	0	NA	NA	NS	Subgroup_IV	41.51
ENA_PAZI01000049.1	Temperature	0.0876072	0.394154	5.18689e-21	positive	Singleton_II	56.19
ENA_PAZI01000049.1	Salinity	0.094542	0.242868	2.42149e-12	positive	Singleton_II	56.19
ENA_PAZI01000049.1	Latitude	-0.0148095	0.121317	7.90986e-07	negative	Singleton_II	56.19
ENA_PAZI01000049.1	Oxygen	-0.00575472	0.152309	5.73816e-06	negative	Singleton_II	56.19
ENA_PAZI01000049.1	PIC	-2487.46	0.154565	9.68713e-05	negative	Singleton_II	56.19
ENA_PAZI01000049.1	Silicate	-0.0141921	0.11309	0.000104029	negative	Singleton_II	56.19
ENA_PAZI01000049.1	Chlorophyll	-0.0200036	0.101451	0.000278175	negative	Singleton_II	56.19
ENA_PAZI01000049.1	Nitrate	-0.0132752	0.0725499	0.000646646	negative	Singleton_II	56.19
ENA_PAZI01000049.1	Phosphate	-0.385813	0.0728891	0.00174404	negative	Singleton_II	56.19
ENA_PAZI01000049.1	Carbon.total	-1.14016	0.0889019	0.00272192	negative	Singleton_II	56.19
ENA_PAZI01000049.1	Depth	-0.000267278	0.0352233	0.00932538	negative	Singleton_II	56.19
ENA_PAZI01000049.1	Ammonium	-0.0461998	0.0393344	0.0143109	negative	Singleton_II	56.19
ENA_PAZI01000049.1	N	-0.0334823	0.125339	0.0270243	negative	Singleton_II	56.19
ENA_PAZI01000049.1	POC	-0.00167635	0.049413	0.0278119	negative	Singleton_II	56.19
ENA_PAZI01000049.1	Nitrite	-0.0814436	0.0279338	0.0476026	negative	Singleton_II	56.19
ENA_PAZI01000049.1	Longitude	0.00140297	0.00583609	0.293536	NS	Singleton_II	56.19
ENA_PAZI01000049.1	Iron	144.043	0.00303957	0.534889	NS	Singleton_II	56.19
ENA_PAZI01000049.1	Distance	-0.00012059	0.000844195	0.745738	NS	Singleton_II	56.19
ENA_VATA01000004.1	Oxygen	-0.000580199	0.031004	0.0476816	negative	Singleton_III	65.57
ENA_VATA01000004.1	Phosphate	0.0528727	0.0263778	0.0628003	NS	Singleton_III	65.57
ENA_VATA01000004.1	PIC	156.953	0.0105393	0.327468	NS	Singleton_III	65.57
ENA_VATA01000004.1	N	0.0108703	0.0225748	0.361256	NS	Singleton_III	65.57
ENA_VATA01000004.1	Nitrate	-0.00070751	0.00490738	0.383309	NS	Singleton_III	65.57
ENA_VATA01000004.1	Distance	6.48691e-05	0.0048844	0.434937	NS	Singleton_III	65.57
ENA_VATA01000004.1	Iron	38.8282	0.00449073	0.450513	NS	Singleton_III	65.57
ENA_VATA01000004.1	Chlorophyll	-0.000946341	0.0045236	0.454285	NS	Singleton_III	65.57
ENA_VATA01000004.1	Carbon.total	-0.0701914	0.00562602	0.460593	NS	Singleton_III	65.57
ENA_VATA01000004.1	Temperature	-0.00127727	0.00274887	0.485786	NS	Singleton_III	65.57
ENA_VATA01000004.1	Ammonium	-0.00246872	0.00260726	0.532143	NS	Singleton_III	65.57
ENA_VATA01000004.1	Salinity	0.00156099	0.00217231	0.53556	NS	Singleton_III	65.57
ENA_VATA01000004.1	Latitude	-0.000265987	0.00134237	0.614826	NS	Singleton_III	65.57
ENA_VATA01000004.1	POC	-9.13084e-05	0.00256936	0.620124	NS	Singleton_III	65.57
ENA_VATA01000004.1	Nitrite	-0.00429558	0.00171677	0.625669	NS	Singleton_III	65.57
ENA_VATA01000004.1	Silicate	0.000239901	0.000757947	0.757718	NS	Singleton_III	65.57
ENA_VATA01000004.1	Depth	-1.88633e-06	6.01795e-05	0.915178	NS	Singleton_III	65.57
ENA_VATA01000004.1	Longitude	3.81907e-06	1.48338e-06	0.986659	NS	Singleton_III	65.57
HOTS_SAMN07137023_12	Oxygen	-0.00191613	0.0649327	0.00383827	negative	Subgroup_V	41.15
HOTS_SAMN07137023_12	Temperature	0.0127812	0.0457557	0.00403812	positive	Subgroup_V	41.15
HOTS_SAMN07137023_12	Latitude	-0.00376251	0.0409346	0.0050022	negative	Subgroup_V	41.15
HOTS_SAMN07137023_12	Chlorophyll	-0.00560819	0.0298895	0.0528799	NS	Subgroup_V	41.15
HOTS_SAMN07137023_12	PIC	-603.604	0.0354245	0.0708082	NS	Subgroup_V	41.15
HOTS_SAMN07137023_12	Salinity	0.00862111	0.0110145	0.162064	NS	Subgroup_V	41.15
HOTS_SAMN07137023_12	Longitude	0.00070632	0.00773255	0.226413	NS	Subgroup_V	41.15
HOTS_SAMN07137023_12	Carbon.total	-0.237106	0.0143106	0.238241	NS	Subgroup_V	41.15
HOTS_SAMN07137023_12	Ammonium	-0.00929278	0.00683759	0.311162	NS	Subgroup_V	41.15
HOTS_SAMN07137023_12	POC	-0.000403472	0.0106828	0.311167	NS	Subgroup_V	41.15
HOTS_SAMN07137023_12	Nitrate	-0.00182451	0.00586681	0.340354	NS	Subgroup_V	41.15
HOTS_SAMN07137023_12	Silicate	-0.00154177	0.00606239	0.382344	NS	Subgroup_V	41.15
HOTS_SAMN07137023_12	Phosphate	-0.0484853	0.00491213	0.424547	NS	Subgroup_V	41.15
HOTS_SAMN07137023_12	Iron	91.1518	0.00464574	0.442782	NS	Subgroup_V	41.15
HOTS_SAMN07137023_12	Distance	-9.51783e-05	0.0019768	0.619652	NS	Subgroup_V	41.15
HOTS_SAMN07137023_12	Nitrite	0.0101486	0.00173909	0.623431	NS	Subgroup_V	41.15
HOTS_SAMN07137023_12	Depth	-8.72926e-06	0.000196405	0.847412	NS	Subgroup_V	41.15
HOTS_SAMN07137023_12	N	0	NA	NA	NS	Subgroup_V	41.15
IMGVR_UViG_3300001827_000044	Ammonium	0.0221565	0.131926	4.24272e-06	positive	Subgroup_I	49.74
IMGVR_UViG_3300001827_000044	Longitude	-0.00072911	0.0340278	0.0106309	negative	Subgroup_I	49.74
IMGVR_UViG_3300001827_000044	Salinity	-0.00647495	0.0235122	0.0404355	negative	Subgroup_I	49.74
IMGVR_UViG_3300001827_000044	Iron	-71.7772	0.0279391	0.058315	NS	Subgroup_I	49.74
IMGVR_UViG_3300001827_000044	Oxygen	-0.000279724	0.0131109	0.199897	NS	Subgroup_I	49.74
IMGVR_UViG_3300001827_000044	Depth	-1.5511e-05	0.00256098	0.486901	NS	Subgroup_I	49.74
IMGVR_UViG_3300001827_000044	Distance	3.70547e-05	0.00289956	0.547662	NS	Subgroup_I	49.74
IMGVR_UViG_3300001827_000044	Temperature	0.000947606	0.000951793	0.681831	NS	Subgroup_I	49.74
IMGVR_UViG_3300001827_000044	Carbon.total	-0.0290552	0.00170261	0.685097	NS	Subgroup_I	49.74
IMGVR_UViG_3300001827_000044	PIC	45.0968	0.00175605	0.690019	NS	Subgroup_I	49.74
IMGVR_UViG_3300001827_000044	Chlorophyll	-0.000372914	0.00127749	0.691123	NS	Subgroup_I	49.74
IMGVR_UViG_3300001827_000044	Nitrate	-0.000351676	0.000761884	0.731481	NS	Subgroup_I	49.74
IMGVR_UViG_3300001827_000044	Latitude	0.000224487	0.00060179	0.736225	NS	Subgroup_I	49.74
IMGVR_UViG_3300001827_000044	Silicate	-0.000299767	0.000658045	0.773788	NS	Subgroup_I	49.74
IMGVR_UViG_3300001827_000044	POC	-2.72273e-05	0.000462538	0.833513	NS	Subgroup_I	49.74
IMGVR_UViG_3300001827_000044	Phosphate	0.00055087	1.79614e-06	0.987832	NS	Subgroup_I	49.74
IMGVR_UViG_3300001827_000044	Nitrite	-2.33736e-05	9.2896e-08	0.997138	NS	Subgroup_I	49.74
IMGVR_UViG_3300001827_000044	N	0	NA	NA	NS	Subgroup_I	49.74
IMGVR_UViG_3300001846_000075	Ammonium	0.018981	0.0993933	7.61644e-05	positive	Subgroup_I	49.81
IMGVR_UViG_3300001846_000075	Longitude	-0.000675055	0.0256997	0.0267361	negative	Subgroup_I	49.81
IMGVR_UViG_3300001846_000075	Salinity	-0.00687259	0.0233467	0.0411558	negative	Subgroup_I	49.81
IMGVR_UViG_3300001846_000075	Iron	-68.5816	0.0255089	0.0706091	NS	Subgroup_I	49.81
IMGVR_UViG_3300001846_000075	Oxygen	-0.000280886	0.0132209	0.198008	NS	Subgroup_I	49.81
IMGVR_UViG_3300001846_000075	Distance	5.10599e-05	0.00550596	0.407053	NS	Subgroup_I	49.81
IMGVR_UViG_3300001846_000075	Depth	-1.81302e-05	0.00308272	0.445532	NS	Subgroup_I	49.81
IMGVR_UViG_3300001846_000075	PIC	58.3051	0.00247849	0.635568	NS	Subgroup_I	49.81
IMGVR_UViG_3300001846_000075	Temperature	0.00106627	0.00106214	0.664948	NS	Subgroup_I	49.81
IMGVR_UViG_3300001846_000075	Carbon.total	-0.0280708	0.00158876	0.69527	NS	Subgroup_I	49.81
IMGVR_UViG_3300001846_000075	Latitude	0.000275783	0.000800202	0.697678	NS	Subgroup_I	49.81
IMGVR_UViG_3300001846_000075	Chlorophyll	-0.000293153	0.0007895	0.754799	NS	Subgroup_I	49.81
IMGVR_UViG_3300001846_000075	POC	-3.27622e-05	0.00056529	0.816242	NS	Subgroup_I	49.81
IMGVR_UViG_3300001846_000075	Silicate	-0.000221498	0.000368817	0.82964	NS	Subgroup_I	49.81
IMGVR_UViG_3300001846_000075	Nitrate	9.81178e-05	6.08823e-05	0.922736	NS	Subgroup_I	49.81
IMGVR_UViG_3300001846_000075	Phosphate	0.00133518	1.08319e-05	0.970124	NS	Subgroup_I	49.81
IMGVR_UViG_3300001846_000075	Nitrite	0.000121631	2.51602e-06	0.985106	NS	Subgroup_I	49.81
IMGVR_UViG_3300001846_000075	N	0	NA	NA	NS	Subgroup_I	49.81
IMGVR_UViG_3300003410_000003	Iron	32.8054	0.0114926	0.226572	NS	Subgroup_I	51.07
IMGVR_UViG_3300003410_000003	PIC	-96.1364	0.013244	0.272003	NS	Subgroup_I	51.07
IMGVR_UViG_3300003410_000003	Latitude	0.000164987	0.00188216	0.551228	NS	Subgroup_I	51.07
IMGVR_UViG_3300003410_000003	Nitrate	-0.000164482	0.000959509	0.70015	NS	Subgroup_I	51.07
IMGVR_UViG_3300003410_000003	POC	-3.32579e-05	0.00114532	0.74078	NS	Subgroup_I	51.07
IMGVR_UViG_3300003410_000003	Depth	-2.68165e-06	0.000443223	0.772521	NS	Subgroup_I	51.07
IMGVR_UViG_3300003410_000003	Ammonium	-0.000481275	0.000357982	0.817034	NS	Subgroup_I	51.07
IMGVR_UViG_3300003410_000003	Nitrite	-0.000822825	0.000226813	0.859313	NS	Subgroup_I	51.07
IMGVR_UViG_3300003410_000003	Longitude	-3.05019e-06	3.4482e-06	0.97966	NS	Subgroup_I	51.07
IMGVR_UViG_3300003410_000003	Temperature	0	NA	NA	NS	Subgroup_I	51.07
IMGVR_UViG_3300003410_000003	Salinity	0	NA	NA	NS	Subgroup_I	51.07
IMGVR_UViG_3300003410_000003	Chlorophyll	0	NA	NA	NS	Subgroup_I	51.07
IMGVR_UViG_3300003410_000003	Carbon.total	0	NA	NA	NS	Subgroup_I	51.07
IMGVR_UViG_3300003410_000003	N	0	NA	NA	NS	Subgroup_I	51.07
IMGVR_UViG_3300003410_000003	Phosphate	0	NA	NA	NS	Subgroup_I	51.07
IMGVR_UViG_3300003410_000003	Silicate	0	NA	NA	NS	Subgroup_I	51.07
IMGVR_UViG_3300003410_000003	Oxygen	0	NA	NA	NS	Subgroup_I	51.07
IMGVR_UViG_3300003410_000003	Distance	0	NA	NA	NS	Subgroup_I	51.07
IMGVR_UViG_3300005239_000986	Temperature	-0.0323529	0.16083	2.64856e-08	negative	Subgroup_I	42.51
IMGVR_UViG_3300005239_000986	PIC	2138.66	0.287047	3.13047e-08	positive	Subgroup_I	42.51
IMGVR_UViG_3300005239_000986	Oxygen	0.00430738	0.173706	1.09305e-06	positive	Subgroup_I	42.51
IMGVR_UViG_3300005239_000986	Carbon.total	1.03774	0.191055	6.08098e-06	positive	Subgroup_I	42.51
IMGVR_UViG_3300005239_000986	POC	0.00121198	0.0575074	0.0173916	positive	Subgroup_I	42.51
IMGVR_UViG_3300005239_000986	Nitrate	-0.00486235	0.0218716	0.0645399	NS	Subgroup_I	42.51
IMGVR_UViG_3300005239_000986	Silicate	-0.00437828	0.0268126	0.0647644	NS	Subgroup_I	42.51
IMGVR_UViG_3300005239_000986	Distance	-0.00046314	0.0253096	0.074015	NS	Subgroup_I	42.51
IMGVR_UViG_3300005239_000986	Ammonium	-0.0192128	0.0150423	0.132246	NS	Subgroup_I	42.51
IMGVR_UViG_3300005239_000986	Longitude	-0.00109948	0.0110464	0.147893	NS	Subgroup_I	42.51
IMGVR_UViG_3300005239_000986	Depth	-8.43707e-05	0.0108171	0.152192	NS	Subgroup_I	42.51
IMGVR_UViG_3300005239_000986	Iron	-229.227	0.0158194	0.155528	NS	Subgroup_I	42.51
IMGVR_UViG_3300005239_000986	Phosphate	-0.0974118	0.00967795	0.261762	NS	Subgroup_I	42.51
IMGVR_UViG_3300005239_000986	Latitude	0.00196538	0.00658501	0.264436	NS	Subgroup_I	42.51
IMGVR_UViG_3300005239_000986	Nitrite	-0.0302122	0.00832807	0.281823	NS	Subgroup_I	42.51
IMGVR_UViG_3300005239_000986	Chlorophyll	0.00295545	0.00456268	0.452338	NS	Subgroup_I	42.51
IMGVR_UViG_3300005239_000986	Salinity	0.00590087	0.0028308	0.479347	NS	Subgroup_I	42.51
IMGVR_UViG_3300005239_000986	N	-0.00370611	0.000156865	0.939678	NS	Subgroup_I	42.51
IMGVR_UViG_3300017751_000038	Carbon.total	0.357317	0.184453	9.16524e-06	positive	Subgroup_IV	50.24
IMGVR_UViG_3300017751_000038	POC	0.000362385	0.0632499	0.0124889	positive	Subgroup_IV	50.24
IMGVR_UViG_3300017751_000038	N	-0.0179343	0.131616	0.0232165	negative	Subgroup_IV	50.24
IMGVR_UViG_3300017751_000038	Chlorophyll	-0.00136373	0.0121523	0.219135	NS	Subgroup_IV	50.24
IMGVR_UViG_3300017751_000038	Distance	-7.29091e-05	0.00798338	0.317812	NS	Subgroup_IV	50.24
IMGVR_UViG_3300017751_000038	Latitude	-0.000438033	0.00474227	0.343843	NS	Subgroup_IV	50.24
IMGVR_UViG_3300017751_000038	Silicate	-0.000390069	0.00494099	0.430439	NS	Subgroup_IV	50.24
IMGVR_UViG_3300017751_000038	Nitrate	-0.000541405	0.00373253	0.447193	NS	Subgroup_IV	50.24
IMGVR_UViG_3300017751_000038	Iron	-25.4525	0.00249752	0.573819	NS	Subgroup_IV	50.24
IMGVR_UViG_3300017751_000038	Depth	-8.16938e-06	0.00147033	0.598436	NS	Subgroup_IV	50.24
IMGVR_UViG_3300017751_000038	Ammonium	-0.00174969	0.00170021	0.613994	NS	Subgroup_IV	50.24
IMGVR_UViG_3300017751_000038	Longitude	-8.09116e-05	0.000867321	0.685898	NS	Subgroup_IV	50.24
IMGVR_UViG_3300017751_000038	Nitrite	-0.00242404	0.000708786	0.753998	NS	Subgroup_IV	50.24
IMGVR_UViG_3300017751_000038	PIC	14.3298	0.000394866	0.850047	NS	Subgroup_IV	50.24
IMGVR_UViG_3300017751_000038	Salinity	0.000400825	0.00018641	0.856057	NS	Subgroup_IV	50.24
IMGVR_UViG_3300017751_000038	Temperature	0.000169655	6.31187e-05	0.915939	NS	Subgroup_IV	50.24
IMGVR_UViG_3300017751_000038	Oxygen	8.68707e-06	8.99285e-06	0.973307	NS	Subgroup_IV	50.24
IMGVR_UViG_3300017751_000038	Phosphate	0.000729258	6.49774e-06	0.976858	NS	Subgroup_IV	50.24
IMGVR_UViG_3300017752_000013	Temperature	0.00177822	0.0133653	0.1233	NS	Subgroup_I	48.5
IMGVR_UViG_3300017752_000013	Iron	22.7526	0.0114932	0.22656	NS	Subgroup_I	48.5
IMGVR_UViG_3300017752_000013	Salinity	0.00176892	0.00699774	0.265577	NS	Subgroup_I	48.5
IMGVR_UViG_3300017752_000013	Phosphate	-0.00821797	0.00475513	0.432066	NS	Subgroup_I	48.5
IMGVR_UViG_3300017752_000013	Distance	-2.34118e-05	0.00473821	0.441911	NS	Subgroup_I	48.5
IMGVR_UViG_3300017752_000013	Chlorophyll	-0.000335149	0.00422372	0.469676	NS	Subgroup_I	48.5
IMGVR_UViG_3300017752_000013	PIC	-38.5339	0.00442362	0.526453	NS	Subgroup_I	48.5
IMGVR_UViG_3300017752_000013	Longitude	7.85441e-05	0.00157695	0.585459	NS	Subgroup_I	48.5
IMGVR_UViG_3300017752_000013	Silicate	-0.000134202	0.00156701	0.657304	NS	Subgroup_I	48.5
IMGVR_UViG_3300017752_000013	Oxygen	-4.7e-05	0.00151519	0.663929	NS	Subgroup_I	48.5
IMGVR_UViG_3300017752_000013	Depth	-4.58706e-06	0.000894414	0.681294	NS	Subgroup_I	48.5
IMGVR_UViG_3300017752_000013	Nitrate	-0.000114264	0.00096267	0.69968	NS	Subgroup_I	48.5
IMGVR_UViG_3300017752_000013	Carbon.total	-0.0117811	0.00114394	0.739626	NS	Subgroup_I	48.5
IMGVR_UViG_3300017752_000013	Ammonium	-0.000331224	0.000352506	0.818414	NS	Subgroup_I	48.5
IMGVR_UViG_3300017752_000013	POC	-1.562e-05	0.000525229	0.822762	NS	Subgroup_I	48.5
IMGVR_UViG_3300017752_000013	Latitude	7.27786e-05	0.000252589	0.827259	NS	Subgroup_I	48.5
IMGVR_UViG_3300017752_000013	Nitrite	-0.00059914	0.00025001	0.852371	NS	Subgroup_I	48.5
IMGVR_UViG_3300017752_000013	N	0	NA	NA	NS	Subgroup_I	48.5
IMGVR_UViG_3300017913_000464	Temperature	0.00397119	0.025325	0.0333547	positive	Subgroup_IV	50.36
IMGVR_UViG_3300017913_000464	Salinity	0.00280986	0.00670832	0.27573	NS	Subgroup_IV	50.36
IMGVR_UViG_3300017913_000464	Iron	33.27	0.00791827	0.315945	NS	Subgroup_IV	50.36
IMGVR_UViG_3300017913_000464	Distance	-5.10098e-05	0.00724766	0.341277	NS	Subgroup_IV	50.36
IMGVR_UViG_3300017913_000464	Longitude	0.000221145	0.0047477	0.343567	NS	Subgroup_IV	50.36
IMGVR_UViG_3300017913_000464	Chlorophyll	-0.000757034	0.00694378	0.353583	NS	Subgroup_IV	50.36
IMGVR_UViG_3300017913_000464	Phosphate	-0.0135416	0.00416024	0.462483	NS	Subgroup_IV	50.36
IMGVR_UViG_3300017913_000464	Depth	-9.26942e-06	0.00138711	0.608987	NS	Subgroup_IV	50.36
IMGVR_UViG_3300017913_000464	Silicate	-0.000223096	0.00139535	0.675496	NS	Subgroup_IV	50.36
IMGVR_UViG_3300017913_000464	Oxygen	-7.83706e-05	0.00135745	0.680896	NS	Subgroup_IV	50.36
IMGVR_UViG_3300017913_000464	Nitrate	-0.000201267	0.000962392	0.699721	NS	Subgroup_IV	50.36
IMGVR_UViG_3300017913_000464	Carbon.total	-0.0205583	0.00112243	0.742	NS	Subgroup_IV	50.36
IMGVR_UViG_3300017913_000464	POC	-3.56538e-05	0.000881748	0.771625	NS	Subgroup_IV	50.36
IMGVR_UViG_3300017913_000464	Ammonium	-0.00058484	0.000354115	0.818008	NS	Subgroup_IV	50.36
IMGVR_UViG_3300017913_000464	Nitrite	-0.00105098	0.000247877	0.852995	NS	Subgroup_IV	50.36
IMGVR_UViG_3300017913_000464	Latitude	-6.21876e-05	7.00408e-05	0.90852	NS	Subgroup_IV	50.36
IMGVR_UViG_3300017913_000464	PIC	-12.0904	0.000140321	0.910272	NS	Subgroup_IV	50.36
IMGVR_UViG_3300017913_000464	N	0	NA	NA	NS	Subgroup_IV	50.36
IMGVR_UViG_3300020358_000007	PIC	1295.43	0.43436	6.87042e-13	positive	Subgroup_IV	47.76
IMGVR_UViG_3300020358_000007	Temperature	-0.0102397	0.0972278	2.14749e-05	negative	Subgroup_IV	47.76
IMGVR_UViG_3300020358_000007	Oxygen	0.00140532	0.101336	0.00026499	positive	Subgroup_IV	47.76
IMGVR_UViG_3300020358_000007	Longitude	-0.000621005	0.0215459	0.0427359	negative	Subgroup_IV	47.76
IMGVR_UViG_3300020358_000007	Iron	-122.751	0.0249881	0.0735836	NS	Subgroup_IV	47.76
IMGVR_UViG_3300020358_000007	N	-0.0354662	0.0782136	0.0846553	NS	Subgroup_IV	47.76
IMGVR_UViG_3300020358_000007	Carbon.total	0.110985	0.0247903	0.119606	NS	Subgroup_IV	47.76
IMGVR_UViG_3300020358_000007	Chlorophyll	0.00215436	0.0130654	0.202503	NS	Subgroup_IV	47.76
IMGVR_UViG_3300020358_000007	Phosphate	0.0403834	0.00881746	0.284191	NS	Subgroup_IV	47.76
IMGVR_UViG_3300020358_000007	Ammonium	-0.00427055	0.00431634	0.421297	NS	Subgroup_IV	47.76
IMGVR_UViG_3300020358_000007	Depth	-1.86634e-05	0.00323618	0.434407	NS	Subgroup_IV	47.76
IMGVR_UViG_3300020358_000007	Nitrite	-0.00568828	0.00167007	0.630414	NS	Subgroup_IV	47.76
IMGVR_UViG_3300020358_000007	Latitude	-0.000332353	0.00115129	0.641224	NS	Subgroup_IV	47.76
IMGVR_UViG_3300020358_000007	Nitrate	-0.000316864	0.000543944	0.771865	NS	Subgroup_IV	47.76
IMGVR_UViG_3300020358_000007	Distance	1.31995e-05	0.000112668	0.905719	NS	Subgroup_IV	47.76
IMGVR_UViG_3300020358_000007	POC	-1.29918e-05	3.14699e-05	0.95628	NS	Subgroup_IV	47.76
IMGVR_UViG_3300020358_000007	Silicate	-5.95081e-05	2.37182e-05	0.95649	NS	Subgroup_IV	47.76
IMGVR_UViG_3300020358_000007	Salinity	-6.93753e-05	2.36137e-06	0.983712	NS	Subgroup_IV	47.76
IMGVR_UViG_3300020396_000007	PIC	1288.54	0.428733	1.08466e-12	positive	Subgroup_IV	47.78
IMGVR_UViG_3300020396_000007	Temperature	-0.00871673	0.0750228	0.000207173	negative	Subgroup_IV	47.78
IMGVR_UViG_3300020396_000007	Oxygen	0.00116227	0.0735011	0.00204918	positive	Subgroup_IV	47.78
IMGVR_UViG_3300020396_000007	Carbon.total	0.117971	0.0368069	0.0571237	NS	Subgroup_IV	47.78
IMGVR_UViG_3300020396_000007	Iron	-111.717	0.0219527	0.0937959	NS	Subgroup_IV	47.78
IMGVR_UViG_3300020396_000007	Chlorophyll	0.0023708	0.0168902	0.146935	NS	Subgroup_IV	47.78
IMGVR_UViG_3300020396_000007	Longitude	-0.000331114	0.00652623	0.266586	NS	Subgroup_IV	47.78
IMGVR_UViG_3300020396_000007	Latitude	-0.000666957	0.00493992	0.333959	NS	Subgroup_IV	47.78
IMGVR_UViG_3300020396_000007	Phosphate	0.0340831	0.00686862	0.344784	NS	Subgroup_IV	47.78
IMGVR_UViG_3300020396_000007	Ammonium	-0.00381558	0.00366242	0.458915	NS	Subgroup_IV	47.78
IMGVR_UViG_3300020396_000007	Depth	-1.58148e-05	0.00247577	0.494249	NS	Subgroup_IV	47.78
IMGVR_UViG_3300020396_000007	N	0.00907701	0.00579323	0.645135	NS	Subgroup_IV	47.78
IMGVR_UViG_3300020396_000007	Nitrite	-0.00505529	0.00140074	0.659494	NS	Subgroup_IV	47.78
IMGVR_UViG_3300020396_000007	Nitrate	-0.000400474	0.000923888	0.705506	NS	Subgroup_IV	47.78
IMGVR_UViG_3300020396_000007	Silicate	-0.000250055	0.000457588	0.810587	NS	Subgroup_IV	47.78
IMGVR_UViG_3300020396_000007	Salinity	0.000661963	0.000228923	0.840682	NS	Subgroup_IV	47.78
IMGVR_UViG_3300020396_000007	Distance	1.95448e-05	0.000261946	0.856681	NS	Subgroup_IV	47.78
IMGVR_UViG_3300020396_000007	POC	-2.57683e-05	0.000123471	0.913526	NS	Subgroup_IV	47.78
IMGVR_UViG_3300021185_001339	PIC	557.5	0.288488	2.84844e-08	positive	Subgroup_IV	48.39
IMGVR_UViG_3300021185_001339	Carbon.total	0.397786	0.240312	2.59974e-07	positive	Subgroup_IV	48.39
IMGVR_UViG_3300021185_001339	POC	0.000401235	0.0510155	0.0253352	positive	Subgroup_IV	48.39
IMGVR_UViG_3300021185_001339	Temperature	-0.00411348	0.024834	0.0351352	negative	Subgroup_IV	48.39
IMGVR_UViG_3300021185_001339	Oxygen	0.000636192	0.0326564	0.0420383	positive	Subgroup_IV	48.39
IMGVR_UViG_3300021185_001339	Distance	-0.000110168	0.0123418	0.213707	NS	Subgroup_IV	48.39
IMGVR_UViG_3300021185_001339	Longitude	-0.000291848	0.00753908	0.232335	NS	Subgroup_IV	48.39
IMGVR_UViG_3300021185_001339	N	-0.0163216	0.0367702	0.242225	NS	Subgroup_IV	48.39
IMGVR_UViG_3300021185_001339	Silicate	-0.000586152	0.00616828	0.378206	NS	Subgroup_IV	48.39
IMGVR_UViG_3300021185_001339	Depth	-1.611e-05	0.00382008	0.395663	NS	Subgroup_IV	48.39
IMGVR_UViG_3300021185_001339	Nitrate	-0.000720508	0.00444165	0.406925	NS	Subgroup_IV	48.39
IMGVR_UViG_3300021185_001339	Iron	-44.574	0.00518298	0.417494	NS	Subgroup_IV	48.39
IMGVR_UViG_3300021185_001339	Ammonium	-0.00301782	0.003402	0.475369	NS	Subgroup_IV	48.39
IMGVR_UViG_3300021185_001339	Nitrite	-0.00426525	0.00147988	0.650622	NS	Subgroup_IV	48.39
IMGVR_UViG_3300021185_001339	Salinity	0.00120713	0.00113154	0.654857	NS	Subgroup_IV	48.39
IMGVR_UViG_3300021185_001339	Latitude	-0.00025022	0.00103386	0.6588	NS	Subgroup_IV	48.39
IMGVR_UViG_3300021185_001339	Phosphate	-0.00966651	0.000784025	0.749951	NS	Subgroup_IV	48.39
IMGVR_UViG_3300021185_001339	Chlorophyll	-9.24662e-05	3.78401e-05	0.945497	NS	Subgroup_IV	48.39
IMGVR_UViG_3300021197_001472	Longitude	-0.000924677	0.0190565	0.0568542	NS	Subgroup_III	47.14
IMGVR_UViG_3300021197_001472	N	0.0393046	0.0866424	0.0689196	NS	Subgroup_III	47.14
IMGVR_UViG_3300021197_001472	Chlorophyll	-0.00320714	0.0142668	0.182806	NS	Subgroup_III	47.14
IMGVR_UViG_3300021197_001472	Oxygen	-0.000750654	0.013285	0.196918	NS	Subgroup_III	47.14
IMGVR_UViG_3300021197_001472	Phosphate	-0.0708823	0.0113993	0.22304	NS	Subgroup_III	47.14
IMGVR_UViG_3300021197_001472	Silicate	-0.00190109	0.010778	0.243539	NS	Subgroup_III	47.14
IMGVR_UViG_3300021197_001472	Distance	0.000166574	0.0082445	0.309993	NS	Subgroup_III	47.14
IMGVR_UViG_3300021197_001472	Carbon.total	0.152187	0.0103511	0.316319	NS	Subgroup_III	47.14
IMGVR_UViG_3300021197_001472	Ammonium	0.00835016	0.00665272	0.317816	NS	Subgroup_III	47.14
IMGVR_UViG_3300021197_001472	Depth	-3.70082e-05	0.00507619	0.327362	NS	Subgroup_III	47.14
IMGVR_UViG_3300021197_001472	Iron	-88.5542	0.00597314	0.383994	NS	Subgroup_III	47.14
IMGVR_UViG_3300021197_001472	Nitrite	-0.0114245	0.00308792	0.512804	NS	Subgroup_III	47.14
IMGVR_UViG_3300021197_001472	Latitude	-0.000607437	0.0015342	0.590593	NS	Subgroup_III	47.14
IMGVR_UViG_3300021197_001472	POC	0.000175486	0.00260424	0.617757	NS	Subgroup_III	47.14
IMGVR_UViG_3300021197_001472	Temperature	-0.00104009	0.000401263	0.790121	NS	Subgroup_III	47.14
IMGVR_UViG_3300021197_001472	PIC	72.8093	0.000670164	0.805438	NS	Subgroup_III	47.14
IMGVR_UViG_3300021197_001472	Salinity	-0.00120661	0.000285728	0.822302	NS	Subgroup_III	47.14
IMGVR_UViG_3300021197_001472	Nitrate	-0.000355448	0.000275484	0.83654	NS	Subgroup_III	47.14
IMGVR_UViG_3300025276_000034	Temperature	-0.0573476	0.358529	8.53069e-19	negative	Subgroup_I	52.14
IMGVR_UViG_3300025276_000034	Oxygen	0.00696228	0.319474	4.42796e-12	positive	Subgroup_I	52.14
IMGVR_UViG_3300025276_000034	PIC	2096.91	0.214346	2.97144e-06	positive	Subgroup_I	52.14
IMGVR_UViG_3300025276_000034	Carbon.total	1.1913	0.167081	2.66411e-05	positive	Subgroup_I	52.14
IMGVR_UViG_3300025276_000034	Latitude	0.00601411	0.0432339	0.00389718	positive	Subgroup_I	52.14
IMGVR_UViG_3300025276_000034	N	-0.149052	0.183889	0.00645238	negative	Subgroup_I	52.14
IMGVR_UViG_3300025276_000034	Distance	-0.000798135	0.0527415	0.00939584	negative	Subgroup_I	52.14
IMGVR_UViG_3300025276_000034	Longitude	-0.0020742	0.0275656	0.021707	negative	Subgroup_I	52.14
IMGVR_UViG_3300025276_000034	Chlorophyll	0.0103349	0.0384858	0.0276946	positive	Subgroup_I	52.14
IMGVR_UViG_3300025276_000034	Ammonium	-0.0247846	0.0176171	0.103078	NS	Subgroup_I	52.14
IMGVR_UViG_3300025276_000034	Iron	-299.086	0.0188203	0.121064	NS	Subgroup_I	52.14
IMGVR_UViG_3300025276_000034	Depth	-9.92379e-05	0.010493	0.158509	NS	Subgroup_I	52.14
IMGVR_UViG_3300025276_000034	Nitrite	-0.0374073	0.00890172	0.265776	NS	Subgroup_I	52.14
IMGVR_UViG_3300025276_000034	Nitrate	-0.00266281	0.00461355	0.397971	NS	Subgroup_I	52.14
IMGVR_UViG_3300025276_000034	POC	0.000454983	0.00676631	0.420689	NS	Subgroup_I	52.14
IMGVR_UViG_3300025276_000034	Phosphate	0.0705764	0.00357152	0.496066	NS	Subgroup_I	52.14
IMGVR_UViG_3300025276_000034	Silicate	-0.000599998	0.000333576	0.837866	NS	Subgroup_I	52.14
IMGVR_UViG_3300025276_000034	Salinity	-0.00066541	2.55392e-05	0.94647	NS	Subgroup_I	52.14
IMGVR_UViG_3300025759_000112	Ammonium	0.0549171	0.102389	5.85368e-05	positive	Subgroup_III	48.51
IMGVR_UViG_3300025759_000112	Salinity	-0.0288856	0.0579671	0.00116824	negative	Subgroup_III	48.51
IMGVR_UViG_3300025759_000112	Phosphate	-0.258759	0.0516714	0.00876207	negative	Subgroup_III	48.51
IMGVR_UViG_3300025759_000112	Longitude	-0.0021135	0.0351804	0.00936927	negative	Subgroup_III	48.51
IMGVR_UViG_3300025759_000112	N	0.0383404	0.129231	0.0245964	positive	Subgroup_III	48.51
IMGVR_UViG_3300025759_000112	Nitrate	0.00503976	0.019684	0.0796739	NS	Subgroup_III	48.51
IMGVR_UViG_3300025759_000112	Depth	-8.36833e-05	0.00917177	0.187537	NS	Subgroup_III	48.51
IMGVR_UViG_3300025759_000112	Silicate	-0.00338975	0.0112953	0.232477	NS	Subgroup_III	48.51
IMGVR_UViG_3300025759_000112	Iron	-128.198	0.00931744	0.276504	NS	Subgroup_III	48.51
IMGVR_UViG_3300025759_000112	Distance	0.000205654	0.00935642	0.279325	NS	Subgroup_III	48.51
IMGVR_UViG_3300025759_000112	Carbon.total	0.197161	0.0111436	0.298382	NS	Subgroup_III	48.51
IMGVR_UViG_3300025759_000112	Temperature	-0.00594432	0.00463968	0.364942	NS	Subgroup_III	48.51
IMGVR_UViG_3300025759_000112	Chlorophyll	-0.00212574	0.00451542	0.454695	NS	Subgroup_III	48.51
IMGVR_UViG_3300025759_000112	Nitrite	-0.0124337	0.0027178	0.53925	NS	Subgroup_III	48.51
IMGVR_UViG_3300025759_000112	Latitude	-0.00113824	0.00190364	0.548962	NS	Subgroup_III	48.51
IMGVR_UViG_3300025759_000112	POC	0.000178697	0.00188718	0.671031	NS	Subgroup_III	48.51
IMGVR_UViG_3300025759_000112	Oxygen	-0.000105205	0.000194285	0.8764	NS	Subgroup_III	48.51
IMGVR_UViG_3300025759_000112	PIC	47.8834	0.000204062	0.891898	NS	Subgroup_III	48.51
IMGVR_UViG_3300027612_000001	Iron	32.8046	0.0114926	0.226572	NS	Subgroup_I	51.06
IMGVR_UViG_3300027612_000001	PIC	-96.134	0.013244	0.272003	NS	Subgroup_I	51.06
IMGVR_UViG_3300027612_000001	Latitude	0.000164983	0.00188216	0.551228	NS	Subgroup_I	51.06
IMGVR_UViG_3300027612_000001	Nitrate	-0.000164478	0.000959509	0.70015	NS	Subgroup_I	51.06
IMGVR_UViG_3300027612_000001	POC	-3.3257e-05	0.00114532	0.74078	NS	Subgroup_I	51.06
IMGVR_UViG_3300027612_000001	Depth	-2.68159e-06	0.000443223	0.772521	NS	Subgroup_I	51.06
IMGVR_UViG_3300027612_000001	Ammonium	-0.000481263	0.000357982	0.817034	NS	Subgroup_I	51.06
IMGVR_UViG_3300027612_000001	Nitrite	-0.000822805	0.000226813	0.859313	NS	Subgroup_I	51.06
IMGVR_UViG_3300027612_000001	Longitude	-3.05011e-06	3.4482e-06	0.97966	NS	Subgroup_I	51.06
IMGVR_UViG_3300027612_000001	Temperature	0	NA	NA	NS	Subgroup_I	51.06
IMGVR_UViG_3300027612_000001	Salinity	0	NA	NA	NS	Subgroup_I	51.06
IMGVR_UViG_3300027612_000001	Chlorophyll	0	NA	NA	NS	Subgroup_I	51.06
IMGVR_UViG_3300027612_000001	Carbon.total	0	NA	NA	NS	Subgroup_I	51.06
IMGVR_UViG_3300027612_000001	N	0	NA	NA	NS	Subgroup_I	51.06
IMGVR_UViG_3300027612_000001	Phosphate	0	NA	NA	NS	Subgroup_I	51.06
IMGVR_UViG_3300027612_000001	Silicate	0	NA	NA	NS	Subgroup_I	51.06
IMGVR_UViG_3300027612_000001	Oxygen	0	NA	NA	NS	Subgroup_I	51.06
IMGVR_UViG_3300027612_000001	Distance	0	NA	NA	NS	Subgroup_I	51.06
IMGVR_UViG_3300028284_000283	Temperature	-0.0438196	0.263741	1.96084e-13	negative	Subgroup_VI	50.18
IMGVR_UViG_3300028284_000283	Oxygen	0.00591105	0.306577	1.45987e-11	positive	Subgroup_VI	50.18
IMGVR_UViG_3300028284_000283	Carbon.total	1.26442	0.205654	2.43097e-06	positive	Subgroup_VI	50.18
IMGVR_UViG_3300028284_000283	Latitude	0.00802266	0.0971446	1.13842e-05	positive	Subgroup_VI	50.18
IMGVR_UViG_3300028284_000283	PIC	1311.85	0.140052	0.000219532	positive	Subgroup_VI	50.18
IMGVR_UViG_3300028284_000283	N	-0.124978	0.228697	0.00207523	negative	Subgroup_VI	50.18
IMGVR_UViG_3300028284_000283	Longitude	-0.00194629	0.0306467	0.0154244	negative	Subgroup_VI	50.18
IMGVR_UViG_3300028284_000283	Distance	-0.000640844	0.0458449	0.0156408	negative	Subgroup_VI	50.18
IMGVR_UViG_3300028284_000283	Nitrate	-0.00511111	0.0221083	0.0630954	NS	Subgroup_VI	50.18
IMGVR_UViG_3300028284_000283	Chlorophyll	0.00730991	0.0259885	0.0713327	NS	Subgroup_VI	50.18
IMGVR_UViG_3300028284_000283	Depth	-0.000110903	0.0165474	0.0761457	NS	Subgroup_VI	50.18
IMGVR_UViG_3300028284_000283	POC	0.000688951	0.0226483	0.139104	NS	Subgroup_VI	50.18
IMGVR_UViG_3300028284_000283	Iron	-239.299	0.0161093	0.151762	NS	Subgroup_VI	50.18
IMGVR_UViG_3300028284_000283	Nitrite	-0.0376707	0.0119152	0.197578	NS	Subgroup_VI	50.18
IMGVR_UViG_3300028284_000283	Silicate	-0.00310376	0.0130578	0.199017	NS	Subgroup_VI	50.18
IMGVR_UViG_3300028284_000283	Ammonium	-0.0146466	0.00805033	0.271648	NS	Subgroup_VI	50.18
IMGVR_UViG_3300028284_000283	Salinity	-0.00658783	0.00315399	0.455245	NS	Subgroup_VI	50.18
IMGVR_UViG_3300028284_000283	Phosphate	-0.060385	0.00356366	0.496541	NS	Subgroup_VI	50.18
IMGVR_UViG_3300029263_000485	Latitude	-0.00528604	0.104244	5.22753e-06	negative	Subgroup_IV	52.99
IMGVR_UViG_3300029263_000485	PIC	1413.56	0.169759	4.07046e-05	positive	Subgroup_IV	52.99
IMGVR_UViG_3300029263_000485	Temperature	-0.0117343	0.0456668	0.00407486	negative	Subgroup_IV	52.99
IMGVR_UViG_3300029263_000485	Iron	-278.174	0.0456721	0.0150231	negative	Subgroup_IV	52.99
IMGVR_UViG_3300029263_000485	Phosphate	0.1457	0.0417387	0.0187861	positive	Subgroup_IV	52.99
IMGVR_UViG_3300029263_000485	Oxygen	0.00140511	0.0360452	0.0325252	positive	Subgroup_IV	52.99
IMGVR_UViG_3300029263_000485	N	0.0620742	0.112649	0.0367215	positive	Subgroup_IV	52.99
IMGVR_UViG_3300029263_000485	Carbon.total	0.239028	0.0424183	0.0408348	positive	Subgroup_IV	52.99
IMGVR_UViG_3300029263_000485	Chlorophyll	0.00470704	0.0228833	0.0908653	NS	Subgroup_IV	52.99
IMGVR_UViG_3300029263_000485	Longitude	-0.000865636	0.0149846	0.0916015	NS	Subgroup_IV	52.99
IMGVR_UViG_3300029263_000485	Silicate	0.00193996	0.00960712	0.271028	NS	Subgroup_IV	52.99
IMGVR_UViG_3300029263_000485	Ammonium	-0.00644842	0.00351205	0.468303	NS	Subgroup_IV	52.99
IMGVR_UViG_3300029263_000485	Depth	-2.0031e-05	0.00133432	0.615889	NS	Subgroup_IV	52.99
IMGVR_UViG_3300029263_000485	Salinity	0.0027008	0.00127999	0.634458	NS	Subgroup_IV	52.99
IMGVR_UViG_3300029263_000485	Nitrite	-0.00917381	0.00154835	0.643174	NS	Subgroup_IV	52.99
IMGVR_UViG_3300029263_000485	Distance	5.99896e-05	0.000828037	0.7481	NS	Subgroup_IV	52.99
IMGVR_UViG_3300029263_000485	POC	0.000101432	0.000603188	0.810294	NS	Subgroup_IV	52.99
IMGVR_UViG_3300029263_000485	Nitrate	6.31881e-05	7.72306e-06	0.972444	NS	Subgroup_IV	52.99
IMGVR_UViG_3300030104_003308	Latitude	-0.0162494	0.197166	1.24171e-10	negative	Subgroup_V	41.39
IMGVR_UViG_3300030104_003308	Temperature	0.0518218	0.183683	2.16093e-09	positive	Subgroup_V	41.39
IMGVR_UViG_3300030104_003308	Oxygen	-0.00704885	0.224276	1.87408e-08	negative	Subgroup_V	41.39
IMGVR_UViG_3300030104_003308	Distance	0.0012358	0.0873297	0.000743461	positive	Subgroup_V	41.39
IMGVR_UViG_3300030104_003308	Silicate	-0.0112847	0.0712398	0.0023226	negative	Subgroup_V	41.39
IMGVR_UViG_3300030104_003308	Salinity	0.037361	0.0505142	0.00248859	positive	Subgroup_V	41.39
IMGVR_UViG_3300030104_003308	Nitrate	-0.0106817	0.0482542	0.00570471	negative	Subgroup_V	41.39
IMGVR_UViG_3300030104_003308	PIC	-1669.68	0.0755897	0.00765013	negative	Subgroup_V	41.39
IMGVR_UViG_3300030104_003308	Chlorophyll	-0.0149442	0.0559069	0.00768602	negative	Subgroup_V	41.39
IMGVR_UViG_3300030104_003308	Carbon.total	-1.05551	0.0708643	0.00773807	negative	Subgroup_V	41.39
IMGVR_UViG_3300030104_003308	Longitude	-0.00295814	0.0350252	0.00952988	negative	Subgroup_V	41.39
IMGVR_UViG_3300030104_003308	Ammonium	-0.0411855	0.0318502	0.0278205	negative	Subgroup_V	41.39
IMGVR_UViG_3300030104_003308	POC	-0.00158587	0.0450946	0.0357958	negative	Subgroup_V	41.39
IMGVR_UViG_3300030104_003308	Depth	-0.000171864	0.0196604	0.0530315	NS	Subgroup_V	41.39
IMGVR_UViG_3300030104_003308	Iron	-367.626	0.0196039	0.113518	NS	Subgroup_V	41.39
IMGVR_UViG_3300030104_003308	Nitrite	-0.0635641	0.0172405	0.120666	NS	Subgroup_V	41.39
IMGVR_UViG_3300030104_003308	Phosphate	-0.166831	0.0125666	0.20064	NS	Subgroup_V	41.39
IMGVR_UViG_3300030104_003308	N	0	NA	NA	NS	Subgroup_V	41.39
IMGVR_UViG_3300030222_000026	POC	0.000312961	0.134408	0.000204888	positive	Singleton_IV	60.88
IMGVR_UViG_3300030222_000026	Iron	39.8992	0.022477	0.0899191	NS	Singleton_IV	60.88
IMGVR_UViG_3300030222_000026	Latitude	0.000299605	0.00818621	0.213215	NS	Singleton_IV	60.88
IMGVR_UViG_3300030222_000026	Chlorophyll	-0.000615266	0.00905419	0.289209	NS	Singleton_IV	60.88
IMGVR_UViG_3300030222_000026	Phosphate	-0.0132082	0.00781045	0.313605	NS	Singleton_IV	60.88
IMGVR_UViG_3300030222_000026	Distance	-3.8246e-05	0.00804259	0.316017	NS	Singleton_IV	60.88
IMGVR_UViG_3300030222_000026	PIC	-54.141	0.00556974	0.477102	NS	Singleton_IV	60.88
IMGVR_UViG_3300030222_000026	Oxygen	9.2939e-05	0.00376832	0.492966	NS	Singleton_IV	60.88
IMGVR_UViG_3300030222_000026	Longitude	6.31815e-05	0.00195142	0.543985	NS	Singleton_IV	60.88
IMGVR_UViG_3300030222_000026	Nitrate	-0.000178972	0.00149996	0.630104	NS	Singleton_IV	60.88
IMGVR_UViG_3300030222_000026	Silicate	-0.000170034	0.00159986	0.653959	NS	Singleton_IV	60.88
IMGVR_UViG_3300030222_000026	Depth	-3.30489e-06	0.000887893	0.682395	NS	Singleton_IV	60.88
IMGVR_UViG_3300030222_000026	Carbon.total	-0.0148079	0.00115197	0.738748	NS	Singleton_IV	60.88
IMGVR_UViG_3300030222_000026	Ammonium	-0.000586344	0.000701727	0.745974	NS	Singleton_IV	60.88
IMGVR_UViG_3300030222_000026	Temperature	-0.000252129	0.000513846	0.763267	NS	Singleton_IV	60.88
IMGVR_UViG_3300030222_000026	Salinity	-0.000338634	0.000490435	0.768567	NS	Singleton_IV	60.88
IMGVR_UViG_3300030222_000026	Nitrite	-0.00101535	0.000456335	0.801481	NS	Singleton_IV	60.88
IMGVR_UViG_3300030222_000026	N	-0.000915007	0.000362882	0.908363	NS	Singleton_IV	60.88
IMGVR_UViG_3300030388_000794	Latitude	-0.00735267	0.105805	4.4031e-06	negative	Subgroup_I	51.55
IMGVR_UViG_3300030388_000794	Temperature	-0.0177658	0.0584174	0.00111612	negative	Subgroup_I	51.55
IMGVR_UViG_3300030388_000794	Phosphate	0.254886	0.0684031	0.00245207	positive	Subgroup_I	51.55
IMGVR_UViG_3300030388_000794	Silicate	0.00489408	0.0331345	0.0397408	positive	Subgroup_I	51.55
IMGVR_UViG_3300030388_000794	Oxygen	0.00173011	0.0308551	0.0482273	positive	Subgroup_I	51.55
IMGVR_UViG_3300030388_000794	Longitude	-0.000818418	0.0070267	0.248945	NS	Subgroup_I	51.55
IMGVR_UViG_3300030388_000794	PIC	508.696	0.0116034	0.304068	NS	Subgroup_I	51.55
IMGVR_UViG_3300030388_000794	Ammonium	-0.0113762	0.00578211	0.351804	NS	Subgroup_I	51.55
IMGVR_UViG_3300030388_000794	N	-0.0132249	0.0222058	0.365255	NS	Subgroup_I	51.55
IMGVR_UViG_3300030388_000794	Carbon.total	0.148633	0.00772134	0.387106	NS	Subgroup_I	51.55
IMGVR_UViG_3300030388_000794	Chlorophyll	0.00292559	0.00484127	0.438824	NS	Subgroup_I	51.55
IMGVR_UViG_3300030388_000794	Iron	-119.996	0.00452954	0.448558	NS	Subgroup_I	51.55
IMGVR_UViG_3300030388_000794	Salinity	0.00534255	0.00279513	0.482133	NS	Subgroup_I	51.55
IMGVR_UViG_3300030388_000794	Nitrite	-0.017412	0.0029602	0.521666	NS	Subgroup_I	51.55
IMGVR_UViG_3300030388_000794	Depth	-3.52224e-05	0.0021643	0.522775	NS	Subgroup_I	51.55
IMGVR_UViG_3300030388_000794	Distance	-0.000100315	0.00130733	0.686527	NS	Subgroup_I	51.55
IMGVR_UViG_3300030388_000794	POC	-0.000199441	0.0012636	0.728221	NS	Subgroup_I	51.55
IMGVR_UViG_3300030388_000794	Nitrate	0.000214825	4.7158e-05	0.931976	NS	Subgroup_I	51.55
IMGVR_UViG_3300031785_000001	Latitude	-0.00427329	0.0580721	0.000784526	negative	Subgroup_V	41.13
IMGVR_UViG_3300031785_000001	Temperature	0.0114579	0.0417466	0.00607947	positive	Subgroup_V	41.13
IMGVR_UViG_3300031785_000001	Oxygen	-0.0017087	0.0537671	0.00871231	negative	Subgroup_V	41.13
IMGVR_UViG_3300031785_000001	Chlorophyll	-0.0055409	0.0303689	0.0509854	NS	Subgroup_V	41.13
IMGVR_UViG_3300031785_000001	PIC	-634.856	0.0375403	0.0627593	NS	Subgroup_V	41.13
IMGVR_UViG_3300031785_000001	Carbon.total	-0.243124	0.0159106	0.213467	NS	Subgroup_V	41.13
IMGVR_UViG_3300031785_000001	POC	-0.00043917	0.0124639	0.273761	NS	Subgroup_V	41.13
IMGVR_UViG_3300031785_000001	Ammonium	-0.00951488	0.00744344	0.290573	NS	Subgroup_V	41.13
IMGVR_UViG_3300031785_000001	Longitude	0.000565114	0.00544376	0.310404	NS	Subgroup_V	41.13
IMGVR_UViG_3300031785_000001	Nitrate	-0.00190378	0.00662577	0.310842	NS	Subgroup_V	41.13
IMGVR_UViG_3300031785_000001	Salinity	0.00548237	0.00505684	0.34418	NS	Subgroup_V	41.13
IMGVR_UViG_3300031785_000001	Phosphate	-0.0507032	0.0056307	0.39248	NS	Subgroup_V	41.13
IMGVR_UViG_3300031785_000001	Silicate	-0.0014676	0.00578582	0.393455	NS	Subgroup_V	41.13
IMGVR_UViG_3300031785_000001	Iron	86.5448	0.0043577	0.457315	NS	Subgroup_V	41.13
IMGVR_UViG_3300031785_000001	Distance	-9.86809e-05	0.00221156	0.599569	NS	Subgroup_V	41.13
IMGVR_UViG_3300031785_000001	Nitrite	0.00975179	0.00166775	0.630652	NS	Subgroup_V	41.13
IMGVR_UViG_3300031785_000001	Depth	-2.53211e-07	1.81749e-07	0.99533	NS	Subgroup_V	41.13
IMGVR_UViG_3300031785_000001	N	0	NA	NA	NS	Subgroup_V	41.13
IMGVR_UViG_3300033183_000118	Salinity	-0.0667053	0.386369	1.62138e-20	negative	Subgroup_V	52.93
IMGVR_UViG_3300033183_000118	Ammonium	0.0931296	0.366831	1.38075e-16	positive	Subgroup_V	52.93
IMGVR_UViG_3300033183_000118	Nitrate	0.0111028	0.11328	1.63299e-05	positive	Subgroup_V	52.93
IMGVR_UViG_3300033183_000118	Nitrite	0.0472847	0.0729977	0.00119471	positive	Subgroup_V	52.93
IMGVR_UViG_3300033183_000118	Iron	199.971	0.0562798	0.00678969	positive	Subgroup_V	52.93
IMGVR_UViG_3300033183_000118	Temperature	0.0124057	0.0252575	0.033594	positive	Subgroup_V	52.93
IMGVR_UViG_3300033183_000118	Longitude	-0.00159047	0.0235939	0.0338791	negative	Subgroup_V	52.93
IMGVR_UViG_3300033183_000118	Carbon.total	0.209063	0.0386071	0.0512671	NS	Subgroup_V	52.93
IMGVR_UViG_3300033183_000118	Phosphate	-0.168487	0.0284164	0.0533384	NS	Subgroup_V	52.93
IMGVR_UViG_3300033183_000118	Chlorophyll	-0.00282978	0.0270448	0.0657486	NS	Subgroup_V	52.93
IMGVR_UViG_3300033183_000118	Latitude	0.00274286	0.0130909	0.115013	NS	Subgroup_V	52.93
IMGVR_UViG_3300033183_000118	Depth	-8.61952e-05	0.0115237	0.139376	NS	Subgroup_V	52.93
IMGVR_UViG_3300033183_000118	Distance	-0.000102897	0.00821631	0.310825	NS	Subgroup_V	52.93
IMGVR_UViG_3300033183_000118	POC	0.000252858	0.00946582	0.340564	NS	Subgroup_V	52.93
IMGVR_UViG_3300033183_000118	PIC	-197.27	0.00906389	0.364002	NS	Subgroup_V	52.93
IMGVR_UViG_3300033183_000118	Oxygen	-0.000222252	0.00324856	0.524463	NS	Subgroup_V	52.93
IMGVR_UViG_3300033183_000118	N	0.0017179	0.00635526	0.629506	NS	Subgroup_V	52.93
IMGVR_UViG_3300033183_000118	Silicate	0.000367179	0.000170207	0.883794	NS	Subgroup_V	52.93
IMGVR_UViG_3300034374_003508	Ammonium	0.117861	0.460017	8.07252e-22	positive	Subgroup_I	49.79
IMGVR_UViG_3300034374_003508	Salinity	-0.0687759	0.315266	2.92803e-16	negative	Subgroup_I	49.79
IMGVR_UViG_3300034374_003508	Nitrate	0.0132272	0.132524	2.77555e-06	positive	Subgroup_I	49.79
IMGVR_UViG_3300034374_003508	Longitude	-0.00275168	0.0573439	0.000848591	negative	Subgroup_I	49.79
IMGVR_UViG_3300034374_003508	Latitude	0.00409513	0.0236942	0.0334976	positive	Subgroup_I	49.79
IMGVR_UViG_3300034374_003508	Phosphate	-0.208643	0.0320878	0.0398662	negative	Subgroup_I	49.79
IMGVR_UViG_3300034374_003508	Iron	74.573	0.0170757	0.139927	NS	Subgroup_I	49.79
IMGVR_UViG_3300034374_003508	N	0.00914286	0.0501951	0.170335	NS	Subgroup_I	49.79
IMGVR_UViG_3300034374_003508	Depth	-8.24408e-05	0.00855961	0.203031	NS	Subgroup_I	49.79
IMGVR_UViG_3300034374_003508	Temperature	0.0083	0.00867812	0.214859	NS	Subgroup_I	49.79
IMGVR_UViG_3300034374_003508	Chlorophyll	-0.000847528	0.00373662	0.496532	NS	Subgroup_I	49.79
IMGVR_UViG_3300034374_003508	Carbon.total	-0.0212238	0.00178744	0.677772	NS	Subgroup_I	49.79
IMGVR_UViG_3300034374_003508	Silicate	0.000966306	0.00085371	0.743369	NS	Subgroup_I	49.79
IMGVR_UViG_3300034374_003508	Nitrite	-0.00247231	0.000588199	0.775288	NS	Subgroup_I	49.79
IMGVR_UViG_3300034374_003508	Distance	-1.75167e-05	0.000366911	0.830742	NS	Subgroup_I	49.79
IMGVR_UViG_3300034374_003508	POC	-2.7107e-05	0.000219558	0.88486	NS	Subgroup_I	49.79
IMGVR_UViG_3300034374_003508	Oxygen	-3.16995e-05	9.5343e-05	0.913239	NS	Subgroup_I	49.79
IMGVR_UViG_3300034374_003508	PIC	6.80979	1.91916e-05	0.966757	NS	Subgroup_I	49.79
IMGVR_UViG_3300046163_000018	Temperature	0.00350054	0.0204516	0.0561648	NS	Subgroup_IV	49.99
IMGVR_UViG_3300046163_000018	Iron	40.9037	0.00791827	0.315945	NS	Subgroup_IV	49.99
IMGVR_UViG_3300046163_000018	Phosphate	-0.0235804	0.00698327	0.340775	NS	Subgroup_IV	49.99
IMGVR_UViG_3300046163_000018	Distance	-6.2714e-05	0.00724766	0.341277	NS	Subgroup_IV	49.99
IMGVR_UViG_3300046163_000018	Chlorophyll	-0.000930736	0.00694378	0.353583	NS	Subgroup_IV	49.99
IMGVR_UViG_3300046163_000018	Longitude	0.000116793	0.00137643	0.61037	NS	Subgroup_IV	49.99
IMGVR_UViG_3300046163_000018	Silicate	-0.00036466	0.00206411	0.610591	NS	Subgroup_IV	49.99
IMGVR_UViG_3300046163_000018	Nitrate	-0.000354644	0.00165261	0.6132	NS	Subgroup_IV	49.99
IMGVR_UViG_3300046163_000018	Depth	-8.66328e-06	0.00125939	0.625984	NS	Subgroup_IV	49.99
IMGVR_UViG_3300046163_000018	Salinity	0.00104169	0.000958229	0.680816	NS	Subgroup_IV	49.99
IMGVR_UViG_3300046163_000018	Oxygen	-9.63528e-05	0.00135745	0.680896	NS	Subgroup_IV	49.99
IMGVR_UViG_3300046163_000018	Carbon.total	-0.0252754	0.00112243	0.742	NS	Subgroup_IV	49.99
IMGVR_UViG_3300046163_000018	POC	-4.38345e-05	0.000881748	0.771625	NS	Subgroup_IV	49.99
IMGVR_UViG_3300046163_000018	Nitrite	-0.00129213	0.000247877	0.852995	NS	Subgroup_IV	49.99
IMGVR_UViG_3300046163_000018	Latitude	-9.44424e-05	0.000167907	0.858791	NS	Subgroup_IV	49.99
IMGVR_UViG_3300046163_000018	Ammonium	0.000543383	0.000169095	0.873666	NS	Subgroup_IV	49.99
IMGVR_UViG_3300046163_000018	PIC	-14.8646	0.000140321	0.910272	NS	Subgroup_IV	49.99
IMGVR_UViG_3300046163_000018	N	0	NA	NA	NS	Subgroup_IV	49.99
IMGVR_UViG_3300046171_000149	N	0.0579199	0.174842	0.00807489	positive	Subgroup_IV	43.04
IMGVR_UViG_3300046171_000149	Oxygen	-0.00110816	0.0356619	0.0334793	negative	Subgroup_IV	43.04
IMGVR_UViG_3300046171_000149	Phosphate	0.0934891	0.0291459	0.0503262	NS	Subgroup_IV	43.04
IMGVR_UViG_3300046171_000149	Nitrate	-0.00249447	0.0180973	0.0929997	NS	Subgroup_IV	43.04
IMGVR_UViG_3300046171_000149	Carbon.total	-0.202394	0.0175851	0.190713	NS	Subgroup_IV	43.04
IMGVR_UViG_3300046171_000149	Chlorophyll	0.00279618	0.0128992	0.205417	NS	Subgroup_IV	43.04
IMGVR_UViG_3300046171_000149	Salinity	0.00574175	0.00819019	0.228283	NS	Subgroup_IV	43.04
IMGVR_UViG_3300046171_000149	Nitrite	-0.0156569	0.00701305	0.323502	NS	Subgroup_IV	43.04
IMGVR_UViG_3300046171_000149	PIC	244.761	0.00857222	0.377403	NS	Subgroup_IV	43.04
IMGVR_UViG_3300046171_000149	Depth	-2.98077e-05	0.00395525	0.387413	NS	Subgroup_IV	43.04
IMGVR_UViG_3300046171_000149	Silicate	-0.00118067	0.00580682	0.392596	NS	Subgroup_IV	43.04
IMGVR_UViG_3300046171_000149	Temperature	-0.00282145	0.0037378	0.416221	NS	Subgroup_IV	43.04
IMGVR_UViG_3300046171_000149	Iron	-67.4901	0.00426095	0.462363	NS	Subgroup_IV	43.04
IMGVR_UViG_3300046171_000149	Longitude	-0.000318437	0.00271448	0.474112	NS	Subgroup_IV	43.04
IMGVR_UViG_3300046171_000149	Ammonium	-0.00314861	0.00126671	0.663338	NS	Subgroup_IV	43.04
IMGVR_UViG_3300046171_000149	POC	0.000136711	0.00188462	0.671241	NS	Subgroup_IV	43.04
IMGVR_UViG_3300046171_000149	Latitude	-0.000391982	0.000767337	0.703653	NS	Subgroup_IV	43.04
IMGVR_UViG_3300046171_000149	Distance	5.6248e-05	0.00115794	0.704094	NS	Subgroup_IV	43.04
IMGVR_UViG_3300046755_000129	Temperature	0.0021775	0.0166941	0.084748	NS	Subgroup_I	48.53
IMGVR_UViG_3300046755_000129	Latitude	-0.000541784	0.00952868	0.179136	NS	Subgroup_I	48.53
IMGVR_UViG_3300046755_000129	Iron	31.6175	0.00748627	0.32957	NS	Subgroup_I	48.53
IMGVR_UViG_3300046755_000129	Longitude	0.00015787	0.00433675	0.365397	NS	Subgroup_I	48.53
IMGVR_UViG_3300046755_000129	Salinity	0.00148545	0.00411054	0.393855	NS	Subgroup_I	48.53
IMGVR_UViG_3300046755_000129	Phosphate	-0.010792	0.00380067	0.482535	NS	Subgroup_I	48.53
IMGVR_UViG_3300046755_000129	Silicate	-0.000307771	0.00382127	0.488199	NS	Subgroup_I	48.53
IMGVR_UViG_3300046755_000129	Nitrate	-0.00035276	0.003083	0.489756	NS	Subgroup_I	48.53
IMGVR_UViG_3300046755_000129	Depth	-8.49386e-06	0.00208762	0.530241	NS	Subgroup_I	48.53
IMGVR_UViG_3300046755_000129	Chlorophyll	-0.000463111	0.00272172	0.561802	NS	Subgroup_I	48.53
IMGVR_UViG_3300046755_000129	Carbon.total	-0.0241814	0.00243146	0.627896	NS	Subgroup_I	48.53
IMGVR_UViG_3300046755_000129	Ammonium	-0.00109965	0.00130629	0.658444	NS	Subgroup_I	48.53
IMGVR_UViG_3300046755_000129	PIC	45.3182	0.00208136	0.664116	NS	Subgroup_I	48.53
IMGVR_UViG_3300046755_000129	POC	-4.65672e-05	0.00158555	0.697066	NS	Subgroup_I	48.53
IMGVR_UViG_3300046755_000129	Nitrite	-0.00186698	0.000817354	0.736473	NS	Subgroup_I	48.53
IMGVR_UViG_3300046755_000129	Distance	1.75143e-05	0.000894764	0.738501	NS	Subgroup_I	48.53
IMGVR_UViG_3300046755_000129	Oxygen	-4.09865e-05	0.000534316	0.796442	NS	Subgroup_I	48.53
IMGVR_UViG_3300046755_000129	N	0	NA	NA	NS	Subgroup_I	48.53
IMGVR_UViG_3300048444_000079	Temperature	0.00212794	0.0096621	0.190511	NS	Subgroup_IV	49.17
IMGVR_UViG_3300048444_000079	Iron	48.0009	0.0122736	0.211338	NS	Subgroup_IV	49.17
IMGVR_UViG_3300048444_000079	Chlorophyll	-0.0011337	0.0115969	0.230041	NS	Subgroup_IV	49.17
IMGVR_UViG_3300048444_000079	Oxygen	-0.0002055	0.00695044	0.35141	NS	Subgroup_IV	49.17
IMGVR_UViG_3300048444_000079	Distance	-5.3257e-05	0.0058832	0.391387	NS	Subgroup_IV	49.17
IMGVR_UViG_3300048444_000079	Phosphate	-0.0179053	0.0037981	0.482683	NS	Subgroup_IV	49.17
IMGVR_UViG_3300048444_000079	Nitrate	-0.000442864	0.00242678	0.540078	NS	Subgroup_IV	49.17
IMGVR_UViG_3300048444_000079	Silicate	-0.000422991	0.00270212	0.560073	NS	Subgroup_IV	49.17
IMGVR_UViG_3300048444_000079	Ammonium	0.00177231	0.00169445	0.614595	NS	Subgroup_IV	49.17
IMGVR_UViG_3300048444_000079	Depth	-6.53345e-06	0.000915623	0.677746	NS	Subgroup_IV	49.17
IMGVR_UViG_3300048444_000079	Carbon.total	-0.0289334	0.00165723	0.689104	NS	Subgroup_IV	49.17
IMGVR_UViG_3300048444_000079	Nitrite	-0.00146261	0.000357376	0.823926	NS	Subgroup_IV	49.17
IMGVR_UViG_3300048444_000079	Salinity	-0.000380364	0.000163338	0.865169	NS	Subgroup_IV	49.17
IMGVR_UViG_3300048444_000079	POC	-1.87624e-05	0.000182025	0.895101	NS	Subgroup_IV	49.17
IMGVR_UViG_3300048444_000079	Latitude	-5.1995e-05	6.50567e-05	0.911821	NS	Subgroup_IV	49.17
IMGVR_UViG_3300048444_000079	PIC	7.8361	4.39506e-05	0.949712	NS	Subgroup_IV	49.17
IMGVR_UViG_3300048444_000079	Longitude	1.24563e-05	2.0014e-05	0.951023	NS	Subgroup_IV	49.17
IMGVR_UViG_3300048444_000079	N	0	NA	NA	NS	Subgroup_IV	49.17
IMGVR_UViG_3300048541_000085	Iron	66.0507	0.0219167	0.0940684	NS	Subgroup_I	48.51
IMGVR_UViG_3300048541_000085	Temperature	0.00259393	0.014578	0.107406	NS	Subgroup_I	48.51
IMGVR_UViG_3300048541_000085	Chlorophyll	-0.00145928	0.0181316	0.132768	NS	Subgroup_I	48.51
IMGVR_UViG_3300048541_000085	Salinity	0.00322933	0.0119548	0.145125	NS	Subgroup_I	48.51
IMGVR_UViG_3300048541_000085	Phosphate	-0.0228953	0.0102981	0.24694	NS	Subgroup_I	48.51
IMGVR_UViG_3300048541_000085	Distance	-7.33068e-05	0.0105165	0.251265	NS	Subgroup_I	48.51
IMGVR_UViG_3300048541_000085	Silicate	-0.000472128	0.0054148	0.409101	NS	Subgroup_I	48.51
IMGVR_UViG_3300048541_000085	Nitrate	-0.000487777	0.00394902	0.434285	NS	Subgroup_I	48.51
IMGVR_UViG_3300048541_000085	Depth	-1.04652e-05	0.00238321	0.502443	NS	Subgroup_I	48.51
IMGVR_UViG_3300048541_000085	Latitude	-0.000279736	0.0019103	0.548263	NS	Subgroup_I	48.51
IMGVR_UViG_3300048541_000085	Longitude	0.000120344	0.00189512	0.549859	NS	Subgroup_I	48.51
IMGVR_UViG_3300048541_000085	PIC	56.2286	0.00367885	0.563573	NS	Subgroup_I	48.51
IMGVR_UViG_3300048541_000085	Ammonium	-0.00151225	0.00165539	0.618708	NS	Subgroup_I	48.51
IMGVR_UViG_3300048541_000085	Carbon.total	-0.0230579	0.00186515	0.671238	NS	Subgroup_I	48.51
IMGVR_UViG_3300048541_000085	Nitrite	-0.00252615	0.00100319	0.709265	NS	Subgroup_I	48.51
IMGVR_UViG_3300048541_000085	Oxygen	-7.96458e-05	0.000985003	0.72613	NS	Subgroup_I	48.51
IMGVR_UViG_3300048541_000085	POC	-2.41064e-05	0.000488154	0.829033	NS	Subgroup_I	48.51
IMGVR_UViG_3300048541_000085	N	0	NA	NA	NS	Subgroup_I	48.51
SAG_AH_273_16	Silicate	-0.0164904	0.254718	1.24346e-09	negative	Subgroup_II	35.94
SAG_AH_273_16	Longitude	-0.00654331	0.17282	2.22457e-09	negative	Subgroup_II	35.94
SAG_AH_273_16	Phosphate	-0.420083	0.129571	2.24233e-05	negative	Subgroup_II	35.94
SAG_AH_273_16	Depth	-0.000357209	0.0856492	3.98427e-05	negative	Subgroup_II	35.94
SAG_AH_273_16	Iron	-414.28	0.0612163	0.00470038	negative	Subgroup_II	35.94
SAG_AH_273_16	Temperature	-0.0229688	0.0394554	0.00768658	negative	Subgroup_II	35.94
SAG_AH_273_16	Oxygen	0.00201554	0.0454702	0.0160816	positive	Subgroup_II	35.94
SAG_AH_273_16	Nitrate	-0.00639292	0.027573	0.0376689	negative	Subgroup_II	35.94
SAG_AH_273_16	Nitrite	-0.0635358	0.0298192	0.0405948	negative	Subgroup_II	35.94
SAG_AH_273_16	N	0.0652489	0.0949944	0.0562725	NS	Subgroup_II	35.94
SAG_AH_273_16	Carbon.total	0.344953	0.0210788	0.151618	NS	Subgroup_II	35.94
SAG_AH_273_16	Chlorophyll	0.00402127	0.0100683	0.263599	NS	Subgroup_II	35.94
SAG_AH_273_16	PIC	459.174	0.012127	0.29334	NS	Subgroup_II	35.94
SAG_AH_273_16	Distance	0.00018949	0.0050465	0.427397	NS	Subgroup_II	35.94
SAG_AH_273_16	Salinity	-0.0084247	0.0028085	0.481086	NS	Subgroup_II	35.94
SAG_AH_273_16	Latitude	-0.00110756	0.000923748	0.676399	NS	Subgroup_II	35.94
SAG_AH_273_16	Ammonium	0.00370588	0.000431202	0.799552	NS	Subgroup_II	35.94
SAG_AH_273_16	POC	-1.12099e-05	5.05575e-06	0.982469	NS	Subgroup_II	35.94
Station100_SUR_87	Ammonium	0.0962867	0.174517	8.56562e-08	positive	Subgroup_VIII	59.96
Station100_SUR_87	Salinity	-0.0558103	0.114039	3.7829e-06	negative	Subgroup_VIII	59.96
Station100_SUR_87	Nitrate	0.0132108	0.072502	0.000649424	positive	Subgroup_VIII	59.96
Station100_SUR_87	Temperature	0.0292266	0.0591086	0.0010406	positive	Subgroup_VIII	59.96
Station100_SUR_87	Distance	0.000916083	0.0737904	0.00200622	positive	Subgroup_VIII	59.96
Station100_SUR_87	Oxygen	-0.00294826	0.0611882	0.00505073	negative	Subgroup_VIII	59.96
Station100_SUR_87	Phosphate	-0.271905	0.032885	0.03744	negative	Subgroup_VIII	59.96
Station100_SUR_87	Chlorophyll	-0.00914108	0.0320578	0.0448555	negative	Subgroup_VIII	59.96
Station100_SUR_87	Longitude	-0.00229773	0.0200649	0.0506225	NS	Subgroup_VIII	59.96
Station100_SUR_87	PIC	-999.746	0.0379635	0.0612677	NS	Subgroup_VIII	59.96
Station100_SUR_87	Depth	-0.000141067	0.0125768	0.122444	NS	Subgroup_VIII	59.96
Station100_SUR_87	Latitude	-0.0041095	0.0119738	0.131841	NS	Subgroup_VIII	59.96
Station100_SUR_87	Silicate	-0.00478909	0.0129215	0.201394	NS	Subgroup_VIII	59.96
Station100_SUR_87	POC	-0.00066682	0.011558	0.29203	NS	Subgroup_VIII	59.96
Station100_SUR_87	Carbon.total	-0.140782	0.00230353	0.637103	NS	Subgroup_VIII	59.96
Station100_SUR_87	Nitrite	0.0147798	0.00137864	0.662024	NS	Subgroup_VIII	59.96
Station100_SUR_87	Iron	42.8216	0.000403012	0.821347	NS	Subgroup_VIII	59.96
Station100_SUR_87	N	0	NA	NA	NS	Subgroup_VIII	59.96
Station188_DCM_505	Latitude	0.0242742	0.435773	2.83812e-25	positive	Singleton_I	49.27
Station188_DCM_505	Temperature	-0.07877	0.412613	3.28067e-22	negative	Singleton_I	49.27
Station188_DCM_505	Oxygen	0.0100801	0.419279	1.92629e-16	positive	Singleton_I	49.27
Station188_DCM_505	Carbon.total	1.82953	0.214372	1.39648e-06	positive	Singleton_I	49.27
Station188_DCM_505	Distance	-0.00136811	0.09895	0.000316052	negative	Singleton_I	49.27
Station188_DCM_505	PIC	1523.48	0.119374	0.000693922	positive	Singleton_I	49.27
Station188_DCM_505	POC	0.00174851	0.112802	0.000722348	positive	Singleton_I	49.27
Station188_DCM_505	Chlorophyll	0.0127246	0.0373488	0.0301447	positive	Singleton_I	49.27
Station188_DCM_505	Phosphate	-0.257941	0.0338557	0.0346907	negative	Singleton_I	49.27
Station188_DCM_505	Silicate	-0.00593613	0.0223196	0.0923522	NS	Singleton_I	49.27
Station188_DCM_505	N	-0.108619	0.0697309	0.104287	NS	Singleton_I	49.27
Station188_DCM_505	Depth	-0.000114036	0.00857276	0.202682	NS	Singleton_I	49.27
Station188_DCM_505	Ammonium	-0.0229966	0.00926072	0.238247	NS	Singleton_I	49.27
Station188_DCM_505	Salinity	-0.0145818	0.00748131	0.249621	NS	Singleton_I	49.27
Station188_DCM_505	Nitrite	-0.0427008	0.00738832	0.310843	NS	Singleton_I	49.27
Station188_DCM_505	Iron	183.156	0.00445673	0.452236	NS	Singleton_I	49.27
Station188_DCM_505	Nitrate	-0.00243146	0.00235387	0.546236	NS	Singleton_I	49.27
Station188_DCM_505	Longitude	-0.000349766	0.000484967	0.762356	NS	Singleton_I	49.27
Station208_SUR_426	Temperature	-0.065748	0.375275	8.02943e-20	negative	Subgroup_I	51.9
Station208_SUR_426	PIC	3199.99	0.483276	1.06546e-14	positive	Subgroup_I	51.9
Station208_SUR_426	Oxygen	0.00837387	0.380908	1.10031e-14	positive	Subgroup_I	51.9
Station208_SUR_426	Latitude	0.0134952	0.174938	1.73587e-09	positive	Subgroup_I	51.9
Station208_SUR_426	Carbon.total	1.48148	0.196081	4.44187e-06	positive	Subgroup_I	51.9
Station208_SUR_426	Chlorophyll	0.0145918	0.0634241	0.00444477	positive	Subgroup_I	51.9
Station208_SUR_426	POC	0.00146626	0.0684219	0.00927605	positive	Subgroup_I	51.9
Station208_SUR_426	Distance	-0.000838726	0.0480004	0.0133329	negative	Subgroup_I	51.9
Station208_SUR_426	Silicate	-0.00554692	0.0240453	0.0805084	NS	Subgroup_I	51.9
Station208_SUR_426	Longitude	-0.00158706	0.0129689	0.116731	NS	Subgroup_I	51.9
Station208_SUR_426	Depth	-0.000116996	0.0117201	0.136031	NS	Subgroup_I	51.9
Station208_SUR_426	Ammonium	-0.0225892	0.0118457	0.181963	NS	Subgroup_I	51.9
Station208_SUR_426	Iron	-266.761	0.0124229	0.208564	NS	Subgroup_I	51.9
Station208_SUR_426	Phosphate	-0.135573	0.0112259	0.226612	NS	Subgroup_I	51.9
Station208_SUR_426	Nitrite	-0.0410238	0.00887624	0.266464	NS	Subgroup_I	51.9
Station208_SUR_426	Nitrate	-0.00304853	0.0048888	0.384213	NS	Subgroup_I	51.9
Station208_SUR_426	Salinity	-0.00844826	0.00327834	0.446477	NS	Subgroup_I	51.9
Station208_SUR_426	N	-0.000435872	1.4219e-06	0.994252	NS	Subgroup_I	51.9
Station67_SUR_157	Temperature	-0.03898	0.130264	6.93105e-07	negative	Subgroup_IV	53.51
Station67_SUR_157	Oxygen	0.00513673	0.142816	1.18524e-05	positive	Subgroup_IV	53.51
Station67_SUR_157	PIC	2090.81	0.167664	4.59063e-05	positive	Subgroup_IV	53.51
Station67_SUR_157	Carbon.total	1.21257	0.133334	0.000202224	positive	Subgroup_IV	53.51
Station67_SUR_157	N	-0.124209	0.111843	0.0374433	negative	Subgroup_IV	53.51
Station67_SUR_157	Silicate	-0.00613597	0.0326261	0.0413175	negative	Subgroup_IV	53.51
Station67_SUR_157	Longitude	-0.00182835	0.0169774	0.0724006	NS	Subgroup_IV	53.51
Station67_SUR_157	Depth	-0.000129367	0.0141344	0.101402	NS	Subgroup_IV	53.51
Station67_SUR_157	Ammonium	-0.0262856	0.0158977	0.121659	NS	Subgroup_IV	53.51
Station67_SUR_157	Nitrate	-0.00479663	0.0119862	0.17227	NS	Subgroup_IV	53.51
Station67_SUR_157	Nitrite	-0.044207	0.0102287	0.232749	NS	Subgroup_IV	53.51
Station67_SUR_157	Latitude	0.00278775	0.00736338	0.237876	NS	Subgroup_IV	53.51
Station67_SUR_157	Chlorophyll	0.00584522	0.0101383	0.261939	NS	Subgroup_IV	53.51
Station67_SUR_157	POC	0.000750784	0.0129248	0.265011	NS	Subgroup_IV	53.51
Station67_SUR_157	Phosphate	-0.122513	0.00906266	0.277564	NS	Subgroup_IV	53.51
Station67_SUR_157	Iron	-214.203	0.00797594	0.314182	NS	Subgroup_IV	53.51
Station67_SUR_157	Distance	-0.000231019	0.00363723	0.5006	NS	Subgroup_IV	53.51
Station67_SUR_157	Salinity	0.0013834	8.68104e-05	0.901485	NS	Subgroup_IV	53.51
Station82_DCM_396	PIC	2267.42	0.333105	1.39845e-09	positive	Subgroup_IV	53.37
Station82_DCM_396	N	0.109322	0.169999	0.00910011	positive	Subgroup_IV	53.37
Station82_DCM_396	Temperature	-0.0113739	0.0315627	0.0173493	negative	Subgroup_IV	53.37
Station82_DCM_396	Oxygen	0.00136438	0.0250461	0.0755553	NS	Subgroup_IV	53.37
Station82_DCM_396	Latitude	-0.00246885	0.0163863	0.0776022	NS	Subgroup_IV	53.37
Station82_DCM_396	Iron	-224.64	0.0215535	0.0968677	NS	Subgroup_IV	53.37
Station82_DCM_396	Longitude	-0.000918839	0.0121662	0.128759	NS	Subgroup_IV	53.37
Station82_DCM_396	Carbon.total	0.14918	0.0121586	0.27725	NS	Subgroup_IV	53.37
Station82_DCM_396	Chlorophyll	0.00336853	0.00873073	0.298029	NS	Subgroup_IV	53.37
Station82_DCM_396	Ammonium	-0.00817417	0.0040757	0.434575	NS	Subgroup_IV	53.37
Station82_DCM_396	Nitrate	-0.0016652	0.00387222	0.438798	NS	Subgroup_IV	53.37
Station82_DCM_396	Phosphate	0.0542326	0.00442739	0.448427	NS	Subgroup_IV	53.37
Station82_DCM_396	Silicate	-0.00137915	0.00361244	0.500354	NS	Subgroup_IV	53.37
Station82_DCM_396	Salinity	0.00418131	0.0022569	0.527712	NS	Subgroup_IV	53.37
Station82_DCM_396	Depth	-2.46747e-05	0.00145901	0.599848	NS	Subgroup_IV	53.37
Station82_DCM_396	Nitrite	-0.01131	0.0017011	0.627253	NS	Subgroup_IV	53.37
Station82_DCM_396	Distance	0.000105655	0.00185905	0.630289	NS	Subgroup_IV	53.37
Station82_DCM_396	POC	5.49499e-05	0.000135708	0.909359	NS	Subgroup_IV	53.37
Station82_DCM_520	Temperature	-0.0569219	0.276396	4.13286e-14	negative	Subgroup_IV	53.71
Station82_DCM_520	PIC	3124.2	0.409033	5.18744e-12	positive	Subgroup_IV	53.71
Station82_DCM_520	Oxygen	0.00741717	0.293512	4.78599e-11	positive	Subgroup_IV	53.71
Station82_DCM_520	Carbon.total	1.4006	0.196444	4.34198e-06	positive	Subgroup_IV	53.71
Station82_DCM_520	Latitude	0.00722536	0.0490601	0.00207439	positive	Subgroup_IV	53.71
Station82_DCM_520	N	-0.150148	0.159352	0.0118204	negative	Subgroup_IV	53.71
Station82_DCM_520	Distance	-0.000786617	0.0418188	0.0210995	negative	Subgroup_IV	53.71
Station82_DCM_520	Longitude	-0.00224902	0.025479	0.0274057	negative	Subgroup_IV	53.71
Station82_DCM_520	POC	0.0010486	0.0297434	0.0894818	NS	Subgroup_IV	53.71
Station82_DCM_520	Depth	-0.000124655	0.0130164	0.116059	NS	Subgroup_IV	53.71
Station82_DCM_520	Silicate	-0.00504713	0.0189419	0.121332	NS	Subgroup_IV	53.71
Station82_DCM_520	Ammonium	-0.0257066	0.0150127	0.132631	NS	Subgroup_IV	53.71
Station82_DCM_520	Chlorophyll	0.00767886	0.0173493	0.141509	NS	Subgroup_IV	53.71
Station82_DCM_520	Iron	-269.788	0.0124645	0.2078	NS	Subgroup_IV	53.71
Station82_DCM_520	Nitrite	-0.0418337	0.00904534	0.261937	NS	Subgroup_IV	53.71
Station82_DCM_520	Nitrate	-0.00389465	0.00780814	0.271114	NS	Subgroup_IV	53.71
Station82_DCM_520	Phosphate	-0.070903	0.0028588	0.542597	NS	Subgroup_IV	53.71
Station82_DCM_520	Salinity	-0.00387614	0.00067812	0.729328	NS	Subgroup_IV	53.71
TARA_SAMEA2619667_297	PIC	1305.3	0.178513	2.45678e-05	positive	Subgroup_I	48.67
TARA_SAMEA2619667_297	Carbon.total	0.451941	0.0768294	0.00547731	positive	Subgroup_I	48.67
TARA_SAMEA2619667_297	Oxygen	0.00170578	0.0504686	0.0111102	positive	Subgroup_I	48.67
TARA_SAMEA2619667_297	Temperature	-0.010791	0.0358026	0.0111885	negative	Subgroup_I	48.67
TARA_SAMEA2619667_297	N	0.059977	0.0947344	0.0566281	NS	Subgroup_I	48.67
TARA_SAMEA2619667_297	Distance	-0.00032695	0.0233674	0.0862069	NS	Subgroup_I	48.67
TARA_SAMEA2619667_297	Silicate	-0.0029264	0.0216731	0.097259	NS	Subgroup_I	48.67
TARA_SAMEA2619667_297	Nitrate	-0.00256601	0.011904	0.173757	NS	Subgroup_I	48.67
TARA_SAMEA2619667_297	Salinity	0.00720291	0.00843996	0.22129	NS	Subgroup_I	48.67
TARA_SAMEA2619667_297	Depth	-4.59045e-05	0.00647293	0.268554	NS	Subgroup_I	48.67
TARA_SAMEA2619667_297	Longitude	-0.000572001	0.00604374	0.285081	NS	Subgroup_I	48.67
TARA_SAMEA2619667_297	Phosphate	-0.0685069	0.00878321	0.285133	NS	Subgroup_I	48.67
TARA_SAMEA2619667_297	Ammonium	-0.00957248	0.00724983	0.296958	NS	Subgroup_I	48.67
TARA_SAMEA2619667_297	Nitrite	-0.0136265	0.00321781	0.504055	NS	Subgroup_I	48.67
TARA_SAMEA2619667_297	Latitude	0.000784452	0.00212061	0.527006	NS	Subgroup_I	48.67
TARA_SAMEA2619667_297	POC	0.000234974	0.0037514	0.549097	NS	Subgroup_I	48.67
TARA_SAMEA2619667_297	Chlorophyll	-0.00119028	0.00135198	0.682717	NS	Subgroup_I	48.67
TARA_SAMEA2619667_297	Iron	-26.7139	0.000399626	0.822086	NS	Subgroup_I	48.67
TARA_SAMEA2619678_375	PIC	1382.42	0.18557	1.63034e-05	positive	Subgroup_I	48.71
TARA_SAMEA2619678_375	Temperature	-0.016326	0.069157	0.00037575	negative	Subgroup_I	48.71
TARA_SAMEA2619678_375	Oxygen	0.00232366	0.0800168	0.00127136	positive	Subgroup_I	48.71
TARA_SAMEA2619678_375	Carbon.total	0.449381	0.0589541	0.0154545	positive	Subgroup_I	48.71
TARA_SAMEA2619678_375	Distance	-0.000410475	0.031469	0.046018	negative	Subgroup_I	48.71
TARA_SAMEA2619678_375	Longitude	-0.000872838	0.0118548	0.133787	NS	Subgroup_I	48.71
TARA_SAMEA2619678_375	Silicate	-0.00281478	0.0172119	0.139912	NS	Subgroup_I	48.71
TARA_SAMEA2619678_375	Nitrate	-0.00287408	0.0126543	0.160705	NS	Subgroup_I	48.71
TARA_SAMEA2619678_375	Latitude	0.0017575	0.00896673	0.192568	NS	Subgroup_I	48.71
TARA_SAMEA2619678_375	Ammonium	-0.0116548	0.00911669	0.241948	NS	Subgroup_I	48.71
TARA_SAMEA2619678_375	Depth	-5.1157e-05	0.00677198	0.257738	NS	Subgroup_I	48.71
TARA_SAMEA2619678_375	N	0.0433914	0.0314371	0.280218	NS	Subgroup_I	48.71
TARA_SAMEA2619678_375	Salinity	0.00654322	0.00587756	0.307715	NS	Subgroup_I	48.71
TARA_SAMEA2619678_375	Iron	-117.447	0.00659516	0.360239	NS	Subgroup_I	48.71
TARA_SAMEA2619678_375	Phosphate	-0.0529696	0.00454013	0.442694	NS	Subgroup_I	48.71
TARA_SAMEA2619678_375	Nitrite	-0.0161607	0.00385011	0.464816	NS	Subgroup_I	48.71
TARA_SAMEA2619678_375	POC	0.000237028	0.00353557	0.560841	NS	Subgroup_I	48.71
TARA_SAMEA2619678_375	Chlorophyll	-0.000387173	0.000122623	0.902056	NS	Subgroup_I	48.71
TARA_SAMEA2619952_179	Iron	132.212	0.0467474	0.0138562	positive	Subgroup_IV	46.9
TARA_SAMEA2619952_179	Oxygen	-0.000743898	0.0457405	0.0157624	negative	Subgroup_IV	46.9
TARA_SAMEA2619952_179	Phosphate	0.0480915	0.0196053	0.109312	NS	Subgroup_IV	46.9
TARA_SAMEA2619952_179	Chlorophyll	-0.00206394	0.0193064	0.12074	NS	Subgroup_IV	46.9
TARA_SAMEA2619952_179	Longitude	0.000352818	0.0114649	0.140394	NS	Subgroup_IV	46.9
TARA_SAMEA2619952_179	POC	0.000196595	0.0100991	0.324833	NS	Subgroup_IV	46.9
TARA_SAMEA2619952_179	PIC	166.669	0.0100625	0.338716	NS	Subgroup_IV	46.9
TARA_SAMEA2619952_179	Distance	7.49079e-05	0.00584523	0.392924	NS	Subgroup_IV	46.9
TARA_SAMEA2619952_179	Nitrate	-0.000664337	0.00390324	0.436967	NS	Subgroup_IV	46.9
TARA_SAMEA2619952_179	Temperature	0.00145633	0.00323241	0.449684	NS	Subgroup_IV	46.9
TARA_SAMEA2619952_179	Salinity	0.00194687	0.00305645	0.462312	NS	Subgroup_IV	46.9
TARA_SAMEA2619952_179	Carbon.total	-0.0650219	0.00422832	0.522526	NS	Subgroup_IV	46.9
TARA_SAMEA2619952_179	Ammonium	-0.00191095	0.00140828	0.646229	NS	Subgroup_IV	46.9
TARA_SAMEA2619952_179	Nitrite	-0.00349006	0.00101981	0.706975	NS	Subgroup_IV	46.9
TARA_SAMEA2619952_179	Depth	-3.1798e-06	0.000154863	0.864332	NS	Subgroup_IV	46.9
TARA_SAMEA2619952_179	Silicate	-0.000127776	0.000212719	0.870204	NS	Subgroup_IV	46.9
TARA_SAMEA2619952_179	Latitude	-1.74522e-05	5.23342e-06	0.974944	NS	Subgroup_IV	46.9
TARA_SAMEA2619952_179	N	0	NA	NA	NS	Subgroup_IV	46.9
TARA_SAMEA2620217_844	Oxygen	-0.00691619	0.259751	9.37961e-10	negative	Subgroup_I	38.54
TARA_SAMEA2620217_844	Latitude	-0.0145362	0.177362	1.30605e-09	negative	Subgroup_I	38.54
TARA_SAMEA2620217_844	Temperature	0.0306073	0.0805154	0.000118519	positive	Subgroup_I	38.54
TARA_SAMEA2620217_844	Chlorophyll	-0.0153193	0.069247	0.00291038	negative	Subgroup_I	38.54
TARA_SAMEA2620217_844	Carbon.total	-0.880956	0.0604945	0.0141286	negative	Subgroup_I	38.54
TARA_SAMEA2620217_844	Nitrate	-0.00838476	0.0363954	0.016696	negative	Subgroup_I	38.54
TARA_SAMEA2620217_844	PIC	-1436.39	0.0604561	0.0175162	negative	Subgroup_I	38.54
TARA_SAMEA2620217_844	Salinity	0.0257666	0.0301911	0.0200115	positive	Subgroup_I	38.54
TARA_SAMEA2620217_844	Distance	0.000774624	0.0405309	0.0232287	positive	Subgroup_I	38.54
TARA_SAMEA2620217_844	POC	-0.00136564	0.0384459	0.052993	NS	Subgroup_I	38.54
TARA_SAMEA2620217_844	Ammonium	-0.0308828	0.0218137	0.0693945	NS	Subgroup_I	38.54
TARA_SAMEA2620217_844	Nitrite	-0.0506911	0.0131861	0.175134	NS	Subgroup_I	38.54
TARA_SAMEA2620217_844	Longitude	0.00128261	0.00740168	0.236654	NS	Subgroup_I	38.54
TARA_SAMEA2620217_844	Silicate	-0.00384559	0.0105478	0.248664	NS	Subgroup_I	38.54
TARA_SAMEA2620217_844	Depth	-4.5366e-05	0.00153985	0.589909	NS	Subgroup_I	38.54
TARA_SAMEA2620217_844	Phosphate	0.0551685	0.00176874	0.632076	NS	Subgroup_I	38.54
TARA_SAMEA2620217_844	Iron	-61.7646	0.000656347	0.773198	NS	Subgroup_I	38.54
TARA_SAMEA2620217_844	N	0	NA	NA	NS	Subgroup_I	38.54
TARA_SAMEA2620259_430	Latitude	-0.00453819	0.0537025	0.00125671	negative	Subgroup_V	41.64
TARA_SAMEA2620259_430	Temperature	0.0141029	0.0486814	0.00299814	positive	Subgroup_V	41.64
TARA_SAMEA2620259_430	Oxygen	-0.00182731	0.0476553	0.0136778	negative	Subgroup_V	41.64
TARA_SAMEA2620259_430	Chlorophyll	-0.00654702	0.0332377	0.0410318	negative	Subgroup_V	41.64
TARA_SAMEA2620259_430	PIC	-745.074	0.0433404	0.0452316	negative	Subgroup_V	41.64
TARA_SAMEA2620259_430	Iron	189.69	0.0164129	0.147929	NS	Subgroup_V	41.64
TARA_SAMEA2620259_430	Longitude	0.000860564	0.0103509	0.161371	NS	Subgroup_V	41.64
TARA_SAMEA2620259_430	Phosphate	-0.0914343	0.0135467	0.18384	NS	Subgroup_V	41.64
TARA_SAMEA2620259_430	Carbon.total	-0.281485	0.0156698	0.216994	NS	Subgroup_V	41.64
TARA_SAMEA2620259_430	Distance	-0.000256285	0.0116942	0.226212	NS	Subgroup_V	41.64
TARA_SAMEA2620259_430	POC	-0.000495164	0.0126329	0.270511	NS	Subgroup_V	41.64
TARA_SAMEA2620259_430	Ammonium	-0.0106103	0.0072611	0.296581	NS	Subgroup_V	41.64
TARA_SAMEA2620259_430	Silicate	-0.00207309	0.0085144	0.300236	NS	Subgroup_V	41.64
TARA_SAMEA2620259_430	Salinity	0.00662198	0.00567876	0.316064	NS	Subgroup_V	41.64
TARA_SAMEA2620259_430	Nitrate	-0.00203554	0.00589612	0.339147	NS	Subgroup_V	41.64
TARA_SAMEA2620259_430	Nitrite	0.0147341	0.00296252	0.521503	NS	Subgroup_V	41.64
TARA_SAMEA2620259_430	Depth	-7.39463e-06	0.000127094	0.87699	NS	Subgroup_V	41.64
TARA_SAMEA2620259_430	N	0	NA	NA	NS	Subgroup_V	41.64
TARA_SAMEA2620570_108	Latitude	-0.00641251	0.08457	4.47966e-05	negative	Subgroup_V	41.12
TARA_SAMEA2620570_108	Oxygen	-0.00243335	0.0656125	0.00365176	negative	Subgroup_V	41.12
TARA_SAMEA2620570_108	Temperature	0.0136247	0.0357132	0.011292	positive	Subgroup_V	41.12
TARA_SAMEA2620570_108	Chlorophyll	-0.00733427	0.0325936	0.0430752	negative	Subgroup_V	41.12
TARA_SAMEA2620570_108	PIC	-781.59	0.034524	0.0745568	NS	Subgroup_V	41.12
TARA_SAMEA2620570_108	Salinity	0.0122582	0.0152955	0.0990643	NS	Subgroup_V	41.12
TARA_SAMEA2620570_108	Nitrate	-0.00376324	0.0159897	0.114543	NS	Subgroup_V	41.12
TARA_SAMEA2620570_108	Carbon.total	-0.350273	0.0206363	0.15603	NS	Subgroup_V	41.12
TARA_SAMEA2620570_108	Longitude	0.000909691	0.0091229	0.188722	NS	Subgroup_V	41.12
TARA_SAMEA2620570_108	Ammonium	-0.0136327	0.00919356	0.239964	NS	Subgroup_V	41.12
TARA_SAMEA2620570_108	POC	-0.000502557	0.00991646	0.32927	NS	Subgroup_V	41.12
TARA_SAMEA2620570_108	Nitrite	-0.0238079	0.0061594	0.354939	NS	Subgroup_V	41.12
TARA_SAMEA2620570_108	Iron	127.75	0.00581108	0.390542	NS	Subgroup_V	41.12
TARA_SAMEA2620570_108	Phosphate	-0.0452662	0.00273963	0.551144	NS	Subgroup_V	41.12
TARA_SAMEA2620570_108	Silicate	-0.0013106	0.00279279	0.553554	NS	Subgroup_V	41.12
TARA_SAMEA2620570_108	Depth	-1.40804e-05	0.000363455	0.793498	NS	Subgroup_V	41.12
TARA_SAMEA2620570_108	Distance	-1.86669e-05	4.84613e-05	0.938085	NS	Subgroup_V	41.12
TARA_SAMEA2620570_108	N	0	NA	NA	NS	Subgroup_V	41.12
TARA_SAMEA2620925_214	Temperature	-0.0378598	0.122675	1.53729e-06	negative	Subgroup_IV	53.57
TARA_SAMEA2620925_214	Oxygen	0.00505455	0.137056	1.8352e-05	positive	Subgroup_IV	53.57
TARA_SAMEA2620925_214	PIC	2056.08	0.163358	5.87345e-05	positive	Subgroup_IV	53.57
TARA_SAMEA2620925_214	Carbon.total	1.09011	0.105826	0.00101791	positive	Subgroup_IV	53.57
TARA_SAMEA2620925_214	N	-0.129575	0.11634	0.0335897	negative	Subgroup_IV	53.57
TARA_SAMEA2620925_214	Silicate	-0.00588062	0.0297158	0.0516851	NS	Subgroup_IV	53.57
TARA_SAMEA2620925_214	Longitude	-0.00183008	0.0169988	0.072219	NS	Subgroup_IV	53.57
TARA_SAMEA2620925_214	Depth	-0.000125697	0.0133354	0.111655	NS	Subgroup_IV	53.57
TARA_SAMEA2620925_214	Ammonium	-0.025437	0.0148137	0.135246	NS	Subgroup_IV	53.57
TARA_SAMEA2620925_214	Nitrate	-0.00462187	0.0110814	0.189481	NS	Subgroup_IV	53.57
TARA_SAMEA2620925_214	POC	0.000784902	0.0141585	0.243221	NS	Subgroup_IV	53.57
TARA_SAMEA2620925_214	Nitrite	-0.0429771	0.00960862	0.247521	NS	Subgroup_IV	53.57
TARA_SAMEA2620925_214	Iron	-228.553	0.00900396	0.284773	NS	Subgroup_IV	53.57
TARA_SAMEA2620925_214	Phosphate	-0.119353	0.00855619	0.291473	NS	Subgroup_IV	53.57
TARA_SAMEA2620925_214	Latitude	0.00247282	0.00579002	0.295455	NS	Subgroup_IV	53.57
TARA_SAMEA2620925_214	Chlorophyll	0.00540516	0.00860176	0.301641	NS	Subgroup_IV	53.57
TARA_SAMEA2620925_214	Distance	-0.000150836	0.00153743	0.661622	NS	Subgroup_IV	53.57
TARA_SAMEA2620925_214	Salinity	0.000292658	3.87841e-06	0.979127	NS	Subgroup_IV	53.57
TARA_SAMEA2620980_453	Temperature	-0.0388472	0.128	8.79467e-07	negative	Subgroup_IV	53.51
TARA_SAMEA2620980_453	Oxygen	0.00496042	0.133517	2.39844e-05	positive	Subgroup_IV	53.51
TARA_SAMEA2620980_453	Carbon.total	1.3339	0.161921	3.64551e-05	positive	Subgroup_IV	53.51
TARA_SAMEA2620980_453	PIC	2034.18	0.156355	8.75187e-05	positive	Subgroup_IV	53.51
TARA_SAMEA2620980_453	Silicate	-0.00691016	0.0409223	0.0220238	negative	Subgroup_IV	53.51
TARA_SAMEA2620980_453	N	-0.101665	0.080791	0.0794845	NS	Subgroup_IV	53.51
TARA_SAMEA2620980_453	Depth	-0.00013608	0.0154462	0.0867139	NS	Subgroup_IV	53.51
TARA_SAMEA2620980_453	Ammonium	-0.0277606	0.017637	0.102882	NS	Subgroup_IV	53.51
TARA_SAMEA2620980_453	Nitrate	-0.00568408	0.0167219	0.1065	NS	Subgroup_IV	53.51
TARA_SAMEA2620980_453	Longitude	-0.00160995	0.0130011	0.116275	NS	Subgroup_IV	53.51
TARA_SAMEA2620980_453	Latitude	0.00326351	0.00996645	0.169415	NS	Subgroup_IV	53.51
TARA_SAMEA2620980_453	Nitrite	-0.0464736	0.0112796	0.210045	NS	Subgroup_IV	53.51
TARA_SAMEA2620980_453	Phosphate	-0.135771	0.0110326	0.230678	NS	Subgroup_IV	53.51
TARA_SAMEA2620980_453	POC	0.000679617	0.0104627	0.316232	NS	Subgroup_IV	53.51
TARA_SAMEA2620980_453	Iron	-180.515	0.00567436	0.396191	NS	Subgroup_IV	53.51
TARA_SAMEA2620980_453	Distance	-0.000275161	0.00516667	0.421933	NS	Subgroup_IV	53.51
TARA_SAMEA2620980_453	Chlorophyll	0.00299198	0.00265931	0.566328	NS	Subgroup_IV	53.51
TARA_SAMEA2620980_453	Salinity	0.00284953	0.000364396	0.799782	NS	Subgroup_IV	53.51
TARA_SAMEA2620991_144	Temperature	-0.0397277	0.134413	4.47408e-07	negative	Subgroup_IV	53.47
TARA_SAMEA2620991_144	Oxygen	0.00517708	0.14406	1.07812e-05	positive	Subgroup_IV	53.47
TARA_SAMEA2620991_144	PIC	2037.44	0.159315	7.39614e-05	positive	Subgroup_IV	53.47
TARA_SAMEA2620991_144	Carbon.total	1.19137	0.127496	0.000285628	positive	Subgroup_IV	53.47
TARA_SAMEA2620991_144	N	-0.121407	0.106119	0.0429955	negative	Subgroup_IV	53.47
TARA_SAMEA2620991_144	Silicate	-0.00593608	0.0301721	0.0498956	negative	Subgroup_IV	53.47
TARA_SAMEA2620991_144	Longitude	-0.00187134	0.0176666	0.0668	NS	Subgroup_IV	53.47
TARA_SAMEA2620991_144	Depth	-0.00012728	0.0135908	0.108259	NS	Subgroup_IV	53.47
TARA_SAMEA2620991_144	Ammonium	-0.0265771	0.0161469	0.118753	NS	Subgroup_IV	53.47
TARA_SAMEA2620991_144	Nitrate	-0.00518507	0.013915	0.141186	NS	Subgroup_IV	53.47
TARA_SAMEA2620991_144	POC	0.000966988	0.0214438	0.150201	NS	Subgroup_IV	53.47
TARA_SAMEA2620991_144	Iron	-271.821	0.0127541	0.202565	NS	Subgroup_IV	53.47
TARA_SAMEA2620991_144	Nitrite	-0.0442388	0.0101698	0.234106	NS	Subgroup_IV	53.47
TARA_SAMEA2620991_144	Latitude	0.00243304	0.00557136	0.304784	NS	Subgroup_IV	53.47
TARA_SAMEA2620991_144	Phosphate	-0.111821	0.00747464	0.324279	NS	Subgroup_IV	53.47
TARA_SAMEA2620991_144	Chlorophyll	0.00375512	0.00416928	0.472558	NS	Subgroup_IV	53.47
TARA_SAMEA2620991_144	Distance	-0.000226982	0.003495	0.509111	NS	Subgroup_IV	53.47
TARA_SAMEA2620991_144	Salinity	0.00113634	5.81837e-05	0.919281	NS	Subgroup_IV	53.47
TARA_SAMEA2621448_21	Temperature	-0.0579058	0.27379	5.70725e-14	negative	Subgroup_IV	53.86
TARA_SAMEA2621448_21	PIC	3155.51	0.39871	1.15462e-11	positive	Subgroup_IV	53.86
TARA_SAMEA2621448_21	Oxygen	0.00758776	0.299761	2.71925e-11	positive	Subgroup_IV	53.86
TARA_SAMEA2621448_21	Carbon.total	1.31719	0.165347	2.96072e-05	positive	Subgroup_IV	53.86
TARA_SAMEA2621448_21	Latitude	0.00706356	0.0449238	0.00324493	positive	Subgroup_IV	53.86
TARA_SAMEA2621448_21	N	-0.164035	0.198026	0.00453134	negative	Subgroup_IV	53.86
TARA_SAMEA2621448_21	Longitude	-0.00227217	0.024917	0.0291893	negative	Subgroup_IV	53.86
TARA_SAMEA2621448_21	Distance	-0.000720719	0.0343645	0.0369284	negative	Subgroup_IV	53.86
TARA_SAMEA2621448_21	Silicate	-0.00567513	0.0229307	0.0879579	NS	Subgroup_IV	53.86
TARA_SAMEA2621448_21	Depth	-0.000137246	0.0151178	0.0901618	NS	Subgroup_IV	53.86
TARA_SAMEA2621448_21	Ammonium	-0.0287521	0.0182325	0.0971973	NS	Subgroup_IV	53.86
TARA_SAMEA2621448_21	POC	0.00100657	0.0261201	0.111864	NS	Subgroup_IV	53.86
TARA_SAMEA2621448_21	Chlorophyll	0.00749175	0.0161587	0.156067	NS	Subgroup_IV	53.86
TARA_SAMEA2621448_21	Nitrate	-0.00446761	0.0099527	0.213815	NS	Subgroup_IV	53.86
TARA_SAMEA2621448_21	Nitrite	-0.0467729	0.0109851	0.216132	NS	Subgroup_IV	53.86
TARA_SAMEA2621448_21	Iron	-211.208	0.00747663	0.329883	NS	Subgroup_IV	53.86
TARA_SAMEA2621448_21	Phosphate	-0.101914	0.00565176	0.391594	NS	Subgroup_IV	53.86
TARA_SAMEA2621448_21	Salinity	-0.00239821	0.000248476	0.834111	NS	Subgroup_IV	53.86
TARA_SAMEA2622112_78	Ammonium	0.0990211	0.184355	3.39709e-08	positive	Subgroup_VIII	60.07
TARA_SAMEA2622112_78	Salinity	-0.0524926	0.100296	1.56659e-05	negative	Subgroup_VIII	60.07
TARA_SAMEA2622112_78	Temperature	0.0321272	0.0710065	0.000311468	positive	Subgroup_VIII	60.07
TARA_SAMEA2622112_78	Nitrate	0.0121421	0.0612224	0.00178252	positive	Subgroup_VIII	60.07
TARA_SAMEA2622112_78	Oxygen	-0.00295281	0.0608244	0.00518731	negative	Subgroup_VIII	60.07
TARA_SAMEA2622112_78	Distance	0.000792245	0.0548583	0.00804005	positive	Subgroup_VIII	60.07
TARA_SAMEA2622112_78	Chlorophyll	-0.0109152	0.0454489	0.0165391	negative	Subgroup_VIII	60.07
TARA_SAMEA2622112_78	Phosphate	-0.253629	0.0286352	0.0524159	NS	Subgroup_VIII	60.07
TARA_SAMEA2622112_78	Depth	-0.000172	0.0185445	0.0603226	NS	Subgroup_VIII	60.07
TARA_SAMEA2622112_78	PIC	-1003.37	0.0381275	0.0607	NS	Subgroup_VIII	60.07
TARA_SAMEA2622112_78	Longitude	-0.00201817	0.0153532	0.0876751	NS	Subgroup_VIII	60.07
TARA_SAMEA2622112_78	Latitude	-0.00440161	0.0136245	0.10782	NS	Subgroup_VIII	60.07
TARA_SAMEA2622112_78	Silicate	-0.00456953	0.0117114	0.224015	NS	Subgroup_VIII	60.07
TARA_SAMEA2622112_78	POC	-0.000672227	0.0116659	0.289776	NS	Subgroup_VIII	60.07
TARA_SAMEA2622112_78	Iron	153.249	0.0051046	0.421047	NS	Subgroup_VIII	60.07
TARA_SAMEA2622112_78	Carbon.total	-0.145551	0.00244009	0.627285	NS	Subgroup_VIII	60.07
TARA_SAMEA2622112_78	Nitrite	0.0162885	0.00165703	0.631753	NS	Subgroup_VIII	60.07
TARA_SAMEA2622112_78	N	0	NA	NA	NS	Subgroup_VIII	60.07
TARA_SAMEA2622119_327	Temperature	0.0557626	0.231546	9.21536e-12	positive	Subgroup_V	44.67
TARA_SAMEA2622119_327	Oxygen	-0.00643993	0.216806	3.46609e-08	negative	Subgroup_V	44.67
TARA_SAMEA2622119_327	Latitude	-0.0131527	0.131597	2.50487e-07	negative	Subgroup_V	44.67
TARA_SAMEA2622119_327	Salinity	0.0470426	0.0871903	6.00165e-05	positive	Subgroup_V	44.67
TARA_SAMEA2622119_327	Carbon.total	-1.2231	0.121196	0.000413988	negative	Subgroup_V	44.67
TARA_SAMEA2622119_327	PIC	-2001.25	0.123729	0.000545257	negative	Subgroup_V	44.67
TARA_SAMEA2622119_327	Distance	0.00112529	0.0839136	0.000955349	positive	Subgroup_V	44.67
TARA_SAMEA2622119_327	Silicate	-0.011271	0.0827727	0.000991385	negative	Subgroup_V	44.67
TARA_SAMEA2622119_327	Nitrate	-0.0109009	0.056527	0.00271436	negative	Subgroup_V	44.67
TARA_SAMEA2622119_327	POC	-0.00189615	0.0781212	0.00531653	negative	Subgroup_V	44.67
TARA_SAMEA2622119_327	Chlorophyll	-0.0134873	0.0528184	0.00963139	negative	Subgroup_V	44.67
TARA_SAMEA2622119_327	Longitude	-0.00259338	0.0274242	0.0220514	negative	Subgroup_V	44.67
TARA_SAMEA2622119_327	Depth	-0.000191982	0.0249918	0.0289451	negative	Subgroup_V	44.67
TARA_SAMEA2622119_327	Phosphate	-0.202906	0.0227226	0.0844785	NS	Subgroup_V	44.67
TARA_SAMEA2622119_327	Nitrite	-0.0658783	0.0210108	0.0863549	NS	Subgroup_V	44.67
TARA_SAMEA2622119_327	Iron	-365.435	0.0221244	0.0925068	NS	Subgroup_V	44.67
TARA_SAMEA2622119_327	N	0.00557263	0.0501951	0.170335	NS	Subgroup_V	44.67
TARA_SAMEA2622119_327	Ammonium	-0.0208799	0.00925394	0.238419	NS	Subgroup_V	44.67
TARA_SAMEA2623135_372	Latitude	-0.00285557	0.022502	0.0383345	negative	Subgroup_III	48.94
TARA_SAMEA2623135_372	Carbon.total	0.38224	0.0404109	0.0460228	positive	Subgroup_III	48.94
TARA_SAMEA2623135_372	N	0.0406488	0.0869705	0.0683717	NS	Subgroup_III	48.94
TARA_SAMEA2623135_372	Phosphate	-0.124147	0.0252825	0.0685989	NS	Subgroup_III	48.94
TARA_SAMEA2623135_372	Silicate	-0.00296988	0.021242	0.100687	NS	Subgroup_III	48.94
TARA_SAMEA2623135_372	Longitude	-0.000824373	0.0100524	0.167579	NS	Subgroup_III	48.94
TARA_SAMEA2623135_372	Depth	-6.03103e-05	0.00894707	0.193058	NS	Subgroup_III	48.94
TARA_SAMEA2623135_372	Iron	-145.265	0.0113462	0.22957	NS	Subgroup_III	48.94
TARA_SAMEA2623135_372	Ammonium	0.0111712	0.00815752	0.268467	NS	Subgroup_III	48.94
TARA_SAMEA2623135_372	Nitrate	-0.00215956	0.0069559	0.299045	NS	Subgroup_III	48.94
TARA_SAMEA2623135_372	POC	0.000378717	0.0084353	0.368415	NS	Subgroup_III	48.94
TARA_SAMEA2623135_372	Temperature	-0.00372312	0.00342225	0.436652	NS	Subgroup_III	48.94
TARA_SAMEA2623135_372	Nitrite	-0.0154685	0.00397318	0.457752	NS	Subgroup_III	48.94
TARA_SAMEA2623135_372	PIC	229.291	0.00523799	0.490562	NS	Subgroup_III	48.94
TARA_SAMEA2623135_372	Chlorophyll	-0.00192149	0.00339762	0.516775	NS	Subgroup_III	48.94
TARA_SAMEA2623135_372	Salinity	0.00331987	0.00143971	0.614069	NS	Subgroup_III	48.94
TARA_SAMEA2623135_372	Oxygen	0.000181694	0.000550018	0.793538	NS	Subgroup_III	48.94
TARA_SAMEA2623135_372	Distance	2.36899e-05	0.00011784	0.90359	NS	Subgroup_III	48.94
TARA_SAMEA4397157_454	Temperature	-0.0536032	0.416442	1.83087e-22	negative	Subgroup_V	48.65
TARA_SAMEA4397157_454	Oxygen	0.00713744	0.463665	1.2747e-18	positive	Subgroup_V	48.65
TARA_SAMEA4397157_454	Latitude	0.0113991	0.209077	2.94067e-11	positive	Subgroup_V	48.65
TARA_SAMEA4397157_454	Carbon.total	1.41634	0.281182	1.65343e-08	positive	Subgroup_V	48.65
TARA_SAMEA4397157_454	PIC	1674.1	0.22487	1.57382e-06	positive	Subgroup_V	48.65
TARA_SAMEA4397157_454	Distance	-0.000916007	0.0962473	0.000385773	negative	Subgroup_V	48.65
TARA_SAMEA4397157_454	POC	0.00139927	0.110579	0.000821555	positive	Subgroup_V	48.65
TARA_SAMEA4397157_454	Chlorophyll	0.00929219	0.0432164	0.0194999	positive	Subgroup_V	48.65
TARA_SAMEA4397157_454	Depth	-9.31749e-05	0.0124515	0.124334	NS	Subgroup_V	48.65
TARA_SAMEA4397157_454	N	-0.0700204	0.0470594	0.184667	NS	Subgroup_V	48.65
TARA_SAMEA4397157_454	Longitude	-0.00100685	0.00874333	0.198229	NS	Subgroup_V	48.65
TARA_SAMEA4397157_454	Ammonium	-0.0165655	0.0105285	0.20842	NS	Subgroup_V	48.65
TARA_SAMEA4397157_454	Phosphate	-0.104815	0.0111297	0.228626	NS	Subgroup_V	48.65
TARA_SAMEA4397157_454	Nitrite	-0.0300691	0.00804427	0.29021	NS	Subgroup_V	48.65
TARA_SAMEA4397157_454	Silicate	-0.00260957	0.00864449	0.296557	NS	Subgroup_V	48.65
TARA_SAMEA4397157_454	Salinity	-0.00895011	0.00614277	0.297015	NS	Subgroup_V	48.65
TARA_SAMEA4397157_454	Iron	-68.574	0.00137697	0.676311	NS	Subgroup_V	48.65
TARA_SAMEA4397157_454	Nitrate	-0.000901457	0.00070807	0.740787	NS	Subgroup_V	48.65
TARA_SAMEA4397747_978	Phosphate	0.383783	0.217583	1.72856e-08	positive	Subgroup_I	49.4
TARA_SAMEA4397747_978	Temperature	-0.0271443	0.135548	3.96801e-07	negative	Subgroup_I	49.4
TARA_SAMEA4397747_978	Oxygen	-0.00235534	0.0585497	0.00612973	negative	Subgroup_I	49.4
TARA_SAMEA4397747_978	Depth	0.000148515	0.0368365	0.00781717	positive	Subgroup_I	49.4
TARA_SAMEA4397747_978	Distance	0.000499465	0.0331816	0.0403933	positive	Subgroup_I	49.4
TARA_SAMEA4397747_978	Chlorophyll	0.00723696	0.0313502	0.0473245	positive	Subgroup_I	49.4
TARA_SAMEA4397747_978	N	0.08279	0.0605949	0.130888	NS	Subgroup_I	49.4
TARA_SAMEA4397747_978	Nitrate	-0.00329175	0.0117864	0.175912	NS	Subgroup_I	49.4
TARA_SAMEA4397747_978	Ammonium	-0.0145366	0.0100743	0.218567	NS	Subgroup_I	49.4
TARA_SAMEA4397747_978	Nitrite	-0.0240743	0.00607509	0.358263	NS	Subgroup_I	49.4
TARA_SAMEA4397747_978	Carbon.total	-0.195621	0.00868288	0.358948	NS	Subgroup_I	49.4
TARA_SAMEA4397747_978	Silicate	0.00144984	0.00606053	0.382417	NS	Subgroup_I	49.4
TARA_SAMEA4397747_978	Salinity	0.00609948	0.00362121	0.4236	NS	Subgroup_I	49.4
TARA_SAMEA4397747_978	Iron	-86.0729	0.00252198	0.571946	NS	Subgroup_I	49.4
TARA_SAMEA4397747_978	POC	-0.000235585	0.00241021	0.631186	NS	Subgroup_I	49.4
TARA_SAMEA4397747_978	PIC	99.6246	0.000620268	0.812684	NS	Subgroup_I	49.4
TARA_SAMEA4397747_978	Latitude	0.000247492	0.000114762	0.883065	NS	Subgroup_I	49.4
TARA_SAMEA4397747_978	Longitude	-3.32797e-05	1.11229e-05	0.963478	NS	Subgroup_I	49.4
TARA_SAMEA4398111_316	Temperature	-0.0661707	0.407216	7.41853e-22	negative	Subgroup_I	51.79
TARA_SAMEA4398111_316	Oxygen	0.00844599	0.404384	9.5434e-16	positive	Subgroup_I	51.79
TARA_SAMEA4398111_316	Latitude	0.0123693	0.157856	1.26361e-08	positive	Subgroup_I	51.79
TARA_SAMEA4398111_316	PIC	2253.45	0.295527	1.79158e-08	positive	Subgroup_I	51.79
TARA_SAMEA4398111_316	Carbon.total	1.3569	0.166045	2.83747e-05	positive	Subgroup_I	51.79
TARA_SAMEA4398111_316	Distance	-0.00113382	0.0917378	0.000537705	negative	Subgroup_I	51.79
TARA_SAMEA4398111_316	N	-0.210994	0.277302	0.00057372	negative	Subgroup_I	51.79
TARA_SAMEA4398111_316	Longitude	-0.00236626	0.0309657	0.0148904	negative	Subgroup_I	51.79
TARA_SAMEA4398111_316	POC	0.00102368	0.0421783	0.0424901	positive	Subgroup_I	51.79
TARA_SAMEA4398111_316	Chlorophyll	0.00982364	0.029978	0.0525245	NS	Subgroup_I	51.79
TARA_SAMEA4398111_316	Ammonium	-0.0240514	0.0142726	0.142649	NS	Subgroup_I	51.79
TARA_SAMEA4398111_316	Depth	-0.000108286	0.0107839	0.152826	NS	Subgroup_I	51.79
TARA_SAMEA4398111_316	Iron	-273.5	0.0136366	0.187529	NS	Subgroup_I	51.79
TARA_SAMEA4398111_316	Silicate	-0.00339412	0.00934403	0.277722	NS	Subgroup_I	51.79
TARA_SAMEA4398111_316	Nitrite	-0.038098	0.00802155	0.290895	NS	Subgroup_I	51.79
TARA_SAMEA4398111_316	Nitrate	-0.00346287	0.00671611	0.307555	NS	Subgroup_I	51.79
TARA_SAMEA4398111_316	Phosphate	-0.0603304	0.00234195	0.581609	NS	Subgroup_I	51.79
TARA_SAMEA4398111_316	Salinity	-0.00573287	0.00161723	0.593006	NS	Subgroup_I	51.79
TARA_SAMEA4398111_326	Latitude	0.0190759	0.36539	2.06441e-20	positive	Subgroup_I	52.2
TARA_SAMEA4398111_326	Temperature	-0.0652543	0.383761	2.3676e-20	negative	Subgroup_I	52.2
TARA_SAMEA4398111_326	Oxygen	0.00890047	0.420132	1.75546e-16	positive	Subgroup_I	52.2
TARA_SAMEA4398111_326	PIC	1620.54	0.20045	6.80311e-06	positive	Subgroup_I	52.2
TARA_SAMEA4398111_326	Carbon.total	1.46436	0.184738	9.00456e-06	positive	Subgroup_I	52.2
TARA_SAMEA4398111_326	POC	0.00181843	0.178527	1.46507e-05	positive	Subgroup_I	52.2
TARA_SAMEA4398111_326	Distance	-0.00127216	0.109906	0.000140455	negative	Subgroup_I	52.2
TARA_SAMEA4398111_326	N	-0.236074	0.296855	0.000335437	negative	Subgroup_I	52.2
TARA_SAMEA4398111_326	Chlorophyll	0.00946559	0.0265318	0.0684006	NS	Subgroup_I	52.2
TARA_SAMEA4398111_326	Silicate	-0.00550181	0.0252334	0.0733023	NS	Subgroup_I	52.2
TARA_SAMEA4398111_326	Phosphate	-0.163844	0.0179578	0.125549	NS	Subgroup_I	52.2
TARA_SAMEA4398111_326	Ammonium	-0.0242885	0.0139244	0.147652	NS	Subgroup_I	52.2
TARA_SAMEA4398111_326	Nitrate	-0.00475006	0.0121232	0.169823	NS	Subgroup_I	52.2
TARA_SAMEA4398111_326	Depth	-0.000104079	0.00969554	0.175357	NS	Subgroup_I	52.2
TARA_SAMEA4398111_326	Nitrite	-0.03533	0.0065149	0.341372	NS	Subgroup_I	52.2
TARA_SAMEA4398111_326	Salinity	-0.00913951	0.00398312	0.4013	NS	Subgroup_I	52.2
TARA_SAMEA4398111_326	Iron	149.255	0.0038052	0.487391	NS	Subgroup_I	52.2
TARA_SAMEA4398111_326	Longitude	-0.000505854	0.00137727	0.61026	NS	Subgroup_I	52.2
TARA_SAMEA4398193_479	Latitude	0.0187983	0.376216	4.00375e-21	positive	Subgroup_I	52.2
TARA_SAMEA4398193_479	Temperature	-0.0634185	0.384239	2.2091e-20	negative	Subgroup_I	52.2
TARA_SAMEA4398193_479	Oxygen	0.00864889	0.419927	1.79513e-16	positive	Subgroup_I	52.2
TARA_SAMEA4398193_479	PIC	1561.17	0.201025	6.57564e-06	positive	Subgroup_I	52.2
TARA_SAMEA4398193_479	POC	0.00161733	0.154868	6.10279e-05	positive	Subgroup_I	52.2
TARA_SAMEA4398193_479	Distance	-0.00122704	0.108307	0.000158155	negative	Subgroup_I	52.2
TARA_SAMEA4398193_479	Carbon.total	1.21789	0.134375	0.000190118	positive	Subgroup_I	52.2
TARA_SAMEA4398193_479	N	-0.230092	0.299576	0.000310987	negative	Subgroup_I	52.2
TARA_SAMEA4398193_479	Silicate	-0.00535984	0.0252985	0.0729274	NS	Subgroup_I	52.2
TARA_SAMEA4398193_479	Chlorophyll	0.0088411	0.0245171	0.0799635	NS	Subgroup_I	52.2
TARA_SAMEA4398193_479	Phosphate	-0.160209	0.0181718	0.123298	NS	Subgroup_I	52.2
TARA_SAMEA4398193_479	Ammonium	-0.0234139	0.0137083	0.150854	NS	Subgroup_I	52.2
TARA_SAMEA4398193_479	Depth	-0.000101589	0.00979393	0.173172	NS	Subgroup_I	52.2
TARA_SAMEA4398193_479	Nitrate	-0.00447833	0.0114176	0.182866	NS	Subgroup_I	52.2
TARA_SAMEA4398193_479	Nitrite	-0.0340391	0.00640471	0.345501	NS	Subgroup_I	52.2
TARA_SAMEA4398193_479	Salinity	-0.00921895	0.00429603	0.383364	NS	Subgroup_I	52.2
TARA_SAMEA4398193_479	Iron	148.324	0.00397807	0.477645	NS	Subgroup_I	52.2
TARA_SAMEA4398193_479	Longitude	-0.000512556	0.00149923	0.594861	NS	Subgroup_I	52.2
unculture_phage_37302	Latitude	-0.00718259	0.0721901	0.00017112	negative	Subgroup_V	44.38
unculture_phage_37302	Phosphate	-0.305972	0.0826623	0.000829692	negative	Subgroup_V	44.38
unculture_phage_37302	Chlorophyll	-0.0111033	0.0567585	0.00722295	negative	Subgroup_V	44.38
unculture_phage_37302	Salinity	0.0211382	0.0330186	0.014917	positive	Subgroup_V	44.38
unculture_phage_37302	Silicate	-0.00639033	0.0444096	0.0169545	negative	Subgroup_V	44.38
unculture_phage_37302	Nitrate	-0.00657582	0.0345227	0.0198155	negative	Subgroup_V	44.38
unculture_phage_37302	Iron	367.116	0.0348217	0.0342224	positive	Subgroup_V	44.38
unculture_phage_37302	Temperature	0.0121108	0.0204848	0.0559634	NS	Subgroup_V	44.38
unculture_phage_37302	N	0.0271021	0.0950286	0.0562259	NS	Subgroup_V	44.38
unculture_phage_37302	Carbon.total	-0.422878	0.0276474	0.0999954	NS	Subgroup_V	44.38
unculture_phage_37302	PIC	-808.563	0.02908	0.102202	NS	Subgroup_V	44.38
unculture_phage_37302	POC	-0.000936062	0.0269203	0.106447	NS	Subgroup_V	44.38
unculture_phage_37302	Depth	-0.000102589	0.0131273	0.114506	NS	Subgroup_V	44.38
unculture_phage_37302	Ammonium	-0.019328	0.0131035	0.160242	NS	Subgroup_V	44.38
unculture_phage_37302	Nitrite	-0.0324156	0.00815297	0.286961	NS	Subgroup_V	44.38
unculture_phage_37302	Longitude	0.000830974	0.00517934	0.322484	NS	Subgroup_V	44.38
unculture_phage_37302	Oxygen	-0.000565093	0.00268368	0.56298	NS	Subgroup_V	44.38
unculture_phage_37302	Distance	5.67731e-05	0.000338926	0.837232	NS	Subgroup_V	44.38
IMGVR_UViG_3300047369_000561	Carbon.total	1.83321	0.328926	5.47915e-10	positive	Subgroup_VIII	60
IMGVR_UViG_3300047369_000561	Ammonium	0.0531579	0.0649316	0.00153426	positive	Subgroup_VIII	60
IMGVR_UViG_3300047369_000561	Iron	535.421	0.0554015	0.00724947	positive	Subgroup_VIII	60
IMGVR_UViG_3300047369_000561	Phosphate	-0.29932	0.0510869	0.00916243	negative	Subgroup_VIII	60
IMGVR_UViG_3300047369_000561	Oxygen	0.00290688	0.0506978	0.0109239	positive	Subgroup_VIII	60
IMGVR_UViG_3300047369_000561	Salinity	-0.0263156	0.0315851	0.0173089	negative	Subgroup_VIII	60
IMGVR_UViG_3300047369_000561	Temperature	-0.0160861	0.0223061	0.0459991	negative	Subgroup_VIII	60
IMGVR_UViG_3300047369_000561	Silicate	-0.00540264	0.0231406	0.0865007	NS	Subgroup_VIII	60
IMGVR_UViG_3300047369_000561	Depth	-0.000125739	0.0134561	0.110036	NS	Subgroup_VIII	60
IMGVR_UViG_3300047369_000561	N	0.099318	0.0552229	0.149852	NS	Subgroup_VIII	60
IMGVR_UViG_3300047369_000561	Chlorophyll	0.00668905	0.0148597	0.173903	NS	Subgroup_VIII	60
IMGVR_UViG_3300047369_000561	PIC	637.05	0.0169819	0.213121	NS	Subgroup_VIII	60
IMGVR_UViG_3300047369_000561	Nitrite	-0.0379169	0.00849358	0.277072	NS	Subgroup_VIII	60
IMGVR_UViG_3300047369_000561	Latitude	0.0018871	0.00340023	0.422974	NS	Subgroup_VIII	60
IMGVR_UViG_3300047369_000561	POC	0.000378516	0.0035786	0.558462	NS	Subgroup_VIII	60
IMGVR_UViG_3300047369_000561	Longitude	0.000340587	0.000593689	0.737942	NS	Subgroup_VIII	60
IMGVR_UViG_3300047369_000561	Nitrate	0.000854586	0.000380539	0.808395	NS	Subgroup_VIII	60
IMGVR_UViG_3300047369_000561	Distance	1.35816e-05	1.39479e-05	0.96676	NS	Subgroup_VIII	60
IMGVR_UViG_3300007511_000030	Oxygen	-0.0021286	0.117413	8.03273e-05	negative	Subgroup_VII	52.8
IMGVR_UViG_3300007511_000030	Salinity	0.0278407	0.0776962	0.000157886	positive	Subgroup_VII	52.8
IMGVR_UViG_3300007511_000030	Temperature	0.0148164	0.04159	0.00617762	positive	Subgroup_VII	52.8
IMGVR_UViG_3300007511_000030	PIC	-493.461	0.0308582	0.0921305	NS	Subgroup_VII	52.8
IMGVR_UViG_3300007511_000030	Nitrate	-0.00226001	0.0137555	0.143502	NS	Subgroup_VII	52.8
IMGVR_UViG_3300007511_000030	Carbon.total	-0.248276	0.0213713	0.148778	NS	Subgroup_VII	52.8
IMGVR_UViG_3300007511_000030	Chlorophyll	-0.00335066	0.0159771	0.158431	NS	Subgroup_VII	52.8
IMGVR_UViG_3300007511_000030	N	0.00616948	0.0503005	0.169876	NS	Subgroup_VII	52.8
IMGVR_UViG_3300007511_000030	Distance	0.000207142	0.0140131	0.185	NS	Subgroup_VII	52.8
IMGVR_UViG_3300007511_000030	Depth	-6.73502e-05	0.00853951	0.203564	NS	Subgroup_VII	52.8
IMGVR_UViG_3300007511_000030	Iron	117.363	0.0115209	0.225999	NS	Subgroup_VII	52.8
IMGVR_UViG_3300007511_000030	Ammonium	-0.00828833	0.00809961	0.27018	NS	Subgroup_VII	52.8
IMGVR_UViG_3300007511_000030	Phosphate	0.0525948	0.00821803	0.301252	NS	Subgroup_VII	52.8
IMGVR_UViG_3300007511_000030	Silicate	-0.0014123	0.00679183	0.35506	NS	Subgroup_VII	52.8
IMGVR_UViG_3300007511_000030	POC	-0.000294613	0.00785546	0.385474	NS	Subgroup_VII	52.8
IMGVR_UViG_3300007511_000030	Nitrite	-0.0135525	0.00474803	0.416852	NS	Subgroup_VII	52.8
IMGVR_UViG_3300007511_000030	Longitude	0.000519399	0.00305408	0.447657	NS	Subgroup_VII	52.8
IMGVR_UViG_3300007511_000030	Latitude	-0.000552384	0.000644431	0.727397	NS	Subgroup_VII	52.8
IMGVR_UViG_3300007760_000022	Salinity	0.0155782	0.0472466	0.00346932	positive	Subgroup_VII	52.67
IMGVR_UViG_3300007760_000022	Temperature	0.00841536	0.0260585	0.0308668	positive	Subgroup_VII	52.67
IMGVR_UViG_3300007760_000022	Iron	-107.178	0.0227422	0.0880238	NS	Subgroup_VII	52.67
IMGVR_UViG_3300007760_000022	Oxygen	-0.000569529	0.0198621	0.114008	NS	Subgroup_VII	52.67
IMGVR_UViG_3300007760_000022	Carbon.total	0.134692	0.017427	0.192738	NS	Subgroup_VII	52.67
IMGVR_UViG_3300007760_000022	Depth	-4.42894e-05	0.00721157	0.242791	NS	Subgroup_VII	52.67
IMGVR_UViG_3300007760_000022	Silicate	-0.000792648	0.00591338	0.388274	NS	Subgroup_VII	52.67
IMGVR_UViG_3300007760_000022	Nitrate	-0.000775547	0.00390629	0.436787	NS	Subgroup_VII	52.67
IMGVR_UViG_3300007760_000022	Ammonium	-0.00348733	0.00344831	0.472374	NS	Subgroup_VII	52.67
IMGVR_UViG_3300007760_000022	Latitude	-0.000714269	0.00210422	0.528609	NS	Subgroup_VII	52.67
IMGVR_UViG_3300007760_000022	PIC	-110.633	0.00429512	0.532535	NS	Subgroup_VII	52.67
IMGVR_UViG_3300007760_000022	POC	0.000114291	0.00296786	0.594185	NS	Subgroup_VII	52.67
IMGVR_UViG_3300007760_000022	Nitrite	-0.00500323	0.00154554	0.643476	NS	Subgroup_VII	52.67
IMGVR_UViG_3300007760_000022	Chlorophyll	-0.000649575	0.00141724	0.675571	NS	Subgroup_VII	52.67
IMGVR_UViG_3300007760_000022	Phosphate	0.00969477	0.0007653	0.752858	NS	Subgroup_VII	52.67
IMGVR_UViG_3300007760_000022	Longitude	-7.48418e-05	0.000123834	0.878565	NS	Subgroup_VII	52.67
IMGVR_UViG_3300007760_000022	Distance	-7.31433e-06	4.12871e-05	0.942843	NS	Subgroup_VII	52.67
IMGVR_UViG_3300007760_000022	N	0	NA	NA	NS	Subgroup_VII	52.67
IMGVR_UViG_3300008625_000015	Temperature	0.0380706	0.110918	5.23056e-06	positive	Subgroup_VII	53.58
IMGVR_UViG_3300008625_000015	Salinity	0.0506033	0.103685	1.10498e-05	positive	Subgroup_VII	53.58
IMGVR_UViG_3300008625_000015	Oxygen	-0.00339557	0.100267	0.000286767	negative	Subgroup_VII	53.58
IMGVR_UViG_3300008625_000015	Chlorophyll	-0.00895449	0.0382247	0.0282386	negative	Subgroup_VII	53.58
IMGVR_UViG_3300008625_000015	Silicate	-0.00533182	0.0340887	0.0369475	negative	Subgroup_VII	53.58
IMGVR_UViG_3300008625_000015	PIC	-968.538	0.045316	0.0404936	negative	Subgroup_VII	53.58
IMGVR_UViG_3300008625_000015	Nitrate	-0.00545556	0.0261079	0.0432064	negative	Subgroup_VII	53.58
IMGVR_UViG_3300008625_000015	Depth	-0.000154041	0.0179154	0.0648932	NS	Subgroup_VII	53.58
IMGVR_UViG_3300008625_000015	Latitude	-0.00375006	0.0119115	0.132856	NS	Subgroup_VII	53.58
IMGVR_UViG_3300008625_000015	Ammonium	-0.0195777	0.0147782	0.135718	NS	Subgroup_VII	53.58
IMGVR_UViG_3300008625_000015	N	0.00630798	0.0503005	0.169876	NS	Subgroup_VII	53.58
IMGVR_UViG_3300008625_000015	Iron	225.359	0.0142194	0.178306	NS	Subgroup_VII	53.58
IMGVR_UViG_3300008625_000015	Nitrite	-0.0328138	0.00919366	0.258044	NS	Subgroup_VII	53.58
IMGVR_UViG_3300008625_000015	Phosphate	-0.0688764	0.00486154	0.426948	NS	Subgroup_VII	53.58
IMGVR_UViG_3300008625_000015	Longitude	0.000537044	0.00130947	0.619197	NS	Subgroup_VII	53.58
IMGVR_UViG_3300008625_000015	Carbon.total	-0.052925	0.000338367	0.85659	NS	Subgroup_VII	53.58
IMGVR_UViG_3300008625_000015	Distance	2.16813e-05	5.15198e-05	0.936166	NS	Subgroup_VII	53.58
IMGVR_UViG_3300008625_000015	POC	1.50087e-05	7.13917e-06	0.979169	NS	Subgroup_VII	53.58
IMGVR_UViG_3300008954_000071	Temperature	0.0369609	0.107272	7.62912e-06	positive	Subgroup_VII	53.54
IMGVR_UViG_3300008954_000071	Salinity	0.0496416	0.102382	1.26371e-05	positive	Subgroup_VII	53.54
IMGVR_UViG_3300008954_000071	Oxygen	-0.00282904	0.073353	0.00207152	negative	Subgroup_VII	53.54
IMGVR_UViG_3300008954_000071	PIC	-1034.77	0.0547926	0.0239263	negative	Subgroup_VII	53.54
IMGVR_UViG_3300008954_000071	Chlorophyll	-0.00870741	0.038195	0.0283011	negative	Subgroup_VII	53.54
IMGVR_UViG_3300008954_000071	Silicate	-0.00525101	0.0351131	0.0341732	negative	Subgroup_VII	53.54
IMGVR_UViG_3300008954_000071	Nitrate	-0.00531685	0.0261959	0.0428508	negative	Subgroup_VII	53.54
IMGVR_UViG_3300008954_000071	Depth	-0.000154771	0.0185505	0.0602809	NS	Subgroup_VII	53.54
IMGVR_UViG_3300008954_000071	Latitude	-0.00392949	0.0134148	0.110586	NS	Subgroup_VII	53.54
IMGVR_UViG_3300008954_000071	Ammonium	-0.0187116	0.0142566	0.142874	NS	Subgroup_VII	53.54
IMGVR_UViG_3300008954_000071	Phosphate	-0.101199	0.0111947	0.227263	NS	Subgroup_VII	53.54
IMGVR_UViG_3300008954_000071	Iron	193.345	0.0110329	0.23615	NS	Subgroup_VII	53.54
IMGVR_UViG_3300008954_000071	Nitrite	-0.0312895	0.00882124	0.267958	NS	Subgroup_VII	53.54
IMGVR_UViG_3300008954_000071	Longitude	0.000770344	0.00276355	0.470138	NS	Subgroup_VII	53.54
IMGVR_UViG_3300008954_000071	Distance	-0.000126675	0.00185351	0.630799	NS	Subgroup_VII	53.54
IMGVR_UViG_3300008954_000071	Carbon.total	-0.0380609	0.000188366	0.892746	NS	Subgroup_VII	53.54
IMGVR_UViG_3300008954_000071	POC	6.52381e-05	0.000144097	0.906612	NS	Subgroup_VII	53.54
IMGVR_UViG_3300008954_000071	N	0	NA	NA	NS	Subgroup_VII	53.54
IMGVR_UViG_3300022933_000008	Temperature	-0.0546349	0.311905	4.53969e-16	negative	Subgroup_VII	50.01
IMGVR_UViG_3300022933_000008	Phosphate	0.574361	0.260898	3.91585e-10	positive	Subgroup_VII	50.01
IMGVR_UViG_3300022933_000008	Chlorophyll	0.0153138	0.0886799	0.000707743	positive	Subgroup_VII	50.01
IMGVR_UViG_3300022933_000008	Carbon.total	0.882514	0.0880283	0.0028633	positive	Subgroup_VII	50.01
IMGVR_UViG_3300022933_000008	Ammonium	-0.0325917	0.0306514	0.0309785	negative	Subgroup_VII	50.01
IMGVR_UViG_3300022933_000008	Latitude	0.00413003	0.018829	0.0583689	NS	Subgroup_VII	50.01
IMGVR_UViG_3300022933_000008	Nitrate	-0.00584732	0.0222348	0.0623371	NS	Subgroup_VII	50.01
IMGVR_UViG_3300022933_000008	Nitrite	-0.0520599	0.0177456	0.115312	NS	Subgroup_VII	50.01
IMGVR_UViG_3300022933_000008	Depth	0.000107836	0.0114422	0.14079	NS	Subgroup_VII	50.01
IMGVR_UViG_3300022933_000008	Oxygen	-0.00139446	0.0133767	0.195369	NS	Subgroup_VII	50.01
IMGVR_UViG_3300022933_000008	Salinity	0.0130272	0.00938251	0.197086	NS	Subgroup_VII	50.01
IMGVR_UViG_3300022933_000008	Silicate	0.00290632	0.0099877	0.261694	NS	Subgroup_VII	50.01
IMGVR_UViG_3300022933_000008	PIC	568.942	0.0135389	0.266695	NS	Subgroup_VII	50.01
IMGVR_UViG_3300022933_000008	Iron	-144.243	0.00460448	0.44482	NS	Subgroup_VII	50.01
IMGVR_UViG_3300022933_000008	Distance	0.000225634	0.00441193	0.458111	NS	Subgroup_VII	50.01
IMGVR_UViG_3300022933_000008	Longitude	-0.000624874	0.00231042	0.50905	NS	Subgroup_VII	50.01
IMGVR_UViG_3300022933_000008	POC	0.000111729	0.000354233	0.854057	NS	Subgroup_VII	50.01
IMGVR_UViG_3300022933_000008	N	0.00485309	0.000250129	0.92387	NS	Subgroup_VII	50.01
IMGVR_UViG_3300030332_001148	Phosphate	0.822592	0.394572	7.50251e-16	positive	Subgroup_VII	45.8
IMGVR_UViG_3300030332_001148	Oxygen	-0.00701482	0.271771	3.30016e-10	negative	Subgroup_VII	45.8
IMGVR_UViG_3300030332_001148	Temperature	-0.0314428	0.0872741	5.95054e-05	negative	Subgroup_VII	45.8
IMGVR_UViG_3300030332_001148	Distance	0.00121023	0.101584	0.000260183	positive	Subgroup_VII	45.8
IMGVR_UViG_3300030332_001148	Iron	-707.767	0.0888558	0.000601348	negative	Subgroup_VII	45.8
IMGVR_UViG_3300030332_001148	Longitude	-0.00305621	0.0478045	0.0023759	negative	Subgroup_VII	45.8
IMGVR_UViG_3300030332_001148	Latitude	-0.0051904	0.0257229	0.0266667	negative	Subgroup_VII	45.8
IMGVR_UViG_3300030332_001148	Ammonium	-0.0296616	0.0210256	0.0746872	NS	Subgroup_VII	45.8
IMGVR_UViG_3300030332_001148	Salinity	0.0189721	0.0168115	0.0836519	NS	Subgroup_VII	45.8
IMGVR_UViG_3300030332_001148	Nitrate	-0.00584498	0.0185072	0.0893422	NS	Subgroup_VII	45.8
IMGVR_UViG_3300030332_001148	Silicate	0.00426703	0.0174283	0.137424	NS	Subgroup_VII	45.8
IMGVR_UViG_3300030332_001148	Depth	0.000102926	0.00901628	0.191338	NS	Subgroup_VII	45.8
IMGVR_UViG_3300030332_001148	Chlorophyll	0.00631902	0.0124179	0.214138	NS	Subgroup_VII	45.8
IMGVR_UViG_3300030332_001148	Nitrite	-0.0453646	0.0109924	0.215978	NS	Subgroup_VII	45.8
IMGVR_UViG_3300030332_001148	N	0.0378739	0.0209679	0.379119	NS	Subgroup_VII	45.8
IMGVR_UViG_3300030332_001148	POC	-0.000547799	0.00603362	0.447111	NS	Subgroup_VII	45.8
IMGVR_UViG_3300030332_001148	Carbon.total	-0.20301	0.00344682	0.563782	NS	Subgroup_VII	45.8
IMGVR_UViG_3300030332_001148	PIC	-314.543	0.00286931	0.610085	NS	Subgroup_VII	45.8
Station111_MES_465	Phosphate	0.828095	0.381091	3.19271e-15	positive	Subgroup_VII	46.05
Station111_MES_465	Oxygen	-0.00718476	0.278013	1.90638e-10	negative	Subgroup_VII	46.05
Station111_MES_465	Temperature	-0.0319279	0.0855274	7.11183e-05	negative	Subgroup_VII	46.05
Station111_MES_465	Distance	0.00126572	0.108739	0.000153172	positive	Subgroup_VII	46.05
Station111_MES_465	Iron	-690.238	0.0824081	0.000972233	negative	Subgroup_VII	46.05
Station111_MES_465	Latitude	-0.00785232	0.0556886	0.0010144	negative	Subgroup_VII	46.05
Station111_MES_465	Longitude	-0.00317583	0.0488281	0.00212704	negative	Subgroup_VII	46.05
Station111_MES_465	Salinity	0.0234104	0.0243286	0.0370711	positive	Subgroup_VII	46.05
Station111_MES_465	Ammonium	-0.0335457	0.0257715	0.0481881	negative	Subgroup_VII	46.05
Station111_MES_465	Nitrate	-0.0068149	0.0240421	0.0524946	NS	Subgroup_VII	46.05
Station111_MES_465	Depth	0.00011639	0.0109059	0.150511	NS	Subgroup_VII	46.05
Station111_MES_465	Nitrite	-0.051573	0.0137141	0.166678	NS	Subgroup_VII	46.05
Station111_MES_465	Silicate	0.00376665	0.0128788	0.202146	NS	Subgroup_VII	46.05
Station111_MES_465	Carbon.total	-0.401382	0.0130187	0.260787	NS	Subgroup_VII	46.05
Station111_MES_465	POC	-0.000808252	0.0130579	0.262548	NS	Subgroup_VII	46.05
Station111_MES_465	Chlorophyll	0.00421503	0.00539315	0.413798	NS	Subgroup_VII	46.05
Station111_MES_465	N	0.0282773	0.0112177	0.521056	NS	Subgroup_VII	46.05
Station111_MES_465	PIC	-137.363	0.000542812	0.824569	NS	Subgroup_VII	46.05
Station85_MES_357	Phosphate	0.705821	0.311948	3.43161e-12	positive	Subgroup_VII	48.45
Station85_MES_357	Temperature	-0.0441369	0.173354	6.75734e-09	negative	Subgroup_VII	48.45
Station85_MES_357	Oxygen	-0.00413232	0.0979638	0.000339909	negative	Subgroup_VII	48.45
Station85_MES_357	Chlorophyll	0.0132803	0.0573924	0.00689662	positive	Subgroup_VII	48.45
Station85_MES_357	Distance	0.000854505	0.0527932	0.00936015	positive	Subgroup_VII	48.45
Station85_MES_357	Iron	-449.2	0.0371226	0.0287005	negative	Subgroup_VII	48.45
Station85_MES_357	Longitude	-0.00205705	0.0217115	0.0419373	negative	Subgroup_VII	48.45
Station85_MES_357	Salinity	0.0210961	0.0209541	0.0531969	NS	Subgroup_VII	48.45
Station85_MES_357	Ammonium	-0.0317518	0.0246596	0.0533513	NS	Subgroup_VII	48.45
Station85_MES_357	Nitrate	-0.0062189	0.0213971	0.0675417	NS	Subgroup_VII	48.45
Station85_MES_357	Latitude	-0.00415519	0.0165272	0.0763267	NS	Subgroup_VII	48.45
Station85_MES_357	Depth	0.000128245	0.0140332	0.102641	NS	Subgroup_VII	48.45
Station85_MES_357	Nitrite	-0.0496903	0.0135738	0.168879	NS	Subgroup_VII	48.45
Station85_MES_357	Silicate	0.00388761	0.0145882	0.174444	NS	Subgroup_VII	48.45
Station85_MES_357	N	0.0473366	0.0211485	0.377052	NS	Subgroup_VII	48.45
Station85_MES_357	POC	-0.000414037	0.00353655	0.560786	NS	Subgroup_VII	48.45
Station85_MES_357	PIC	253.347	0.00190982	0.677454	NS	Subgroup_VII	48.45
Station85_MES_357	Carbon.total	-0.0775792	0.000603206	0.809319	NS	Subgroup_VII	48.45
IMGVR_UViG_3300009507_000025	PIC	1166.84	0.123101	0.000564587	positive	Subgroup_VI	50.13
IMGVR_UViG_3300009507_000025	N	0.123358	0.177818	0.00750167	positive	Subgroup_VI	50.13
IMGVR_UViG_3300009507_000025	Carbon.total	0.487661	0.0442186	0.0366961	positive	Subgroup_VI	50.13
IMGVR_UViG_3300009507_000025	Chlorophyll	0.00716435	0.0337666	0.039429	positive	Subgroup_VI	50.13
IMGVR_UViG_3300009507_000025	Iron	-268.356	0.0275934	0.0599165	NS	Subgroup_VI	50.13
IMGVR_UViG_3300009507_000025	Oxygen	0.00146081	0.0253697	0.0736682	NS	Subgroup_VI	50.13
IMGVR_UViG_3300009507_000025	Silicate	-0.00290788	0.0174078	0.137658	NS	Subgroup_VI	50.13
IMGVR_UViG_3300009507_000025	POC	0.000668047	0.0226189	0.139365	NS	Subgroup_VI	50.13
IMGVR_UViG_3300009507_000025	Temperature	-0.00735845	0.0105586	0.171074	NS	Subgroup_VI	50.13
IMGVR_UViG_3300009507_000025	Nitrate	-0.00321349	0.0119962	0.172091	NS	Subgroup_VI	50.13
IMGVR_UViG_3300009507_000025	Depth	-5.76302e-05	0.00643391	0.270006	NS	Subgroup_VI	50.13
IMGVR_UViG_3300009507_000025	Longitude	-0.000697132	0.00566144	0.300896	NS	Subgroup_VI	50.13
IMGVR_UViG_3300009507_000025	Distance	0.000178776	0.0047887	0.439483	NS	Subgroup_VI	50.13
IMGVR_UViG_3300009507_000025	Phosphate	-0.0567105	0.00437596	0.451081	NS	Subgroup_VI	50.13
IMGVR_UViG_3300009507_000025	Ammonium	-0.00692673	0.00250132	0.540606	NS	Subgroup_VI	50.13
IMGVR_UViG_3300009507_000025	Latitude	-0.00064405	0.00090147	0.680108	NS	Subgroup_VI	50.13
IMGVR_UViG_3300009507_000025	Nitrite	0.0100107	0.00115199	0.689485	NS	Subgroup_VI	50.13
IMGVR_UViG_3300009507_000025	Salinity	8.02014e-05	6.63638e-07	0.991365	NS	Subgroup_VI	50.13
IMGVR_UViG_3300017709_000004	Ammonium	0.0181009	0.0734592	0.00073178	positive	Subgroup_VI	52.64
IMGVR_UViG_3300017709_000004	Salinity	-0.009413	0.041266	0.00638576	negative	Subgroup_VI	52.64
IMGVR_UViG_3300017709_000004	Iron	125.834	0.0461711	0.0144697	positive	Subgroup_VI	52.64
IMGVR_UViG_3300017709_000004	Phosphate	-0.0641427	0.0204128	0.102202	NS	Subgroup_VI	52.64
IMGVR_UViG_3300017709_000004	Latitude	0.00110981	0.0121947	0.128308	NS	Subgroup_VI	52.64
IMGVR_UViG_3300017709_000004	Chlorophyll	-0.00186004	0.0170962	0.144472	NS	Subgroup_VI	52.64
IMGVR_UViG_3300017709_000004	Longitude	-0.000433344	0.00996617	0.169421	NS	Subgroup_VI	52.64
IMGVR_UViG_3300017709_000004	Nitrate	0.00142936	0.0104901	0.2018	NS	Subgroup_VI	52.64
IMGVR_UViG_3300017709_000004	Distance	-8.87188e-05	0.00893982	0.290344	NS	Subgroup_VI	52.64
IMGVR_UViG_3300017709_000004	Depth	-2.29052e-05	0.00463031	0.349618	NS	Subgroup_VI	52.64
IMGVR_UViG_3300017709_000004	Temperature	0.00226432	0.00451313	0.37158	NS	Subgroup_VI	52.64
IMGVR_UViG_3300017709_000004	Silicate	-0.000543331	0.00181415	0.633097	NS	Subgroup_VI	52.64
IMGVR_UViG_3300017709_000004	Carbon.total	-0.0283747	0.0023129	0.636419	NS	Subgroup_VI	52.64
IMGVR_UViG_3300017709_000004	Nitrite	-0.00321558	0.000943934	0.717607	NS	Subgroup_VI	52.64
IMGVR_UViG_3300017709_000004	PIC	-44.4615	0.00110506	0.751752	NS	Subgroup_VI	52.64
IMGVR_UViG_3300017709_000004	POC	-5.06052e-05	0.00103329	0.753357	NS	Subgroup_VI	52.64
IMGVR_UViG_3300017709_000004	Oxygen	-7.11656e-05	0.000456422	0.811565	NS	Subgroup_VI	52.64
IMGVR_UViG_3300017709_000004	N	0	NA	NA	NS	Subgroup_VI	52.64
IMGVR_UViG_3300017724_000003	Ammonium	0.0181835	0.0869908	0.000225425	positive	Subgroup_VI	52.45
IMGVR_UViG_3300017724_000003	Salinity	-0.00841476	0.0387105	0.00829685	negative	Subgroup_VI	52.45
IMGVR_UViG_3300017724_000003	Iron	115.363	0.045347	0.0153953	positive	Subgroup_VI	52.45
IMGVR_UViG_3300017724_000003	Latitude	0.000981152	0.0111895	0.145281	NS	Subgroup_VI	52.45
IMGVR_UViG_3300017724_000003	Chlorophyll	-0.00171316	0.0169467	0.146255	NS	Subgroup_VI	52.45
IMGVR_UViG_3300017724_000003	Longitude	-0.000384333	0.00920314	0.18678	NS	Subgroup_VI	52.45
IMGVR_UViG_3300017724_000003	Phosphate	-0.0383365	0.00855384	0.29154	NS	Subgroup_VI	52.45
IMGVR_UViG_3300017724_000003	Distance	-7.6397e-05	0.00774616	0.325139	NS	Subgroup_VI	52.45
IMGVR_UViG_3300017724_000003	Depth	-2.04643e-05	0.00433905	0.36527	NS	Subgroup_VI	52.45
IMGVR_UViG_3300017724_000003	Temperature	0.00194152	0.0038949	0.406574	NS	Subgroup_VI	52.45
IMGVR_UViG_3300017724_000003	Carbon.total	-0.0279191	0.00227671	0.639073	NS	Subgroup_VI	52.45
IMGVR_UViG_3300017724_000003	Nitrite	-0.00295151	0.000929339	0.719706	NS	Subgroup_VI	52.45
IMGVR_UViG_3300017724_000003	Nitrate	0.000365807	0.000806306	0.724071	NS	Subgroup_VI	52.45
IMGVR_UViG_3300017724_000003	POC	-4.96521e-05	0.000972312	0.760519	NS	Subgroup_VI	52.45
IMGVR_UViG_3300017724_000003	Silicate	-0.000312767	0.000705148	0.766057	NS	Subgroup_VI	52.45
IMGVR_UViG_3300017724_000003	PIC	-40.2412	0.000884812	0.777145	NS	Subgroup_VI	52.45
IMGVR_UViG_3300017724_000003	Oxygen	-3.40358e-05	0.000121993	0.901914	NS	Subgroup_VI	52.45
IMGVR_UViG_3300017724_000003	N	0	NA	NA	NS	Subgroup_VI	52.45
IMGVR_UViG_3300017751_000019	PIC	597.43	0.0453537	0.0404085	positive	Subgroup_VI	50.09
IMGVR_UViG_3300017751_000019	Iron	-266.658	0.0306983	0.0470315	negative	Subgroup_VI	50.09
IMGVR_UViG_3300017751_000019	Silicate	-0.00360948	0.0294264	0.0528548	NS	Subgroup_VI	50.09
IMGVR_UViG_3300017751_000019	Phosphate	-0.128379	0.0250386	0.0699652	NS	Subgroup_VI	50.09
IMGVR_UViG_3300017751_000019	Nitrite	0.0440851	0.0231279	0.071822	NS	Subgroup_VI	50.09
IMGVR_UViG_3300017751_000019	Carbon.total	0.40962	0.0329565	0.0721251	NS	Subgroup_VI	50.09
IMGVR_UViG_3300017751_000019	Depth	-7.21466e-05	0.0106272	0.155859	NS	Subgroup_VI	50.09
IMGVR_UViG_3300017751_000019	Salinity	-0.0101032	0.0110918	0.160591	NS	Subgroup_VI	50.09
IMGVR_UViG_3300017751_000019	POC	0.000479825	0.0157936	0.217565	NS	Subgroup_VI	50.09
IMGVR_UViG_3300017751_000019	Oxygen	0.000952147	0.0121347	0.217615	NS	Subgroup_VI	50.09
IMGVR_UViG_3300017751_000019	N	0.0405483	0.0277099	0.311143	NS	Subgroup_VI	50.09
IMGVR_UViG_3300017751_000019	Latitude	-0.000934431	0.00199995	0.539015	NS	Subgroup_VI	50.09
IMGVR_UViG_3300017751_000019	Distance	0.000105125	0.00186426	0.629809	NS	Subgroup_VI	50.09
IMGVR_UViG_3300017751_000019	Longitude	-0.000297221	0.0010846	0.651066	NS	Subgroup_VI	50.09
IMGVR_UViG_3300017751_000019	Chlorophyll	0.000982652	0.000709821	0.767128	NS	Subgroup_VI	50.09
IMGVR_UViG_3300017751_000019	Ammonium	-0.00275546	0.000454651	0.794292	NS	Subgroup_VI	50.09
IMGVR_UViG_3300017751_000019	Temperature	0.0013447	0.000371369	0.797916	NS	Subgroup_VI	50.09
IMGVR_UViG_3300017751_000019	Nitrate	6.72531e-05	5.52529e-06	0.976691	NS	Subgroup_VI	50.09
IMGVR_UViG_3300017776_000019	Nitrite	0.0564832	0.0467553	0.0100161	positive	Subgroup_VI	50.09
IMGVR_UViG_3300017776_000019	Carbon.total	0.44839	0.0474622	0.0302942	positive	Subgroup_VI	50.09
IMGVR_UViG_3300017776_000019	Iron	-231.042	0.0272763	0.0614267	NS	Subgroup_VI	50.09
IMGVR_UViG_3300017776_000019	N	0.0665639	0.0822758	0.0766551	NS	Subgroup_VI	50.09
IMGVR_UViG_3300017776_000019	PIC	434.37	0.0301566	0.095971	NS	Subgroup_VI	50.09
IMGVR_UViG_3300017776_000019	Silicate	-0.00231155	0.0147319	0.172321	NS	Subgroup_VI	50.09
IMGVR_UViG_3300017776_000019	Salinity	-0.00775374	0.00791774	0.236213	NS	Subgroup_VI	50.09
IMGVR_UViG_3300017776_000019	POC	0.000404923	0.0130738	0.262257	NS	Subgroup_VI	50.09
IMGVR_UViG_3300017776_000019	Depth	-5.06244e-05	0.00635533	0.27296	NS	Subgroup_VI	50.09
IMGVR_UViG_3300017776_000019	Phosphate	-0.065722	0.00770785	0.316817	NS	Subgroup_VI	50.09
IMGVR_UViG_3300017776_000019	Oxygen	0.000672566	0.00716129	0.34418	NS	Subgroup_VI	50.09
IMGVR_UViG_3300017776_000019	Latitude	-0.0012829	0.0045787	0.352323	NS	Subgroup_VI	50.09
IMGVR_UViG_3300017776_000019	Longitude	-0.000513408	0.00393067	0.388895	NS	Subgroup_VI	50.09
IMGVR_UViG_3300017776_000019	Nitrate	-0.00115218	0.00195563	0.582355	NS	Subgroup_VI	50.09
IMGVR_UViG_3300017776_000019	Distance	0.000108992	0.00237017	0.586756	NS	Subgroup_VI	50.09
IMGVR_UViG_3300017776_000019	Temperature	-0.00221896	0.00122559	0.641758	NS	Subgroup_VI	50.09
IMGVR_UViG_3300017776_000019	Ammonium	0.00253194	0.000444687	0.796509	NS	Subgroup_VI	50.09
IMGVR_UViG_3300017776_000019	Chlorophyll	9.50294e-05	7.86964e-06	0.97513	NS	Subgroup_VI	50.09
IMGVR_UViG_3300017909_002551	Temperature	0.00596028	0.0318276	0.0168784	positive	Subgroup_VI	51.94
IMGVR_UViG_3300017909_002551	Chlorophyll	-0.0025249	0.0181693	0.132363	NS	Subgroup_VI	51.94
IMGVR_UViG_3300017909_002551	Latitude	-0.000997047	0.0100129	0.16842	NS	Subgroup_VI	51.94
IMGVR_UViG_3300017909_002551	Oxygen	-0.0005109	0.0135611	0.192297	NS	Subgroup_VI	51.94
IMGVR_UViG_3300017909_002551	Silicate	-0.00142034	0.0133458	0.194102	NS	Subgroup_VI	51.94
IMGVR_UViG_3300017909_002551	Distance	0.000125358	0.0102896	0.25647	NS	Subgroup_VI	51.94
IMGVR_UViG_3300017909_002551	Carbon.total	-0.127291	0.0109265	0.303163	NS	Subgroup_VI	51.94
IMGVR_UViG_3300017909_002551	Nitrate	-0.00106375	0.00592033	0.338154	NS	Subgroup_VI	51.94
IMGVR_UViG_3300017909_002551	Depth	-2.31556e-05	0.00481394	0.340214	NS	Subgroup_VI	51.94
IMGVR_UViG_3300017909_002551	Longitude	-0.000278042	0.00417381	0.374581	NS	Subgroup_VI	51.94
IMGVR_UViG_3300017909_002551	Phosphate	-0.0334206	0.0059651	0.378736	NS	Subgroup_VI	51.94
IMGVR_UViG_3300017909_002551	Ammonium	0.00384057	0.00337088	0.477398	NS	Subgroup_VI	51.94
IMGVR_UViG_3300017909_002551	Salinity	0.00162785	0.00125612	0.637637	NS	Subgroup_VI	51.94
IMGVR_UViG_3300017909_002551	Nitrite	-0.00496977	0.00129254	0.672119	NS	Subgroup_VI	51.94
IMGVR_UViG_3300017909_002551	Iron	-16.8156	0.000474908	0.806353	NS	Subgroup_VI	51.94
IMGVR_UViG_3300017909_002551	PIC	44.0279	0.000501165	0.83133	NS	Subgroup_VI	51.94
IMGVR_UViG_3300017909_002551	POC	2.29226e-05	9.77154e-05	0.923041	NS	Subgroup_VI	51.94
IMGVR_UViG_3300017909_002551	N	0	NA	NA	NS	Subgroup_VI	51.94
IMGVR_UViG_3300017912_002308	Temperature	0.00564214	0.0307416	0.0188961	positive	Subgroup_VI	51.94
IMGVR_UViG_3300017912_002308	Oxygen	-0.000724171	0.0280977	0.0596061	NS	Subgroup_VI	51.94
IMGVR_UViG_3300017912_002308	Distance	0.000149074	0.0142452	0.181377	NS	Subgroup_VI	51.94
IMGVR_UViG_3300017912_002308	Latitude	-0.000888265	0.00812164	0.215037	NS	Subgroup_VI	51.94
IMGVR_UViG_3300017912_002308	Chlorophyll	-0.00204061	0.0116179	0.229618	NS	Subgroup_VI	51.94
IMGVR_UViG_3300017912_002308	Nitrate	-0.00106951	0.00610933	0.330537	NS	Subgroup_VI	51.94
IMGVR_UViG_3300017912_002308	Carbon.total	-0.118449	0.00972288	0.331542	NS	Subgroup_VI	51.94
IMGVR_UViG_3300017912_002308	Silicate	-0.00097292	0.00678851	0.355178	NS	Subgroup_VI	51.94
IMGVR_UViG_3300017912_002308	Depth	-2.03945e-05	0.00381634	0.395895	NS	Subgroup_VI	51.94
IMGVR_UViG_3300017912_002308	Salinity	0.00203847	0.00212316	0.540216	NS	Subgroup_VI	51.94
IMGVR_UViG_3300017912_002308	Iron	28.1631	0.00130421	0.684512	NS	Subgroup_VI	51.94
IMGVR_UViG_3300017912_002308	Nitrite	-0.00478388	0.00117299	0.686814	NS	Subgroup_VI	51.94
IMGVR_UViG_3300017912_002308	Phosphate	0.0143123	0.00111369	0.704039	NS	Subgroup_VI	51.94
IMGVR_UViG_3300017912_002308	PIC	24.2959	0.000153068	0.906303	NS	Subgroup_VI	51.94
IMGVR_UViG_3300017912_002308	POC	-2.71766e-05	0.00013772	0.908692	NS	Subgroup_VI	51.94
IMGVR_UViG_3300017912_002308	Longitude	-3.03913e-05	5.09615e-05	0.921922	NS	Subgroup_VI	51.94
IMGVR_UViG_3300017912_002308	Ammonium	-0.000196771	9.03113e-06	0.970689	NS	Subgroup_VI	51.94
IMGVR_UViG_3300017912_002308	N	0	NA	NA	NS	Subgroup_VI	51.94
IMGVR_UViG_3300017916_000148	Temperature	0.00639501	0.0379425	0.00897747	positive	Subgroup_VI	51.91
IMGVR_UViG_3300017916_000148	Oxygen	-0.00061766	0.0194459	0.117908	NS	Subgroup_VI	51.91
IMGVR_UViG_3300017916_000148	Chlorophyll	-0.0025557	0.0182614	0.131377	NS	Subgroup_VI	51.91
IMGVR_UViG_3300017916_000148	Latitude	-0.000941776	0.00925915	0.185439	NS	Subgroup_VI	51.91
IMGVR_UViG_3300017916_000148	Distance	0.000127495	0.010442	0.25296	NS	Subgroup_VI	51.91
IMGVR_UViG_3300017916_000148	Silicate	-0.00115779	0.00922955	0.2807	NS	Subgroup_VI	51.91
IMGVR_UViG_3300017916_000148	Nitrate	-0.00107494	0.00624823	0.325083	NS	Subgroup_VI	51.91
IMGVR_UViG_3300017916_000148	Carbon.total	-0.120226	0.0095298	0.336413	NS	Subgroup_VI	51.91
IMGVR_UViG_3300017916_000148	Iron	65.3507	0.00703829	0.344531	NS	Subgroup_VI	51.91
IMGVR_UViG_3300017916_000148	Salinity	0.00315534	0.00488732	0.352418	NS	Subgroup_VI	51.91
IMGVR_UViG_3300017916_000148	Depth	-1.93262e-05	0.0034756	0.417871	NS	Subgroup_VI	51.91
IMGVR_UViG_3300017916_000148	Ammonium	-0.00377524	0.0033646	0.477809	NS	Subgroup_VI	51.91
IMGVR_UViG_3300017916_000148	Longitude	0.000153546	0.00131928	0.617886	NS	Subgroup_VI	51.91
IMGVR_UViG_3300017916_000148	Nitrite	-0.00475111	0.00116027	0.688428	NS	Subgroup_VI	51.91
IMGVR_UViG_3300017916_000148	Phosphate	-0.0107276	0.000635471	0.774177	NS	Subgroup_VI	51.91
IMGVR_UViG_3300017916_000148	PIC	44.0728	0.00045863	0.838545	NS	Subgroup_VI	51.91
IMGVR_UViG_3300017916_000148	POC	-1.2009e-05	2.44969e-05	0.961423	NS	Subgroup_VI	51.91
IMGVR_UViG_3300017916_000148	N	0	NA	NA	NS	Subgroup_VI	51.91
IMGVR_UViG_3300046167_000653	Ammonium	0.0233548	0.112276	2.44692e-05	positive	Subgroup_VI	52.5
IMGVR_UViG_3300046167_000653	Salinity	-0.0107689	0.0494085	0.00278451	negative	Subgroup_VI	52.5
IMGVR_UViG_3300046167_000653	Iron	109.066	0.0322515	0.0417052	positive	Subgroup_VI	52.5
IMGVR_UViG_3300046167_000653	Longitude	-0.000635918	0.0196085	0.0533488	NS	Subgroup_VI	52.5
IMGVR_UViG_3300046167_000653	Phosphate	-0.0636934	0.0185479	0.119448	NS	Subgroup_VI	52.5
IMGVR_UViG_3300046167_000653	Latitude	0.00116244	0.0122235	0.127856	NS	Subgroup_VI	52.5
IMGVR_UViG_3300046167_000653	Chlorophyll	-0.00193929	0.0172861	0.142242	NS	Subgroup_VI	52.5
IMGVR_UViG_3300046167_000653	Distance	-0.000100983	0.0107719	0.245558	NS	Subgroup_VI	52.5
IMGVR_UViG_3300046167_000653	Temperature	0.00301427	0.00731629	0.25493	NS	Subgroup_VI	52.5
IMGVR_UViG_3300046167_000653	Depth	-2.73636e-05	0.00603762	0.285326	NS	Subgroup_VI	52.5
IMGVR_UViG_3300046167_000653	Nitrate	0.000888838	0.00372131	0.447877	NS	Subgroup_VI	52.5
IMGVR_UViG_3300046167_000653	PIC	-104.854	0.00529906	0.488038	NS	Subgroup_VI	52.5
IMGVR_UViG_3300046167_000653	Carbon.total	-0.0514801	0.00450202	0.509335	NS	Subgroup_VI	52.5
IMGVR_UViG_3300046167_000653	Silicate	-0.000584556	0.00193679	0.621829	NS	Subgroup_VI	52.5
IMGVR_UViG_3300046167_000653	POC	-7.77918e-05	0.00210416	0.653784	NS	Subgroup_VI	52.5
IMGVR_UViG_3300046167_000653	Nitrite	-0.00360506	0.00110174	0.695991	NS	Subgroup_VI	52.5
IMGVR_UViG_3300046167_000653	Oxygen	-6.11187e-05	0.000313096	0.843475	NS	Subgroup_VI	52.5
IMGVR_UViG_3300046167_000653	N	0	NA	NA	NS	Subgroup_VI	52.5
Station102_DCM_145	Oxygen	-0.00338234	0.0904934	0.000589237	negative	Subgroup_VI	47.13
Station102_DCM_145	Temperature	0.0223351	0.064554	0.000599218	positive	Subgroup_VI	47.13
Station102_DCM_145	Latitude	-0.00484011	0.0321226	0.0131073	negative	Subgroup_VI	47.13
Station102_DCM_145	Chlorophyll	-0.00994322	0.0428814	0.0199887	negative	Subgroup_VI	47.13
Station102_DCM_145	Carbon.total	-0.573979	0.0354916	0.0618415	NS	Subgroup_VI	47.13
Station102_DCM_145	Silicate	-0.00482535	0.023072	0.0869742	NS	Subgroup_VI	47.13
Station102_DCM_145	Depth	-0.000111042	0.0150708	0.0906673	NS	Subgroup_VI	47.13
Station102_DCM_145	PIC	-855.293	0.0285743	0.105278	NS	Subgroup_VI	47.13
Station102_DCM_145	Longitude	-0.00118237	0.0102752	0.16292	NS	Subgroup_VI	47.13
Station102_DCM_145	N	0.00595397	0.0503005	0.169876	NS	Subgroup_VI	47.13
Station102_DCM_145	POC	-0.000818544	0.0185115	0.181604	NS	Subgroup_VI	47.13
Station102_DCM_145	Nitrate	-0.00315678	0.00744904	0.282465	NS	Subgroup_VI	47.13
Station102_DCM_145	Nitrite	-0.0264094	0.00519627	0.395631	NS	Subgroup_VI	47.13
Station102_DCM_145	Distance	0.0002312	0.00532984	0.414679	NS	Subgroup_VI	47.13
Station102_DCM_145	Phosphate	-0.076765	0.00465157	0.437136	NS	Subgroup_VI	47.13
Station102_DCM_145	Salinity	0.00484675	0.00160837	0.594022	NS	Subgroup_VI	47.13
Station102_DCM_145	Ammonium	-0.00392828	0.000510672	0.782285	NS	Subgroup_VI	47.13
Station102_DCM_145	Iron	-11.9035	3.48142e-05	0.947088	NS	Subgroup_VI	47.13
TARA_SAMEA2620542_179	Temperature	0.058005	0.199645	3.61828e-10	positive	Subgroup_VI	47.64
TARA_SAMEA2620542_179	Latitude	-0.0151332	0.138994	1.08796e-07	negative	Subgroup_VI	47.64
TARA_SAMEA2620542_179	Oxygen	-0.00677342	0.177375	8.19708e-07	negative	Subgroup_VI	47.64
TARA_SAMEA2620542_179	Chlorophyll	-0.0244293	0.125322	4.76966e-05	negative	Subgroup_VI	47.64
TARA_SAMEA2620542_179	PIC	-2344.45	0.1277	0.000437406	negative	Subgroup_VI	47.64
TARA_SAMEA2620542_179	Carbon.total	-1.20894	0.0865218	0.00312451	negative	Subgroup_VI	47.64
TARA_SAMEA2620542_179	Nitrate	-0.0110248	0.0440113	0.00836303	negative	Subgroup_VI	47.64
TARA_SAMEA2620542_179	Silicate	-0.00997552	0.0506023	0.0106844	negative	Subgroup_VI	47.64
TARA_SAMEA2620542_179	POC	-0.00176189	0.0497857	0.0272146	negative	Subgroup_VI	47.64
TARA_SAMEA2620542_179	Phosphate	-0.236988	0.0228667	0.0834875	NS	Subgroup_VI	47.64
TARA_SAMEA2620542_179	Iron	383.573	0.0180206	0.129338	NS	Subgroup_VI	47.64
TARA_SAMEA2620542_179	Depth	-0.0001496	0.0121077	0.129687	NS	Subgroup_VI	47.64
TARA_SAMEA2620542_179	Salinity	0.0186834	0.0109591	0.163131	NS	Subgroup_VI	47.64
TARA_SAMEA2620542_179	Nitrite	-0.0484284	0.0085069	0.276694	NS	Subgroup_VI	47.64
TARA_SAMEA2620542_179	Ammonium	-0.0203127	0.00660642	0.319512	NS	Subgroup_VI	47.64
TARA_SAMEA2620542_179	Longitude	0.000534449	0.000929251	0.675491	NS	Subgroup_VI	47.64
TARA_SAMEA2620542_179	Distance	-0.000152062	0.00111007	0.709995	NS	Subgroup_VI	47.64
TARA_SAMEA2620542_179	N	0	NA	NA	NS	Subgroup_VI	47.64
BGEO_SAMN07136680_22	Temperature	-0.0274723	0.211673	9.2129e-11	negative	Subgroup_V	47.24
BGEO_SAMN07136680_22	PIC	1615.02	0.332671	1.44133e-09	positive	Subgroup_V	47.24
BGEO_SAMN07136680_22	Oxygen	0.00359285	0.208399	6.88114e-08	positive	Subgroup_V	47.24
BGEO_SAMN07136680_22	Carbon.total	0.691506	0.16772	2.56235e-05	positive	Subgroup_V	47.24
BGEO_SAMN07136680_22	Distance	-0.000438988	0.0392099	0.0256418	negative	Subgroup_V	47.24
BGEO_SAMN07136680_22	Longitude	-0.00122815	0.0253423	0.0278287	negative	Subgroup_V	47.24
BGEO_SAMN07136680_22	Iron	-241.204	0.0302898	0.0485467	negative	Subgroup_V	47.24
BGEO_SAMN07136680_22	POC	0.00054978	0.0243238	0.125147	NS	Subgroup_V	47.24
BGEO_SAMN07136680_22	Chlorophyll	0.0041446	0.0152063	0.168929	NS	Subgroup_V	47.24
BGEO_SAMN07136680_22	Latitude	0.00175331	0.00963555	0.176705	NS	Subgroup_V	47.24
BGEO_SAMN07136680_22	Ammonium	-0.0118877	0.0102857	0.213773	NS	Subgroup_V	47.24
BGEO_SAMN07136680_22	Depth	-5.09177e-05	0.00724362	0.241743	NS	Subgroup_V	47.24
BGEO_SAMN07136680_22	Nitrate	-0.00184335	0.00564106	0.349846	NS	Subgroup_V	47.24
BGEO_SAMN07136680_22	Nitrite	-0.0161957	0.00420075	0.445125	NS	Subgroup_V	47.24
BGEO_SAMN07136680_22	N	-0.0261701	0.0105296	0.534193	NS	Subgroup_V	47.24
BGEO_SAMN07136680_22	Phosphate	0.0312673	0.00192048	0.617821	NS	Subgroup_V	47.24
BGEO_SAMN07136680_22	Silicate	-0.00041165	0.00045323	0.811475	NS	Subgroup_V	47.24
BGEO_SAMN07136680_22	Salinity	-0.000308885	1.4158e-05	0.960131	NS	Subgroup_V	47.24
BGEO_SAMN07136681_17	Temperature	-0.0266488	0.207651	1.45879e-10	negative	Subgroup_V	47.25
BGEO_SAMN07136681_17	PIC	1645.1	0.320216	3.40387e-09	positive	Subgroup_V	47.25
BGEO_SAMN07136681_17	Oxygen	0.0036465	0.224513	1.83775e-08	positive	Subgroup_V	47.25
BGEO_SAMN07136681_17	Carbon.total	0.484872	0.085802	0.00325757	positive	Subgroup_V	47.25
BGEO_SAMN07136681_17	Distance	-0.000379195	0.0305977	0.0491865	negative	Subgroup_V	47.25
BGEO_SAMN07136681_17	Longitude	-0.00105347	0.0194312	0.0544496	NS	Subgroup_V	47.25
BGEO_SAMN07136681_17	Latitude	0.00218697	0.0156226	0.0849202	NS	Subgroup_V	47.25
BGEO_SAMN07136681_17	Chlorophyll	0.00500595	0.0232419	0.0883437	NS	Subgroup_V	47.25
BGEO_SAMN07136681_17	Iron	-194.03	0.0204957	0.105546	NS	Subgroup_V	47.25
BGEO_SAMN07136681_17	Ammonium	-0.0118989	0.0107579	0.203505	NS	Subgroup_V	47.25
BGEO_SAMN07136681_17	Depth	-5.33505e-05	0.00828717	0.210403	NS	Subgroup_V	47.25
BGEO_SAMN07136681_17	Nitrate	-0.00181558	0.00571122	0.346858	NS	Subgroup_V	47.25
BGEO_SAMN07136681_17	Nitrite	-0.0161344	0.00435527	0.436856	NS	Subgroup_V	47.25
BGEO_SAMN07136681_17	Silicate	-0.000848696	0.00183959	0.630722	NS	Subgroup_V	47.25
BGEO_SAMN07136681_17	POC	0.000165654	0.00222842	0.644384	NS	Subgroup_V	47.25
BGEO_SAMN07136681_17	N	-0.0183304	0.00558533	0.651147	NS	Subgroup_V	47.25
BGEO_SAMN07136681_17	Phosphate	0.013502	0.000363259	0.828277	NS	Subgroup_V	47.25
BGEO_SAMN07136681_17	Salinity	0.000662989	6.80027e-05	0.91276	NS	Subgroup_V	47.25
BGEO_SAMN07136936_63	Latitude	-0.0126256	0.184605	5.55597e-10	negative	Subgroup_V	39.5
BGEO_SAMN07136936_63	Temperature	0.0321664	0.11079	5.30004e-06	positive	Subgroup_V	39.5
BGEO_SAMN07136936_63	Silicate	-0.00990253	0.0879612	0.000675465	negative	Subgroup_V	39.5
BGEO_SAMN07136936_63	Salinity	0.0327156	0.0606377	0.000891193	positive	Subgroup_V	39.5
BGEO_SAMN07136936_63	Oxygen	-0.00325525	0.0750366	0.00183122	negative	Subgroup_V	39.5
BGEO_SAMN07136936_63	Carbon.total	-0.927702	0.0899849	0.00255627	negative	Subgroup_V	39.5
BGEO_SAMN07136936_63	Phosphate	-0.303032	0.0661889	0.00290124	negative	Subgroup_V	39.5
BGEO_SAMN07136936_63	Nitrate	-0.00898062	0.0535081	0.00355817	negative	Subgroup_V	39.5
BGEO_SAMN07136936_63	PIC	-1423.38	0.0802586	0.00592859	negative	Subgroup_V	39.5
BGEO_SAMN07136936_63	Distance	0.000763124	0.0517258	0.0101262	positive	Subgroup_V	39.5
BGEO_SAMN07136936_63	Chlorophyll	-0.0111022	0.0476192	0.0140986	negative	Subgroup_V	39.5
BGEO_SAMN07136936_63	POC	-0.00133759	0.0494543	0.0277451	negative	Subgroup_V	39.5
BGEO_SAMN07136936_63	Depth	-0.000155854	0.0250748	0.0286768	negative	Subgroup_V	39.5
BGEO_SAMN07136936_63	Ammonium	-0.0316126	0.0294194	0.0346112	negative	Subgroup_V	39.5
BGEO_SAMN07136936_63	N	0.026416	0.101382	0.0482123	positive	Subgroup_V	39.5
BGEO_SAMN07136936_63	Longitude	-0.00170816	0.0181127	0.0634214	NS	Subgroup_V	39.5
BGEO_SAMN07136936_63	Nitrite	-0.0509903	0.0172965	0.120059	NS	Subgroup_V	39.5
BGEO_SAMN07136936_63	Iron	-116.094	0.00303854	0.534959	NS	Subgroup_V	39.5
BGEO_SAMN07136937_93	Latitude	-0.0128736	0.201288	7.5599e-11	negative	Subgroup_V	39.51
BGEO_SAMN07136937_93	Temperature	0.03059	0.105321	9.33269e-06	positive	Subgroup_V	39.51
BGEO_SAMN07136937_93	Silicate	-0.00991328	0.0920686	0.000498283	negative	Subgroup_V	39.51
BGEO_SAMN07136937_93	Salinity	0.0323675	0.0623892	0.000746233	positive	Subgroup_V	39.51
BGEO_SAMN07136937_93	Phosphate	-0.309561	0.0728239	0.00175269	negative	Subgroup_V	39.51
BGEO_SAMN07136937_93	Oxygen	-0.003183	0.07521	0.00180811	negative	Subgroup_V	39.51
BGEO_SAMN07136937_93	Carbon.total	-0.905806	0.0907115	0.00245081	negative	Subgroup_V	39.51
BGEO_SAMN07136937_93	Nitrate	-0.00904269	0.0567273	0.00266609	negative	Subgroup_V	39.51
BGEO_SAMN07136937_93	Chlorophyll	-0.0131413	0.0696209	0.00283234	negative	Subgroup_V	39.51
BGEO_SAMN07136937_93	PIC	-1350.89	0.0753849	0.00773619	negative	Subgroup_V	39.51
BGEO_SAMN07136937_93	Distance	0.000687974	0.0438509	0.0181368	positive	Subgroup_V	39.51
BGEO_SAMN07136937_93	POC	-0.00135593	0.0533458	0.0221286	negative	Subgroup_V	39.51
BGEO_SAMN07136937_93	Depth	-0.000147175	0.0234501	0.0344339	negative	Subgroup_V	39.51
BGEO_SAMN07136937_93	Ammonium	-0.0272717	0.0229021	0.0627289	NS	Subgroup_V	39.51
BGEO_SAMN07136937_93	N	0.0198929	0.0872506	0.0679076	NS	Subgroup_V	39.51
BGEO_SAMN07136937_93	Nitrite	-0.0505002	0.0176883	0.115907	NS	Subgroup_V	39.51
BGEO_SAMN07136937_93	Longitude	-0.00107339	0.00750091	0.233525	NS	Subgroup_V	39.51
BGEO_SAMN07136937_93	Iron	74.3733	0.00130066	0.684918	NS	Subgroup_V	39.51
BGEO_SAMN07136961_95	Latitude	-0.0122187	0.178395	1.15657e-09	negative	Subgroup_V	39.5
BGEO_SAMN07136961_95	Temperature	0.0331988	0.121985	1.65241e-06	positive	Subgroup_V	39.5
BGEO_SAMN07136961_95	Silicate	-0.0101591	0.0949568	0.000402192	negative	Subgroup_V	39.5
BGEO_SAMN07136961_95	Salinity	0.0339528	0.067507	0.000444192	positive	Subgroup_V	39.5
BGEO_SAMN07136961_95	Phosphate	-0.333745	0.0824693	0.000841968	negative	Subgroup_V	39.5
BGEO_SAMN07136961_95	Carbon.total	-0.909656	0.0893809	0.00264737	negative	Subgroup_V	39.5
BGEO_SAMN07136961_95	Nitrate	-0.00886353	0.0536454	0.0035146	negative	Subgroup_V	39.5
BGEO_SAMN07136961_95	Oxygen	-0.00291663	0.0623177	0.00464923	negative	Subgroup_V	39.5
BGEO_SAMN07136961_95	Chlorophyll	-0.0112463	0.0503559	0.0115338	negative	Subgroup_V	39.5
BGEO_SAMN07136961_95	PIC	-1265.54	0.0648521	0.0137625	negative	Subgroup_V	39.5
BGEO_SAMN07136961_95	Depth	-0.000156366	0.0260426	0.025729	negative	Subgroup_V	39.5
BGEO_SAMN07136961_95	POC	-0.00133748	0.0500761	0.0267584	negative	Subgroup_V	39.5
BGEO_SAMN07136961_95	N	0.0268156	0.12041	0.0304441	positive	Subgroup_V	39.5
BGEO_SAMN07136961_95	Ammonium	-0.0314063	0.0298666	0.0332443	negative	Subgroup_V	39.5
BGEO_SAMN07136961_95	Distance	0.000557237	0.0283851	0.0582987	NS	Subgroup_V	39.5
BGEO_SAMN07136961_95	Nitrite	-0.0504621	0.0174659	0.118244	NS	Subgroup_V	39.5
BGEO_SAMN07136961_95	Longitude	-0.00138994	0.0123741	0.125518	NS	Subgroup_V	39.5
BGEO_SAMN07136961_95	Iron	-37.4714	0.00032589	0.839091	NS	Subgroup_V	39.5
CRP-810	Temperature	0.00976823	0.0621712	0.00076291	positive	Subgroup_V	52.85
CRP-810	Ammonium	0.0121323	0.0442326	0.00930355	positive	Subgroup_V	52.85
CRP-810	Iron	89.5699	0.0343789	0.035405	positive	Subgroup_V	52.85
CRP-810	Salinity	-0.00734527	0.0185997	0.0687006	NS	Subgroup_V	52.85
CRP-810	Chlorophyll	-0.00187854	0.0256277	0.0733537	NS	Subgroup_V	52.85
CRP-810	Distance	-0.00011767	0.0231119	0.0879639	NS	Subgroup_V	52.85
CRP-810	Latitude	0.00133612	0.0130453	0.115652	NS	Subgroup_V	52.85
CRP-810	N	-0.0106176	0.0628348	0.123759	NS	Subgroup_V	52.85
CRP-810	Depth	-3.62299e-05	0.00854994	0.203287	NS	Subgroup_V	52.85
CRP-810	Phosphate	-0.0409796	0.0111867	0.227432	NS	Subgroup_V	52.85
CRP-810	Nitrate	0.000811651	0.00453195	0.402186	NS	Subgroup_V	52.85
CRP-810	PIC	-111.602	0.00747806	0.409821	NS	Subgroup_V	52.85
CRP-810	POC	0.000110111	0.00525264	0.478204	NS	Subgroup_V	52.85
CRP-810	Longitude	-0.00024028	0.00226144	0.51358	NS	Subgroup_V	52.85
CRP-810	Nitrite	-0.00270066	0.000978357	0.712726	NS	Subgroup_V	52.85
CRP-810	Oxygen	5.05644e-05	0.00033863	0.837302	NS	Subgroup_V	52.85
CRP-810	Carbon.total	-0.0106515	0.000248359	0.876961	NS	Subgroup_V	52.85
CRP-810	Silicate	2.88745e-05	6.88195e-06	0.976555	NS	Subgroup_V	52.85
ENA_NZYF01000024.1	Temperature	0.0425085	0.189417	1.14121e-09	positive	Subgroup_V	44.55
ENA_NZYF01000024.1	Latitude	-0.00954359	0.0982598	1.00766e-05	negative	Subgroup_V	44.55
ENA_NZYF01000024.1	Salinity	0.0392592	0.0854842	7.14321e-05	positive	Subgroup_V	44.55
ENA_NZYF01000024.1	PIC	-1904.23	0.146189	0.000155503	negative	Subgroup_V	44.55
ENA_NZYF01000024.1	Oxygen	-0.00378122	0.101077	0.000270104	negative	Subgroup_V	44.55
ENA_NZYF01000024.1	Silicate	-0.00977034	0.0841479	0.000895569	negative	Subgroup_V	44.55
ENA_NZYF01000024.1	Phosphate	-0.301869	0.0701975	0.00213965	negative	Subgroup_V	44.55
ENA_NZYF01000024.1	Carbon.total	-0.868945	0.0824288	0.00396049	negative	Subgroup_V	44.55
ENA_NZYF01000024.1	Chlorophyll	-0.0123112	0.0589472	0.00615765	negative	Subgroup_V	44.55
ENA_NZYF01000024.1	Nitrate	-0.0084109	0.0471155	0.0063206	negative	Subgroup_V	44.55
ENA_NZYF01000024.1	POC	-0.00154243	0.0666857	0.0102492	negative	Subgroup_V	44.55
ENA_NZYF01000024.1	Longitude	-0.00193405	0.0216307	0.0423248	negative	Subgroup_V	44.55
ENA_NZYF01000024.1	Depth	-0.000149139	0.0213892	0.0435058	negative	Subgroup_V	44.55
ENA_NZYF01000024.1	N	0.0216188	0.100506	0.0492435	positive	Subgroup_V	44.55
ENA_NZYF01000024.1	Distance	0.000476621	0.0203098	0.109971	NS	Subgroup_V	44.55
ENA_NZYF01000024.1	Nitrite	-0.0499606	0.0166084	0.127752	NS	Subgroup_V	44.55
ENA_NZYF01000024.1	Ammonium	-0.0190277	0.0106951	0.204837	NS	Subgroup_V	44.55
ENA_NZYF01000024.1	Iron	-208.878	0.00978952	0.264608	NS	Subgroup_V	44.55
Ga0209192_10000287	Temperature	-0.077933	0.498036	2.72779e-28	negative	Subgroup_V	52.83
Ga0209192_10000287	Oxygen	0.00999088	0.517912	1.5408e-21	positive	Subgroup_V	52.83
Ga0209192_10000287	Latitude	0.0167316	0.253233	1.17738e-13	positive	Subgroup_V	52.83
Ga0209192_10000287	PIC	2105.41	0.237999	7.04793e-07	positive	Subgroup_V	52.83
Ga0209192_10000287	Carbon.total	1.40076	0.171869	1.98873e-05	positive	Subgroup_V	52.83
Ga0209192_10000287	N	-0.161727	0.297069	0.000333444	negative	Subgroup_V	52.83
Ga0209192_10000287	Chlorophyll	0.0173696	0.0867652	0.000813766	positive	Subgroup_V	52.83
Ga0209192_10000287	Distance	-0.000988006	0.0645106	0.00395885	negative	Subgroup_V	52.83
Ga0209192_10000287	POC	0.00144333	0.0791465	0.00501289	positive	Subgroup_V	52.83
Ga0209192_10000287	Ammonium	-0.0333112	0.0245669	0.0538075	NS	Subgroup_V	52.83
Ga0209192_10000287	Nitrate	-0.00549785	0.0151385	0.124737	NS	Subgroup_V	52.83
Ga0209192_10000287	Silicate	-0.00452828	0.0171346	0.140812	NS	Subgroup_V	52.83
Ga0209192_10000287	Nitrite	-0.0520283	0.0134656	0.170598	NS	Subgroup_V	52.83
Ga0209192_10000287	Depth	-0.000106136	0.00908298	0.189696	NS	Subgroup_V	52.83
Ga0209192_10000287	Iron	218.111	0.00791623	0.316008	NS	Subgroup_V	52.83
Ga0209192_10000287	Phosphate	-0.102076	0.00689501	0.343855	NS	Subgroup_V	52.83
Ga0209192_10000287	Longitude	-0.000702614	0.00239365	0.501507	NS	Subgroup_V	52.83
Ga0209192_10000287	Salinity	-0.00125812	6.86743e-05	0.912332	NS	Subgroup_V	52.83
IMGVR_UViG_3300006352_000004	Temperature	-0.0342643	0.298139	2.67794e-15	negative	Subgroup_V	46.88
IMGVR_UViG_3300006352_000004	Oxygen	0.00480661	0.339588	6.59417e-13	positive	Subgroup_V	46.88
IMGVR_UViG_3300006352_000004	PIC	1572.31	0.246321	4.20882e-07	positive	Subgroup_V	46.88
IMGVR_UViG_3300006352_000004	Carbon.total	0.545766	0.0864077	0.00314523	positive	Subgroup_V	46.88
IMGVR_UViG_3300006352_000004	N	-0.108719	0.186284	0.00607898	negative	Subgroup_V	46.88
IMGVR_UViG_3300006352_000004	Latitude	0.00351585	0.0350501	0.00950396	positive	Subgroup_V	46.88
IMGVR_UViG_3300006352_000004	Distance	-0.000484909	0.0435368	0.0185655	negative	Subgroup_V	46.88
IMGVR_UViG_3300006352_000004	Longitude	-0.00122594	0.0228428	0.0368822	negative	Subgroup_V	46.88
IMGVR_UViG_3300006352_000004	Chlorophyll	0.00543501	0.0238374	0.0843187	NS	Subgroup_V	46.88
IMGVR_UViG_3300006352_000004	Depth	-6.39875e-05	0.0103486	0.161419	NS	Subgroup_V	46.88
IMGVR_UViG_3300006352_000004	Iron	-178.079	0.0150282	0.166351	NS	Subgroup_V	46.88
IMGVR_UViG_3300006352_000004	Ammonium	-0.0122139	0.0098572	0.223622	NS	Subgroup_V	46.88
IMGVR_UViG_3300006352_000004	POC	0.000375656	0.0100982	0.324856	NS	Subgroup_V	46.88
IMGVR_UViG_3300006352_000004	Nitrite	-0.0182078	0.00482652	0.413018	NS	Subgroup_V	46.88
IMGVR_UViG_3300006352_000004	Nitrate	-0.00124958	0.00235197	0.546398	NS	Subgroup_V	46.88
IMGVR_UViG_3300006352_000004	Salinity	-0.00283112	0.00107693	0.662766	NS	Subgroup_V	46.88
IMGVR_UViG_3300006352_000004	Phosphate	0.0293015	0.00137519	0.672915	NS	Subgroup_V	46.88
IMGVR_UViG_3300006352_000004	Silicate	-0.000178947	6.37717e-05	0.928714	NS	Subgroup_V	46.88
IMGVR_UViG_3300008216_000013	Latitude	-0.00430932	0.0785971	8.55937e-05	negative	Subgroup_V	48.08
IMGVR_UViG_3300008216_000013	Phosphate	0.169172	0.0793967	0.00106363	positive	Subgroup_V	48.08
IMGVR_UViG_3300008216_000013	Oxygen	-0.00166163	0.0656177	0.00365039	negative	Subgroup_V	48.08
IMGVR_UViG_3300008216_000013	Depth	0.000105053	0.0416356	0.00463536	positive	Subgroup_V	48.08
IMGVR_UViG_3300008216_000013	Temperature	-0.00881101	0.0329892	0.0149625	negative	Subgroup_V	48.08
IMGVR_UViG_3300008216_000013	N	0.0238821	0.0793692	0.0822953	NS	Subgroup_V	48.08
IMGVR_UViG_3300008216_000013	Distance	0.000271328	0.0220502	0.0956861	NS	Subgroup_V	48.08
IMGVR_UViG_3300008216_000013	Nitrate	-0.00227304	0.0128728	0.157114	NS	Subgroup_V	48.08
IMGVR_UViG_3300008216_000013	Iron	-132.181	0.0134122	0.191226	NS	Subgroup_V	48.08
IMGVR_UViG_3300008216_000013	PIC	-382.072	0.017416	0.207316	NS	Subgroup_V	48.08
IMGVR_UViG_3300008216_000013	Carbon.total	-0.172423	0.0148064	0.230215	NS	Subgroup_V	48.08
IMGVR_UViG_3300008216_000013	Ammonium	-0.00751378	0.00615091	0.336844	NS	Subgroup_V	48.08
IMGVR_UViG_3300008216_000013	POC	-0.000328232	0.00853748	0.365518	NS	Subgroup_V	48.08
IMGVR_UViG_3300008216_000013	Salinity	0.00374606	0.00315503	0.45517	NS	Subgroup_V	48.08
IMGVR_UViG_3300008216_000013	Nitrite	-0.0121248	0.0035014	0.485807	NS	Subgroup_V	48.08
IMGVR_UViG_3300008216_000013	Longitude	-0.000112191	0.000285553	0.81652	NS	Subgroup_V	48.08
IMGVR_UViG_3300008216_000013	Silicate	0.00024778	0.000366757	0.830109	NS	Subgroup_V	48.08
IMGVR_UViG_3300008216_000013	Chlorophyll	-0.000414663	0.000233124	0.865255	NS	Subgroup_V	48.08
IMGVR_UViG_3300017913_000450	Salinity	-0.079285	0.273893	5.63503e-14	negative	Subgroup_V	51.9
IMGVR_UViG_3300017913_000450	Ammonium	0.0954059	0.21141	2.53723e-09	positive	Subgroup_V	51.9
IMGVR_UViG_3300017913_000450	Latitude	0.0133004	0.155773	1.60588e-08	positive	Subgroup_V	51.9
IMGVR_UViG_3300017913_000450	Oxygen	0.00447929	0.189985	3.02377e-07	positive	Subgroup_V	51.9
IMGVR_UViG_3300017913_000450	Carbon.total	0.950533	0.142621	0.000116398	positive	Subgroup_V	51.9
IMGVR_UViG_3300017913_000450	POC	0.00180792	0.128719	0.000285993	positive	Subgroup_V	51.9
IMGVR_UViG_3300017913_000450	Phosphate	-0.412947	0.0930326	0.00037637	negative	Subgroup_V	51.9
IMGVR_UViG_3300017913_000450	Depth	-0.000248207	0.0483568	0.00223819	negative	Subgroup_V	51.9
IMGVR_UViG_3300017913_000450	N	-0.108604	0.219701	0.00261514	negative	Subgroup_V	51.9
IMGVR_UViG_3300017913_000450	Nitrate	0.0101579	0.0532919	0.00362786	positive	Subgroup_V	51.9
IMGVR_UViG_3300017913_000450	PIC	1207.7	0.0886342	0.00375246	positive	Subgroup_V	51.9
IMGVR_UViG_3300017913_000450	Distance	-0.00069139	0.057429	0.00665559	negative	Subgroup_V	51.9
IMGVR_UViG_3300017913_000450	Iron	427.883	0.0543656	0.00783225	positive	Subgroup_V	51.9
IMGVR_UViG_3300017913_000450	Longitude	-0.00227289	0.0243842	0.0309917	negative	Subgroup_V	51.9
IMGVR_UViG_3300017913_000450	Silicate	-0.00653134	0.0302627	0.0495478	negative	Subgroup_V	51.9
IMGVR_UViG_3300017913_000450	Nitrite	0.0380441	0.0120262	0.19549	NS	Subgroup_V	51.9
IMGVR_UViG_3300017913_000450	Temperature	-0.00980138	0.00791112	0.23641	NS	Subgroup_V	51.9
IMGVR_UViG_3300017913_000450	Chlorophyll	-0.00150683	0.00118704	0.701721	NS	Subgroup_V	51.9
IMGVR_UViG_3300020185_000062	Temperature	-0.0929031	0.47745	9.7627e-27	negative	Subgroup_V	53.59
IMGVR_UViG_3300020185_000062	Oxygen	0.0123943	0.561143	4.17462e-24	positive	Subgroup_V	53.59
IMGVR_UViG_3300020185_000062	Latitude	0.0228746	0.314765	3.13455e-17	positive	Subgroup_V	53.59
IMGVR_UViG_3300020185_000062	Carbon.total	2.12008	0.254687	1.00194e-07	positive	Subgroup_V	53.59
IMGVR_UViG_3300020185_000062	PIC	2483.76	0.181005	2.12619e-05	positive	Subgroup_V	53.59
IMGVR_UViG_3300020185_000062	Distance	-0.00162204	0.122195	5.61857e-05	negative	Subgroup_V	53.59
IMGVR_UViG_3300020185_000062	POC	0.00255096	0.13026	0.000261328	positive	Subgroup_V	53.59
IMGVR_UViG_3300020185_000062	Salinity	-0.0393918	0.0454166	0.00418008	negative	Subgroup_V	53.59
IMGVR_UViG_3300020185_000062	N	-0.110434	0.192604	0.00519155	negative	Subgroup_V	53.59
IMGVR_UViG_3300020185_000062	Chlorophyll	0.0145014	0.0426258	0.0203701	positive	Subgroup_V	53.59
IMGVR_UViG_3300020185_000062	Depth	-0.000208294	0.0232645	0.0351638	negative	Subgroup_V	53.59
IMGVR_UViG_3300020185_000062	Phosphate	-0.283243	0.0328666	0.0374943	negative	Subgroup_V	53.59
IMGVR_UViG_3300020185_000062	Longitude	-0.00221244	0.0157835	0.0833186	NS	Subgroup_V	53.59
IMGVR_UViG_3300020185_000062	Nitrite	-0.0704346	0.0172419	0.12065	NS	Subgroup_V	53.59
IMGVR_UViG_3300020185_000062	Iron	373.689	0.0163992	0.148099	NS	Subgroup_V	53.59
IMGVR_UViG_3300020185_000062	Silicate	-0.00555498	0.015973	0.155155	NS	Subgroup_V	53.59
IMGVR_UViG_3300020185_000062	Ammonium	0.0222251	0.00779387	0.279451	NS	Subgroup_V	53.59
IMGVR_UViG_3300020185_000062	Nitrate	0.000242793	2.0781e-05	0.954813	NS	Subgroup_V	53.59
IMGVR_UViG_3300020187_000036	Temperature	-0.0900467	0.453085	5.65283e-25	negative	Subgroup_V	53.53
IMGVR_UViG_3300020187_000036	Oxygen	0.0123161	0.56032	4.69683e-24	positive	Subgroup_V	53.53
IMGVR_UViG_3300020187_000036	Latitude	0.0229268	0.318449	1.87273e-17	positive	Subgroup_V	53.53
IMGVR_UViG_3300020187_000036	Carbon.total	2.10314	0.25314	1.1111e-07	positive	Subgroup_V	53.53
IMGVR_UViG_3300020187_000036	Distance	-0.00173068	0.140564	1.40656e-05	negative	Subgroup_V	53.53
IMGVR_UViG_3300020187_000036	PIC	2403.27	0.170544	3.89089e-05	positive	Subgroup_V	53.53
IMGVR_UViG_3300020187_000036	POC	0.00249997	0.124867	0.000358178	positive	Subgroup_V	53.53
IMGVR_UViG_3300020187_000036	Salinity	-0.0384327	0.0436697	0.0049952	negative	Subgroup_V	53.53
IMGVR_UViG_3300020187_000036	N	-0.10742	0.185738	0.00616226	negative	Subgroup_V	53.53
IMGVR_UViG_3300020187_000036	Phosphate	-0.338815	0.0474369	0.0121168	negative	Subgroup_V	53.53
IMGVR_UViG_3300020187_000036	Depth	-0.000219122	0.0259291	0.0260579	negative	Subgroup_V	53.53
IMGVR_UViG_3300020187_000036	Chlorophyll	0.0134747	0.037189	0.0305064	positive	Subgroup_V	53.53
IMGVR_UViG_3300020187_000036	Longitude	-0.0024069	0.0188129	0.058478	NS	Subgroup_V	53.53
IMGVR_UViG_3300020187_000036	Silicate	-0.00681654	0.0243843	0.0783783	NS	Subgroup_V	53.53
IMGVR_UViG_3300020187_000036	Iron	434.08	0.022327	0.0910098	NS	Subgroup_V	53.53
IMGVR_UViG_3300020187_000036	Nitrite	-0.0711005	0.0176017	0.11681	NS	Subgroup_V	53.53
IMGVR_UViG_3300020187_000036	Ammonium	0.0183015	0.00534362	0.370789	NS	Subgroup_V	53.53
IMGVR_UViG_3300020187_000036	Nitrate	-0.00104535	0.00038923	0.806262	NS	Subgroup_V	53.53
IMGVR_UViG_3300020397_000118	Temperature	0.0287706	0.116856	2.8221e-06	positive	Subgroup_V	44.07
IMGVR_UViG_3300020397_000118	Latitude	-0.00822308	0.0897023	2.56415e-05	negative	Subgroup_V	44.07
IMGVR_UViG_3300020397_000118	Chlorophyll	-0.0150325	0.0971124	0.000382265	negative	Subgroup_V	44.07
IMGVR_UViG_3300020397_000118	Oxygen	-0.00278662	0.0642135	0.00404599	negative	Subgroup_V	44.07
IMGVR_UViG_3300020397_000118	Iron	472.866	0.056319	0.00676985	positive	Subgroup_V	44.07
IMGVR_UViG_3300020397_000118	PIC	-1205.5	0.0650101	0.0136438	negative	Subgroup_V	44.07
IMGVR_UViG_3300020397_000118	Phosphate	-0.214021	0.0453875	0.0141817	negative	Subgroup_V	44.07
IMGVR_UViG_3300020397_000118	Longitude	0.0020205	0.0290294	0.018448	positive	Subgroup_V	44.07
IMGVR_UViG_3300020397_000118	Nitrate	-0.00650703	0.0335789	0.0216075	negative	Subgroup_V	44.07
IMGVR_UViG_3300020397_000118	Silicate	-0.00545231	0.0338531	0.0376177	negative	Subgroup_V	44.07
IMGVR_UViG_3300020397_000118	Carbon.total	-0.552402	0.0384962	0.0516092	NS	Subgroup_V	44.07
IMGVR_UViG_3300020397_000118	Salinity	0.0155042	0.017955	0.0737334	NS	Subgroup_V	44.07
IMGVR_UViG_3300020397_000118	Ammonium	-0.0197899	0.013642	0.151853	NS	Subgroup_V	44.07
IMGVR_UViG_3300020397_000118	POC	-0.00082206	0.0206216	0.158341	NS	Subgroup_V	44.07
IMGVR_UViG_3300020397_000118	Depth	-7.99567e-05	0.00755973	0.231694	NS	Subgroup_V	44.07
IMGVR_UViG_3300020397_000118	Nitrite	-0.0332348	0.00850495	0.276749	NS	Subgroup_V	44.07
IMGVR_UViG_3300020397_000118	Distance	-4.53872e-05	0.000203011	0.873677	NS	Subgroup_V	44.07
IMGVR_UViG_3300020397_000118	N	0	NA	NA	NS	Subgroup_V	44.07
IMGVR_UViG_3300020398_000001	Latitude	-0.00430771	0.073657	0.000146043	negative	Subgroup_V	48.14
IMGVR_UViG_3300020398_000001	Phosphate	0.160022	0.0671173	0.00270366	positive	Subgroup_V	48.14
IMGVR_UViG_3300020398_000001	Depth	0.00010915	0.0421528	0.00438223	positive	Subgroup_V	48.14
IMGVR_UViG_3300020398_000001	Oxygen	-0.00150096	0.0540114	0.00855705	negative	Subgroup_V	48.14
IMGVR_UViG_3300020398_000001	Temperature	-0.00828219	0.0273265	0.0270078	negative	Subgroup_V	48.14
IMGVR_UViG_3300020398_000001	PIC	-415.371	0.0210609	0.165151	NS	Subgroup_V	48.14
IMGVR_UViG_3300020398_000001	Nitrate	-0.00224805	0.012325	0.166291	NS	Subgroup_V	48.14
IMGVR_UViG_3300020398_000001	N	0.0138532	0.0503005	0.169876	NS	Subgroup_V	48.14
IMGVR_UViG_3300020398_000001	Distance	0.000186034	0.010457	0.252619	NS	Subgroup_V	48.14
IMGVR_UViG_3300020398_000001	Carbon.total	-0.144103	0.0108144	0.305669	NS	Subgroup_V	48.14
IMGVR_UViG_3300020398_000001	POC	-0.000349251	0.00947397	0.340355	NS	Subgroup_V	48.14
IMGVR_UViG_3300020398_000001	Salinity	0.00456683	0.00439601	0.377873	NS	Subgroup_V	48.14
IMGVR_UViG_3300020398_000001	Ammonium	-0.00658578	0.00462327	0.405218	NS	Subgroup_V	48.14
IMGVR_UViG_3300020398_000001	Longitude	0.000345874	0.00254531	0.488239	NS	Subgroup_V	48.14
IMGVR_UViG_3300020398_000001	Nitrite	-0.0118744	0.00328192	0.49983	NS	Subgroup_V	48.14
IMGVR_UViG_3300020398_000001	Chlorophyll	-0.00146943	0.00289909	0.549307	NS	Subgroup_V	48.14
IMGVR_UViG_3300020398_000001	Iron	-44.5199	0.00153552	0.659284	NS	Subgroup_V	48.14
IMGVR_UViG_3300020398_000001	Silicate	0.000461466	0.00110992	0.708905	NS	Subgroup_V	48.14
IMGVR_UViG_3300020403_000002	Temperature	0.0308339	0.136449	3.60678e-07	positive	Subgroup_V	44.11
IMGVR_UViG_3300020403_000002	Latitude	-0.00799069	0.0880223	3.07844e-05	negative	Subgroup_V	44.11
IMGVR_UViG_3300020403_000002	Chlorophyll	-0.0153841	0.104206	0.00022725	negative	Subgroup_V	44.11
IMGVR_UViG_3300020403_000002	Iron	594.056	0.0910478	0.00051061	positive	Subgroup_V	44.11
IMGVR_UViG_3300020403_000002	Longitude	0.0023503	0.0408185	0.00506572	positive	Subgroup_V	44.11
IMGVR_UViG_3300020403_000002	Oxygen	-0.00254126	0.0548491	0.0080455	negative	Subgroup_V	44.11
IMGVR_UViG_3300020403_000002	PIC	-1179.42	0.06397	0.0144442	negative	Subgroup_V	44.11
IMGVR_UViG_3300020403_000002	Phosphate	-0.208111	0.0434272	0.0164913	negative	Subgroup_V	44.11
IMGVR_UViG_3300020403_000002	Nitrate	-0.00647742	0.0340275	0.020736	negative	Subgroup_V	44.11
IMGVR_UViG_3300020403_000002	Silicate	-0.00526779	0.0322055	0.042671	negative	Subgroup_V	44.11
IMGVR_UViG_3300020403_000002	Salinity	0.0173867	0.0229553	0.0429116	positive	Subgroup_V	44.11
IMGVR_UViG_3300020403_000002	Carbon.total	-0.548248	0.0382597	0.0523465	NS	Subgroup_V	44.11
IMGVR_UViG_3300020403_000002	Ammonium	-0.0198459	0.0140334	0.146065	NS	Subgroup_V	44.11
IMGVR_UViG_3300020403_000002	POC	-0.000778073	0.019022	0.175639	NS	Subgroup_V	44.11
IMGVR_UViG_3300020403_000002	Depth	-8.32686e-05	0.0085202	0.204078	NS	Subgroup_V	44.11
IMGVR_UViG_3300020403_000002	Nitrite	-0.0334057	0.00879459	0.268685	NS	Subgroup_V	44.11
IMGVR_UViG_3300020403_000002	Distance	-0.000133772	0.00180668	0.635153	NS	Subgroup_V	44.11
IMGVR_UViG_3300020403_000002	N	0	NA	NA	NS	Subgroup_V	44.11
IMGVR_UViG_3300020436_000015	Temperature	0.0621083	0.272868	6.39601e-14	positive	Subgroup_V	50.81
IMGVR_UViG_3300020436_000015	Latitude	-0.0138865	0.139385	1.04085e-07	negative	Subgroup_V	50.81
IMGVR_UViG_3300020436_000015	Chlorophyll	-0.0220929	0.121559	6.31008e-05	negative	Subgroup_V	50.81
IMGVR_UViG_3300020436_000015	Oxygen	-0.00495192	0.111185	0.00012773	negative	Subgroup_V	50.81
IMGVR_UViG_3300020436_000015	Salinity	0.0439602	0.0723283	0.000272369	positive	Subgroup_V	50.81
IMGVR_UViG_3300020436_000015	Nitrate	-0.0116156	0.0581788	0.00234098	negative	Subgroup_V	50.81
IMGVR_UViG_3300020436_000015	Iron	590.945	0.0505558	0.0104133	positive	Subgroup_V	50.81
IMGVR_UViG_3300020436_000015	Phosphate	-0.30776	0.0444864	0.0151995	negative	Subgroup_V	50.81
IMGVR_UViG_3300020436_000015	Carbon.total	-0.932675	0.0571755	0.017143	negative	Subgroup_V	50.81
IMGVR_UViG_3300020436_000015	PIC	-1409.65	0.0581902	0.0198404	negative	Subgroup_V	50.81
IMGVR_UViG_3300020436_000015	Silicate	-0.00831042	0.0400357	0.0235437	negative	Subgroup_V	50.81
IMGVR_UViG_3300020436_000015	Longitude	0.00251608	0.024528	0.030494	positive	Subgroup_V	50.81
IMGVR_UViG_3300020436_000015	POC	-0.00131402	0.0317642	0.0791247	NS	Subgroup_V	50.81
IMGVR_UViG_3300020436_000015	Ammonium	-0.0322086	0.0198369	0.0834979	NS	Subgroup_V	50.81
IMGVR_UViG_3300020436_000015	Nitrite	-0.0634056	0.0172903	0.120126	NS	Subgroup_V	50.81
IMGVR_UViG_3300020436_000015	Depth	-0.000131474	0.0111371	0.146231	NS	Subgroup_V	50.81
IMGVR_UViG_3300020436_000015	Distance	0.000158369	0.00142838	0.67313	NS	Subgroup_V	50.81
IMGVR_UViG_3300020436_000015	N	0	NA	NA	NS	Subgroup_V	50.81
IMGVR_UViG_3300020438_000044	Latitude	-0.0111991	0.139323	1.04823e-07	negative	Subgroup_V	39.45
IMGVR_UViG_3300020438_000044	Temperature	0.0363691	0.139395	2.63927e-07	positive	Subgroup_V	39.45
IMGVR_UViG_3300020438_000044	Silicate	-0.0124078	0.143965	1.00106e-05	negative	Subgroup_V	39.45
IMGVR_UViG_3300020438_000044	Salinity	0.0426257	0.101311	1.41113e-05	positive	Subgroup_V	39.45
IMGVR_UViG_3300020438_000044	PIC	-2097.28	0.183235	1.86782e-05	negative	Subgroup_V	39.45
IMGVR_UViG_3300020438_000044	Phosphate	-0.403503	0.122707	3.82925e-05	negative	Subgroup_V	39.45
IMGVR_UViG_3300020438_000044	Nitrate	-0.0116517	0.09172	0.000115562	negative	Subgroup_V	39.45
IMGVR_UViG_3300020438_000044	Chlorophyll	-0.0154444	0.104279	0.000226037	negative	Subgroup_V	39.45
IMGVR_UViG_3300020438_000044	Carbon.total	-0.8919	0.100893	0.00135675	negative	Subgroup_V	39.45
IMGVR_UViG_3300020438_000044	Depth	-0.000220375	0.0480892	0.00230388	negative	Subgroup_V	39.45
IMGVR_UViG_3300020438_000044	Oxygen	-0.00287452	0.0661904	0.00350039	negative	Subgroup_V	39.45
IMGVR_UViG_3300020438_000044	Ammonium	-0.0384743	0.0448118	0.00884315	negative	Subgroup_V	39.45
IMGVR_UViG_3300020438_000044	POC	-0.00146965	0.0618728	0.0135197	negative	Subgroup_V	39.45
IMGVR_UViG_3300020438_000044	Nitrite	-0.0529447	0.0200305	0.0941221	NS	Subgroup_V	39.45
IMGVR_UViG_3300020438_000044	Iron	277.243	0.0193453	0.115949	NS	Subgroup_V	39.45
IMGVR_UViG_3300020438_000044	Distance	0.000376751	0.014207	0.181967	NS	Subgroup_V	39.45
IMGVR_UViG_3300020438_000044	Longitude	-0.000191996	0.000219496	0.838807	NS	Subgroup_V	39.45
IMGVR_UViG_3300020438_000044	N	0.00318793	0.000421284	0.901298	NS	Subgroup_V	39.45
IMGVR_UViG_3300021368_000438	Distance	0.000998698	0.0951327	0.000418797	positive	Subgroup_V	46.75
IMGVR_UViG_3300021368_000438	Latitude	-0.00593526	0.049964	0.0018814	negative	Subgroup_V	46.75
IMGVR_UViG_3300021368_000438	Temperature	0.0167868	0.0358634	0.0111186	positive	Subgroup_V	46.75
IMGVR_UViG_3300021368_000438	N	0.0493886	0.129211	0.0246081	positive	Subgroup_V	46.75
IMGVR_UViG_3300021368_000438	Oxygen	-0.00221214	0.0370353	0.0301882	negative	Subgroup_V	46.75
IMGVR_UViG_3300021368_000438	Salinity	0.0183261	0.0226146	0.0445037	positive	Subgroup_V	46.75
IMGVR_UViG_3300021368_000438	Silicate	-0.00502029	0.0288868	0.0551101	NS	Subgroup_V	46.75
IMGVR_UViG_3300021368_000438	Nitrate	-0.0050403	0.0195518	0.080702	NS	Subgroup_V	46.75
IMGVR_UViG_3300021368_000438	Iron	-261.801	0.016712	0.144256	NS	Subgroup_V	46.75
IMGVR_UViG_3300021368_000438	Ammonium	-0.0195543	0.012921	0.163203	NS	Subgroup_V	46.75
IMGVR_UViG_3300021368_000438	Longitude	-0.00114871	0.0100319	0.168015	NS	Subgroup_V	46.75
IMGVR_UViG_3300021368_000438	Depth	-8.45523e-05	0.00903839	0.190792	NS	Subgroup_V	46.75
IMGVR_UViG_3300021368_000438	Chlorophyll	-0.00402716	0.00680761	0.358362	NS	Subgroup_V	46.75
IMGVR_UViG_3300021368_000438	Nitrite	-0.0260466	0.00506315	0.401767	NS	Subgroup_V	46.75
IMGVR_UViG_3300021368_000438	POC	0.000462846	0.00581508	0.455484	NS	Subgroup_V	46.75
IMGVR_UViG_3300021368_000438	PIC	281.375	0.00339774	0.578895	NS	Subgroup_V	46.75
IMGVR_UViG_3300021368_000438	Carbon.total	0.169585	0.00306934	0.58599	NS	Subgroup_V	46.75
IMGVR_UViG_3300021368_000438	Phosphate	-0.0262693	0.000564588	0.786825	NS	Subgroup_V	46.75
IMGVR_UViG_3300025101_000005	Temperature	0.110692	0.490073	1.10715e-27	positive	Subgroup_V	43.57
IMGVR_UViG_3300025101_000005	Salinity	0.10433	0.230344	1.06085e-11	positive	Subgroup_V	43.57
IMGVR_UViG_3300025101_000005	Latitude	-0.0219035	0.204607	5.06099e-11	negative	Subgroup_V	43.57
IMGVR_UViG_3300025101_000005	Oxygen	-0.00897531	0.258918	1.00777e-09	negative	Subgroup_V	43.57
IMGVR_UViG_3300025101_000005	Chlorophyll	-0.0301495	0.161726	3.04465e-06	negative	Subgroup_V	43.57
IMGVR_UViG_3300025101_000005	PIC	-2753.82	0.162649	6.11607e-05	negative	Subgroup_V	43.57
IMGVR_UViG_3300025101_000005	Silicate	-0.017062	0.113162	0.000103464	negative	Subgroup_V	43.57
IMGVR_UViG_3300025101_000005	Nitrate	-0.0181614	0.0925657	0.000107074	negative	Subgroup_V	43.57
IMGVR_UViG_3300025101_000005	Carbon.total	-1.60776	0.127766	0.000281106	negative	Subgroup_V	43.57
IMGVR_UViG_3300025101_000005	Depth	-0.000386434	0.0567681	0.000902942	negative	Subgroup_V	43.57
IMGVR_UViG_3300025101_000005	POC	-0.00233662	0.0820998	0.00423178	negative	Subgroup_V	43.57
IMGVR_UViG_3300025101_000005	Phosphate	-0.394009	0.0492314	0.01056	negative	Subgroup_V	43.57
IMGVR_UViG_3300025101_000005	Ammonium	-0.0523804	0.0346139	0.0217391	negative	Subgroup_V	43.57
IMGVR_UViG_3300025101_000005	Distance	0.000976041	0.0385538	0.0269341	positive	Subgroup_V	43.57
IMGVR_UViG_3300025101_000005	Nitrite	-0.10181	0.0302494	0.0391516	negative	Subgroup_V	43.57
IMGVR_UViG_3300025101_000005	Longitude	0.000858272	0.00168394	0.572998	NS	Subgroup_V	43.57
IMGVR_UViG_3300025101_000005	Iron	151.934	0.00237469	0.583407	NS	Subgroup_V	43.57
IMGVR_UViG_3300025101_000005	N	0	NA	NA	NS	Subgroup_V	43.57
IMGVR_UViG_3300025267_000009	Phosphate	0.18725	0.104372	0.000157912	positive	Subgroup_V	48.07
IMGVR_UViG_3300025267_000009	Latitude	-0.00393498	0.0646368	0.000386599	negative	Subgroup_V	48.07
IMGVR_UViG_3300025267_000009	Oxygen	-0.0018285	0.0877124	0.000722854	negative	Subgroup_V	48.07
IMGVR_UViG_3300025267_000009	Depth	0.000104271	0.0404563	0.00526918	positive	Subgroup_V	48.07
IMGVR_UViG_3300025267_000009	Temperature	-0.00734377	0.0231713	0.0419331	negative	Subgroup_V	48.07
IMGVR_UViG_3300025267_000009	Distance	0.000256894	0.0218196	0.0974576	NS	Subgroup_V	48.07
IMGVR_UViG_3300025267_000009	Nitrate	-0.00217646	0.0125785	0.161972	NS	Subgroup_V	48.07
IMGVR_UViG_3300025267_000009	N	0.014771	0.0503005	0.169876	NS	Subgroup_V	48.07
IMGVR_UViG_3300025267_000009	PIC	-394.486	0.0204295	0.171697	NS	Subgroup_V	48.07
IMGVR_UViG_3300025267_000009	Carbon.total	-0.140856	0.0121827	0.276772	NS	Subgroup_V	48.07
IMGVR_UViG_3300025267_000009	Iron	-87.0197	0.00641856	0.366772	NS	Subgroup_V	48.07
IMGVR_UViG_3300025267_000009	POC	-0.000301716	0.00800917	0.380846	NS	Subgroup_V	48.07
IMGVR_UViG_3300025267_000009	Ammonium	-0.00655954	0.00499513	0.386905	NS	Subgroup_V	48.07
IMGVR_UViG_3300025267_000009	Salinity	0.00424832	0.00410281	0.3943	NS	Subgroup_V	48.07
IMGVR_UViG_3300025267_000009	Chlorophyll	-0.0017612	0.00458477	0.451244	NS	Subgroup_V	48.07
IMGVR_UViG_3300025267_000009	Silicate	0.000768053	0.00421403	0.466614	NS	Subgroup_V	48.07
IMGVR_UViG_3300025267_000009	Nitrite	-0.0115801	0.00340149	0.492109	NS	Subgroup_V	48.07
IMGVR_UViG_3300025267_000009	Longitude	0.000288127	0.00185759	0.55384	NS	Subgroup_V	48.07
IMGVR_UViG_3300027687_000011	Temperature	-0.0774076	0.494072	5.49299e-28	negative	Subgroup_V	52.81
IMGVR_UViG_3300027687_000011	Oxygen	0.00986841	0.513198	2.84308e-21	positive	Subgroup_V	52.81
IMGVR_UViG_3300027687_000011	Latitude	0.0161546	0.237063	9.20096e-13	positive	Subgroup_V	52.81
IMGVR_UViG_3300027687_000011	PIC	1993.85	0.2135	3.12631e-06	positive	Subgroup_V	52.81
IMGVR_UViG_3300027687_000011	Carbon.total	1.41854	0.175798	1.56301e-05	positive	Subgroup_V	52.81
IMGVR_UViG_3300027687_000011	N	-0.170686	0.308089	0.000245034	negative	Subgroup_V	52.81
IMGVR_UViG_3300027687_000011	Distance	-0.00111713	0.0837669	0.00096569	negative	Subgroup_V	52.81
IMGVR_UViG_3300027687_000011	Chlorophyll	0.0163639	0.0781781	0.00152046	positive	Subgroup_V	52.81
IMGVR_UViG_3300027687_000011	POC	0.00140549	0.0749366	0.00638206	positive	Subgroup_V	52.81
IMGVR_UViG_3300027687_000011	Ammonium	-0.0341887	0.0261183	0.0466871	negative	Subgroup_V	52.81
IMGVR_UViG_3300027687_000011	Nitrate	-0.00570632	0.0164447	0.10947	NS	Subgroup_V	52.81
IMGVR_UViG_3300027687_000011	Silicate	-0.00451737	0.0170781	0.141474	NS	Subgroup_V	52.81
IMGVR_UViG_3300027687_000011	Nitrite	-0.0534771	0.0143918	0.156496	NS	Subgroup_V	52.81
IMGVR_UViG_3300027687_000011	Depth	-0.000107316	0.00932522	0.18387	NS	Subgroup_V	52.81
IMGVR_UViG_3300027687_000011	Iron	223.377	0.00842755	0.300807	NS	Subgroup_V	52.81
IMGVR_UViG_3300027687_000011	Phosphate	-0.0952986	0.00601972	0.376556	NS	Subgroup_V	52.81
IMGVR_UViG_3300027687_000011	Longitude	-0.000794571	0.00307411	0.446169	NS	Subgroup_V	52.81
IMGVR_UViG_3300027687_000011	Salinity	-0.000389829	6.6299e-06	0.972711	NS	Subgroup_V	52.81
IMGVR_UViG_3300030098_000506	Temperature	0.102338	0.498076	2.70837e-28	positive	Subgroup_V	39.45
IMGVR_UViG_3300030098_000506	Latitude	-0.0239254	0.288772	1.10225e-15	negative	Subgroup_V	39.45
IMGVR_UViG_3300030098_000506	Oxygen	-0.00907807	0.282119	1.32552e-10	negative	Subgroup_V	39.45
IMGVR_UViG_3300030098_000506	Salinity	0.0896196	0.202098	2.74159e-10	positive	Subgroup_V	39.45
IMGVR_UViG_3300030098_000506	Chlorophyll	-0.0272337	0.139217	1.6855e-05	negative	Subgroup_V	39.45
IMGVR_UViG_3300030098_000506	PIC	-2839.38	0.173824	3.22136e-05	negative	Subgroup_V	39.45
IMGVR_UViG_3300030098_000506	Silicate	-0.0172226	0.122287	5.20904e-05	negative	Subgroup_V	39.45
IMGVR_UViG_3300030098_000506	Carbon.total	-1.52552	0.122437	0.000384829	negative	Subgroup_V	39.45
IMGVR_UViG_3300030098_000506	Nitrate	-0.0157015	0.0727303	0.000636284	negative	Subgroup_V	39.45
IMGVR_UViG_3300030098_000506	Depth	-0.000328671	0.048576	0.0021858	negative	Subgroup_V	39.45
IMGVR_UViG_3300030098_000506	Ammonium	-0.061908	0.0498768	0.00568003	negative	Subgroup_V	39.45
IMGVR_UViG_3300030098_000506	POC	-0.00225905	0.0756308	0.00613289	negative	Subgroup_V	39.45
IMGVR_UViG_3300030098_000506	Phosphate	-0.356603	0.0452557	0.0143261	negative	Subgroup_V	39.45
IMGVR_UViG_3300030098_000506	Distance	0.000479487	0.00981322	0.267837	NS	Subgroup_V	39.45
IMGVR_UViG_3300030098_000506	Nitrite	-0.0464284	0.0067333	0.33338	NS	Subgroup_V	39.45
IMGVR_UViG_3300030098_000506	Iron	-110.731	0.00131615	0.683148	NS	Subgroup_V	39.45
IMGVR_UViG_3300030098_000506	Longitude	-0.000493344	0.000658145	0.724628	NS	Subgroup_V	39.45
IMGVR_UViG_3300030098_000506	N	0	NA	NA	NS	Subgroup_V	39.45
IMGVR_UViG_3300030102_001765	Temperature	0.121322	0.498055	2.71873e-28	positive	Subgroup_V	44.28
IMGVR_UViG_3300030102_001765	Oxygen	-0.0109608	0.335152	1.0083e-12	negative	Subgroup_V	44.28
IMGVR_UViG_3300030102_001765	Salinity	0.11717	0.245788	1.71029e-12	positive	Subgroup_V	44.28
IMGVR_UViG_3300030102_001765	Latitude	-0.0246072	0.219967	7.7427e-12	negative	Subgroup_V	44.28
IMGVR_UViG_3300030102_001765	Chlorophyll	-0.0348915	0.188229	3.87363e-07	negative	Subgroup_V	44.28
IMGVR_UViG_3300030102_001765	PIC	-2857.4	0.156754	8.55545e-05	negative	Subgroup_V	44.28
IMGVR_UViG_3300030102_001765	Carbon.total	-1.80703	0.14025	0.000134077	negative	Subgroup_V	44.28
IMGVR_UViG_3300030102_001765	Nitrate	-0.0193185	0.0896348	0.000139458	negative	Subgroup_V	44.28
IMGVR_UViG_3300030102_001765	Silicate	-0.0154071	0.0809749	0.00113221	negative	Subgroup_V	44.28
IMGVR_UViG_3300030102_001765	POC	-0.00250177	0.0837686	0.00384548	negative	Subgroup_V	44.28
IMGVR_UViG_3300030102_001765	Depth	-0.000323604	0.0339096	0.0107698	negative	Subgroup_V	44.28
IMGVR_UViG_3300030102_001765	Nitrite	-0.115735	0.0338181	0.0290454	negative	Subgroup_V	44.28
IMGVR_UViG_3300030102_001765	Distance	0.00100735	0.0356494	0.0335109	positive	Subgroup_V	44.28
IMGVR_UViG_3300030102_001765	Ammonium	-0.0502797	0.0273831	0.0416119	negative	Subgroup_V	44.28
IMGVR_UViG_3300030102_001765	Phosphate	-0.306177	0.0258448	0.0655547	NS	Subgroup_V	44.28
IMGVR_UViG_3300030102_001765	Longitude	0.00207837	0.00841127	0.207007	NS	Subgroup_V	44.28
IMGVR_UViG_3300030102_001765	Iron	215.436	0.00409457	0.471255	NS	Subgroup_V	44.28
IMGVR_UViG_3300030102_001765	N	0	NA	NA	NS	Subgroup_V	44.28
IMGVR_UViG_3300030107_000393	Temperature	0.104628	0.464304	8.92176e-26	positive	Subgroup_V	39.19
IMGVR_UViG_3300030107_000393	Latitude	-0.0238218	0.259343	5.35452e-14	negative	Subgroup_V	39.19
IMGVR_UViG_3300030107_000393	Salinity	0.101713	0.232165	8.56969e-12	positive	Subgroup_V	39.19
IMGVR_UViG_3300030107_000393	Oxygen	-0.00927288	0.286262	9.16759e-11	negative	Subgroup_V	39.19
IMGVR_UViG_3300030107_000393	Chlorophyll	-0.0297797	0.161344	3.1355e-06	negative	Subgroup_V	39.19
IMGVR_UViG_3300030107_000393	PIC	-2929.09	0.189464	1.29867e-05	negative	Subgroup_V	39.19
IMGVR_UViG_3300030107_000393	Silicate	-0.0180149	0.129011	3.13248e-05	negative	Subgroup_V	39.19
IMGVR_UViG_3300030107_000393	Nitrate	-0.0176457	0.0877518	0.000165229	negative	Subgroup_V	39.19
IMGVR_UViG_3300030107_000393	Carbon.total	-1.61164	0.133915	0.000195372	negative	Subgroup_V	39.19
IMGVR_UViG_3300030107_000393	POC	-0.00240306	0.0841734	0.0037572	negative	Subgroup_V	39.19
IMGVR_UViG_3300030107_000393	Ammonium	-0.0637028	0.0511165	0.00509808	negative	Subgroup_V	39.19
IMGVR_UViG_3300030107_000393	Depth	-0.000304591	0.0377938	0.00704155	negative	Subgroup_V	39.19
IMGVR_UViG_3300030107_000393	Phosphate	-0.395447	0.052263	0.00837486	negative	Subgroup_V	39.19
IMGVR_UViG_3300030107_000393	N	0.0150669	0.0978022	0.0525734	NS	Subgroup_V	39.19
IMGVR_UViG_3300030107_000393	Nitrite	-0.0808766	0.0194481	0.0990898	NS	Subgroup_V	39.19
IMGVR_UViG_3300030107_000393	Distance	0.00066043	0.0181278	0.131251	NS	Subgroup_V	39.19
IMGVR_UViG_3300030107_000393	Iron	153.638	0.00246463	0.576355	NS	Subgroup_V	39.19
IMGVR_UViG_3300030107_000393	Longitude	0.000757751	0.00140658	0.606483	NS	Subgroup_V	39.19
IMGVR_UViG_3300030372_000647	Temperature	0.0895297	0.419987	1.06333e-22	positive	Subgroup_V	39.46
IMGVR_UViG_3300030372_000647	Latitude	-0.02322	0.30122	2.03579e-16	negative	Subgroup_V	39.46
IMGVR_UViG_3300030372_000647	Salinity	0.0878306	0.21386	7.17012e-11	positive	Subgroup_V	39.46
IMGVR_UViG_3300030372_000647	Oxygen	-0.00863559	0.28281	1.24664e-10	negative	Subgroup_V	39.46
IMGVR_UViG_3300030372_000647	Silicate	-0.017359	0.135496	1.91327e-05	negative	Subgroup_V	39.46
IMGVR_UViG_3300030372_000647	Chlorophyll	-0.0243238	0.122308	5.96876e-05	negative	Subgroup_V	39.46
IMGVR_UViG_3300030372_000647	PIC	-2553.21	0.157549	8.17777e-05	negative	Subgroup_V	39.46
IMGVR_UViG_3300030372_000647	Nitrate	-0.016934	0.0907905	0.000125665	negative	Subgroup_V	39.46
IMGVR_UViG_3300030372_000647	Carbon.total	-1.5279	0.137382	0.000159027	negative	Subgroup_V	39.46
IMGVR_UViG_3300030372_000647	Distance	0.00122849	0.0715314	0.00236716	positive	Subgroup_V	39.46
IMGVR_UViG_3300030372_000647	POC	-0.00227102	0.0863576	0.00331465	negative	Subgroup_V	39.46
IMGVR_UViG_3300030372_000647	Depth	-0.000288763	0.0415244	0.00469169	negative	Subgroup_V	39.46
IMGVR_UViG_3300030372_000647	Ammonium	-0.0580065	0.0479639	0.0067122	negative	Subgroup_V	39.46
IMGVR_UViG_3300030372_000647	Phosphate	-0.367837	0.0504041	0.00965351	negative	Subgroup_V	39.46
IMGVR_UViG_3300030372_000647	Nitrite	-0.10123	0.0343042	0.0278939	negative	Subgroup_V	39.46
IMGVR_UViG_3300030372_000647	N	0.0342843	0.117093	0.0329837	positive	Subgroup_V	39.46
IMGVR_UViG_3300030372_000647	Longitude	-0.000992298	0.00294867	0.455614	NS	Subgroup_V	39.46
IMGVR_UViG_3300030372_000647	Iron	-149.249	0.00264942	0.562381	NS	Subgroup_V	39.46
IMGVR_UViG_3300030372_001887	Oxygen	-0.0047834	0.143545	1.12126e-05	negative	Subgroup_V	42.67
IMGVR_UViG_3300030372_001887	Temperature	0.0286489	0.0816122	0.000105996	positive	Subgroup_V	42.67
IMGVR_UViG_3300030372_001887	Latitude	-0.00755912	0.0627683	0.000472878	negative	Subgroup_V	42.67
IMGVR_UViG_3300030372_001887	Distance	0.00103228	0.084253	0.000931854	positive	Subgroup_V	42.67
IMGVR_UViG_3300030372_001887	Chlorophyll	-0.0119697	0.0494629	0.0123141	negative	Subgroup_V	42.67
IMGVR_UViG_3300030372_001887	Silicate	-0.00717711	0.0409445	0.0219871	negative	Subgroup_V	42.67
IMGVR_UViG_3300030372_001887	Carbon.total	-0.720133	0.0477114	0.0298523	negative	Subgroup_V	42.67
IMGVR_UViG_3300030372_001887	PIC	-1071.56	0.0394879	0.0561956	NS	Subgroup_V	42.67
IMGVR_UViG_3300030372_001887	Salinity	0.0188212	0.0186367	0.0684231	NS	Subgroup_V	42.67
IMGVR_UViG_3300030372_001887	POC	-0.00116671	0.032963	0.0735882	NS	Subgroup_V	42.67
IMGVR_UViG_3300030372_001887	Ammonium	-0.0271581	0.020098	0.0814718	NS	Subgroup_V	42.67
IMGVR_UViG_3300030372_001887	Longitude	-0.00158791	0.014847	0.0931165	NS	Subgroup_V	42.67
IMGVR_UViG_3300030372_001887	Nitrate	-0.00499191	0.0150276	0.126137	NS	Subgroup_V	42.67
IMGVR_UViG_3300030372_001887	Depth	-9.83688e-05	0.00947491	0.180373	NS	Subgroup_V	42.67
IMGVR_UViG_3300030372_001887	Phosphate	-0.119421	0.00908585	0.276948	NS	Subgroup_V	42.67
IMGVR_UViG_3300030372_001887	Nitrite	0.0294082	0.00515357	0.397584	NS	Subgroup_V	42.67
IMGVR_UViG_3300030372_001887	N	0.00309068	0.00426822	0.692737	NS	Subgroup_V	42.67
IMGVR_UViG_3300030372_001887	Iron	-75.9767	0.00116353	0.701155	NS	Subgroup_V	42.67
IMGVR_UViG_3300034375_003786	Salinity	-0.110255	0.368721	2.03961e-19	negative	Subgroup_V	53.5
IMGVR_UViG_3300034375_003786	Ammonium	0.135469	0.290859	7.57782e-13	positive	Subgroup_V	53.5
IMGVR_UViG_3300034375_003786	Latitude	0.012683	0.0988451	9.4512e-06	positive	Subgroup_V	53.5
IMGVR_UViG_3300034375_003786	Oxygen	0.00374091	0.12708	3.89493e-05	positive	Subgroup_V	53.5
IMGVR_UViG_3300034375_003786	Nitrate	0.0161038	0.0906381	0.000127402	positive	Subgroup_V	53.5
IMGVR_UViG_3300034375_003786	Carbon.total	0.726867	0.0921023	0.00226086	positive	Subgroup_V	53.5
IMGVR_UViG_3300034375_003786	N	-0.106025	0.211132	0.00325388	negative	Subgroup_V	53.5
IMGVR_UViG_3300034375_003786	Longitude	-0.00358311	0.0422881	0.00431831	negative	Subgroup_V	53.5
IMGVR_UViG_3300034375_003786	Phosphate	-0.399715	0.0593888	0.00486514	negative	Subgroup_V	53.5
IMGVR_UViG_3300034375_003786	POC	0.00131372	0.0606293	0.0145241	positive	Subgroup_V	53.5
IMGVR_UViG_3300034375_003786	Depth	-0.000226985	0.0282209	0.0201807	negative	Subgroup_V	53.5
IMGVR_UViG_3300034375_003786	Iron	362.306	0.0355078	0.03247	positive	Subgroup_V	53.5
IMGVR_UViG_3300034375_003786	Nitrite	0.0666947	0.0320639	0.0336248	positive	Subgroup_V	53.5
IMGVR_UViG_3300034375_003786	Distance	-0.000522076	0.0316497	0.0453879	negative	Subgroup_V	53.5
IMGVR_UViG_3300034375_003786	Chlorophyll	-0.00445466	0.0100806	0.263307	NS	Subgroup_V	53.5
IMGVR_UViG_3300034375_003786	Temperature	-0.0106232	0.00646969	0.284469	NS	Subgroup_V	53.5
IMGVR_UViG_3300034375_003786	PIC	352.119	0.0067639	0.433202	NS	Subgroup_V	53.5
IMGVR_UViG_3300034375_003786	Silicate	-0.00268453	0.00342143	0.511925	NS	Subgroup_V	53.5
Station122_DCM_126	Temperature	0.100143	0.457195	2.88694e-25	positive	Subgroup_V	39.42
Station122_DCM_126	Latitude	-0.0234956	0.267007	1.97594e-14	negative	Subgroup_V	39.42
Station122_DCM_126	Salinity	0.0949932	0.217661	4.62993e-11	positive	Subgroup_V	39.42
Station122_DCM_126	Oxygen	-0.0089741	0.265689	5.60974e-10	negative	Subgroup_V	39.42
Station122_DCM_126	PIC	-3005.01	0.188539	1.37085e-05	negative	Subgroup_V	39.42
Station122_DCM_126	Chlorophyll	-0.0276313	0.138075	1.83671e-05	negative	Subgroup_V	39.42
Station122_DCM_126	Silicate	-0.0177837	0.126245	3.86252e-05	negative	Subgroup_V	39.42
Station122_DCM_126	Nitrate	-0.0175955	0.0877735	0.000164907	negative	Subgroup_V	39.42
Station122_DCM_126	Carbon.total	-1.55399	0.12312	0.000369685	negative	Subgroup_V	39.42
Station122_DCM_126	Depth	-0.000315025	0.0427859	0.00409121	negative	Subgroup_V	39.42
Station122_DCM_126	POC	-0.00229707	0.0757968	0.00607476	negative	Subgroup_V	39.42
Station122_DCM_126	Ammonium	-0.0620704	0.0490521	0.00610379	negative	Subgroup_V	39.42
Station122_DCM_126	Phosphate	-0.392189	0.0530019	0.00791543	negative	Subgroup_V	39.42
Station122_DCM_126	Nitrite	-0.103487	0.0318071	0.0343551	negative	Subgroup_V	39.42
Station122_DCM_126	Distance	0.000427331	0.0075124	0.332578	NS	Subgroup_V	39.42
Station122_DCM_126	Longitude	-0.000947331	0.00232669	0.50756	NS	Subgroup_V	39.42
Station122_DCM_126	Iron	-50.6836	0.000268496	0.853772	NS	Subgroup_V	39.42
Station122_DCM_126	N	0	NA	NA	NS	Subgroup_V	39.42
Station138_SUR_35	Temperature	0.108604	0.465035	7.90036e-26	positive	Subgroup_V	39.1
Station138_SUR_35	Latitude	-0.0258889	0.283632	2.19561e-15	negative	Subgroup_V	39.1
Station138_SUR_35	Salinity	0.105735	0.233221	7.57064e-12	positive	Subgroup_V	39.1
Station138_SUR_35	Oxygen	-0.00996599	0.289791	6.68671e-11	negative	Subgroup_V	39.1
Station138_SUR_35	Chlorophyll	-0.0322967	0.167024	2.02491e-06	negative	Subgroup_V	39.1
Station138_SUR_35	PIC	-3110.99	0.191944	1.12296e-05	negative	Subgroup_V	39.1
Station138_SUR_35	Silicate	-0.019928	0.140289	1.32684e-05	negative	Subgroup_V	39.1
Station138_SUR_35	Nitrate	-0.0201975	0.10097	5.00724e-05	negative	Subgroup_V	39.1
Station138_SUR_35	Carbon.total	-1.71745	0.136038	0.000172243	negative	Subgroup_V	39.1
Station138_SUR_35	POC	-0.00255433	0.0888547	0.00287204	negative	Subgroup_V	39.1
Station138_SUR_35	Phosphate	-0.464541	0.064087	0.00340363	negative	Subgroup_V	39.1
Station138_SUR_35	Depth	-0.000316905	0.0378834	0.0069731	negative	Subgroup_V	39.1
Station138_SUR_35	Ammonium	-0.0604352	0.0407297	0.0126552	negative	Subgroup_V	39.1
Station138_SUR_35	Nitrite	-0.116368	0.0351831	0.0259292	negative	Subgroup_V	39.1
Station138_SUR_35	Distance	0.000724704	0.0191083	0.121177	NS	Subgroup_V	39.1
Station138_SUR_35	N	0.00553748	0.0501951	0.170335	NS	Subgroup_V	39.1
Station138_SUR_35	Iron	42.2397	0.000164819	0.885184	NS	Subgroup_V	39.1
Station138_SUR_35	Longitude	4.68704e-05	4.98324e-06	0.97555	NS	Subgroup_V	39.1
Station155_MES_867	Temperature	-0.027088	0.118711	2.32598e-06	negative	Subgroup_V	52.74
Station155_MES_867	Phosphate	0.344684	0.146856	5.75135e-06	positive	Subgroup_V	52.74
Station155_MES_867	N	0.161098	0.269333	0.000711571	positive	Subgroup_V	52.74
Station155_MES_867	Distance	0.000553097	0.0404298	0.0234049	positive	Subgroup_V	52.74
Station155_MES_867	Chlorophyll	0.0076438	0.0390743	0.0265076	positive	Subgroup_V	52.74
Station155_MES_867	Oxygen	-0.00189405	0.0376192	0.0288915	negative	Subgroup_V	52.74
Station155_MES_867	Salinity	0.016742	0.0239932	0.0384168	positive	Subgroup_V	52.74
Station155_MES_867	Nitrate	-0.00499302	0.025722	0.0448013	negative	Subgroup_V	52.74
Station155_MES_867	Ammonium	-0.0211678	0.0203864	0.0792952	NS	Subgroup_V	52.74
Station155_MES_867	Latitude	-0.00236529	0.00996997	0.16934	NS	Subgroup_V	52.74
Station155_MES_867	Nitrite	-0.0345793	0.0121473	0.193244	NS	Subgroup_V	52.74
Station155_MES_867	Iron	-176.268	0.0104671	0.248612	NS	Subgroup_V	52.74
Station155_MES_867	PIC	408.732	0.00876071	0.372186	NS	Subgroup_V	52.74
Station155_MES_867	Silicate	0.00147166	0.00415403	0.469811	NS	Subgroup_V	52.74
Station155_MES_867	Carbon.total	0.153178	0.00445069	0.511765	NS	Subgroup_V	52.74
Station155_MES_867	POC	-0.000280513	0.00288221	0.599565	NS	Subgroup_V	52.74
Station155_MES_867	Longitude	-0.000277853	0.000737461	0.709214	NS	Subgroup_V	52.74
Station155_MES_867	Depth	1.18188e-05	0.000221887	0.837943	NS	Subgroup_V	52.74
Station205_SUR_386	Temperature	-0.0727405	0.357433	9.93674e-19	negative	Subgroup_V	53.83
Station205_SUR_386	Oxygen	0.00979427	0.416916	2.48958e-16	positive	Subgroup_V	53.83
Station205_SUR_386	Latitude	0.0195964	0.285463	1.71861e-15	positive	Subgroup_V	53.83
Station205_SUR_386	PIC	2615.77	0.263736	1.40761e-07	positive	Subgroup_V	53.83
Station205_SUR_386	Carbon.total	1.69171	0.198735	3.76044e-06	positive	Subgroup_V	53.83
Station205_SUR_386	Distance	-0.0014394	0.113124	0.000110573	negative	Subgroup_V	53.83
Station205_SUR_386	POC	0.00189256	0.0917287	0.00243504	positive	Subgroup_V	53.83
Station205_SUR_386	Phosphate	-0.36073	0.062405	0.00386781	negative	Subgroup_V	53.83
Station205_SUR_386	Silicate	-0.00985075	0.0598558	0.00538217	negative	Subgroup_V	53.83
Station205_SUR_386	Depth	-0.000162753	0.0175518	0.0677005	NS	Subgroup_V	53.83
Station205_SUR_386	Ammonium	-0.0315408	0.0182793	0.0967653	NS	Subgroup_V	53.83
Station205_SUR_386	Nitrate	-0.00645351	0.0172752	0.10083	NS	Subgroup_V	53.83
Station205_SUR_386	Chlorophyll	0.00951285	0.0215467	0.100971	NS	Subgroup_V	53.83
Station205_SUR_386	N	-0.076656	0.0546882	0.151896	NS	Subgroup_V	53.83
Station205_SUR_386	Nitrite	-0.0553365	0.0127302	0.182829	NS	Subgroup_V	53.83
Station205_SUR_386	Longitude	-0.00152894	0.00931462	0.184121	NS	Subgroup_V	53.83
Station205_SUR_386	Iron	192.212	0.00514779	0.419084	NS	Subgroup_V	53.83
Station205_SUR_386	Salinity	-0.000741423	1.96476e-05	0.953041	NS	Subgroup_V	53.83
Station206_SUR_506	Temperature	-0.0792004	0.465762	6.99878e-26	negative	Subgroup_V	48.32
Station206_SUR_506	Oxygen	0.0107126	0.513616	2.69352e-21	positive	Subgroup_V	48.32
Station206_SUR_506	Latitude	0.019743	0.321306	1.25365e-17	positive	Subgroup_V	48.32
Station206_SUR_506	PIC	2323.15	0.268197	1.05925e-07	positive	Subgroup_V	48.32
Station206_SUR_506	Carbon.total	1.84582	0.24612	1.77209e-07	positive	Subgroup_V	48.32
Station206_SUR_506	Distance	-0.001373	0.106799	0.000176868	negative	Subgroup_V	48.32
Station206_SUR_506	POC	0.00189616	0.127062	0.000315088	positive	Subgroup_V	48.32
Station206_SUR_506	Chlorophyll	0.0157037	0.0608009	0.00537986	positive	Subgroup_V	48.32
Station206_SUR_506	N	-0.153675	0.140781	0.0185899	negative	Subgroup_V	48.32
Station206_SUR_506	Depth	-0.000130102	0.0124372	0.124552	NS	Subgroup_V	48.32
Station206_SUR_506	Ammonium	-0.0269064	0.0142305	0.143244	NS	Subgroup_V	48.32
Station206_SUR_506	Phosphate	-0.173293	0.0163398	0.14411	NS	Subgroup_V	48.32
Station206_SUR_506	Silicate	-0.00496942	0.0167471	0.145425	NS	Subgroup_V	48.32
Station206_SUR_506	Nitrite	-0.0438451	0.00840386	0.279635	NS	Subgroup_V	48.32
Station206_SUR_506	Nitrate	-0.00367006	0.00601288	0.334395	NS	Subgroup_V	48.32
Station206_SUR_506	Salinity	-0.00969647	0.00369378	0.418984	NS	Subgroup_V	48.32
Station206_SUR_506	Longitude	-0.000797452	0.00280988	0.466434	NS	Subgroup_V	48.32
Station206_SUR_506	Iron	89.4227	0.00115127	0.702659	NS	Subgroup_V	48.32
Station23_DCM_34	Temperature	0.0484265	0.151398	7.32662e-08	positive	Subgroup_V	51.4
Station23_DCM_34	Phosphate	-0.575728	0.168456	1.01966e-06	negative	Subgroup_V	51.4
Station23_DCM_34	Silicate	-0.0162758	0.167337	1.63355e-06	negative	Subgroup_V	51.4
Station23_DCM_34	Salinity	0.0505559	0.087304	5.93241e-05	positive	Subgroup_V	51.4
Station23_DCM_34	Chlorophyll	-0.0197112	0.114594	0.000105717	negative	Subgroup_V	51.4
Station23_DCM_34	Nitrate	-0.0141209	0.0900283	0.0001346	negative	Subgroup_V	51.4
Station23_DCM_34	Depth	-0.000320014	0.0623532	0.000494522	negative	Subgroup_V	51.4
Station23_DCM_34	Latitude	-0.00764701	0.039943	0.00557173	negative	Subgroup_V	51.4
Station23_DCM_34	Carbon.total	-0.731045	0.0506213	0.0251561	negative	Subgroup_V	51.4
Station23_DCM_34	PIC	-1269.69	0.0515858	0.0285685	negative	Subgroup_V	51.4
Station23_DCM_34	POC	-0.0013957	0.0426929	0.0412211	negative	Subgroup_V	51.4
Station23_DCM_34	Nitrite	-0.0780872	0.0278062	0.0481204	negative	Subgroup_V	51.4
Station23_DCM_34	N	0.0712115	0.0916517	0.061023	NS	Subgroup_V	51.4
Station23_DCM_34	Oxygen	-0.00217164	0.0254587	0.0731579	NS	Subgroup_V	51.4
Station23_DCM_34	Iron	337.722	0.0191332	0.117987	NS	Subgroup_V	51.4
Station23_DCM_34	Ammonium	-0.0231981	0.0110328	0.197795	NS	Subgroup_V	51.4
Station23_DCM_34	Longitude	-0.00102109	0.00381745	0.395826	NS	Subgroup_V	51.4
Station23_DCM_34	Distance	-0.000172036	0.00200597	0.617078	NS	Subgroup_V	51.4
[truncated: 2,448 more rows]
